# Supplementary material for: Crystal structure of the RuPhos ligand
Source: Acta Crystallogr E Crystallogr Commun. 2021 Jan 26;77(Pt 2):171–4. doi: 10.1107/S2056989021000542 (PMC7869533; doi:10.1107/S2056989021000542)
Supplement: Supplementary file 1 [file e-77-00171-sup1.cif]

##############################################################################
#                                                                            #
# This CIF contains the data in a paper accepted for publication in          #
# Acta Crystallographica Section E. It conforms to the requirements of       #
# Notes for Authors for Acta Crystallographica Section E, and has been       #
# peer reviewed under the auspices of the IUCr Commission on Journals.       #
#                                                                            #
# Full details of the Crystallographic Information File format               #
# are given in the paper "The Crystallographic Information File (CIF):       #
# a New Standard Archive File for Crystallography" by S. R. Hall, F. H.      #
# Allen and I. D. Brown [Acta Cryst. (1991), A47, 655-685].                  #
#                                                                            #
# The current version of the core CIF dictionary is obtainable from          #
# ftp://ftp.iucr.org/pub/cif_core.dic.                                       #
#                                                                            #
# Software is freely available for graphical display of the structure(s)     #
# in this CIF. For information consult the CIF software page                 #
# http://www.iucr.org/resources/cif/software.                                #
#                                                                            #
# This file may be used for bona fide research purposes within the           #
# scientific community so long as proper attribution is given to the journal # 
# article from which it was obtained.                                        #
#                                                                            #
##############################################################################
data_I
_audit_creation_method     'SHELXL-2018/3'
_journal_date_recd_electronic     2020-12-22
_journal_date_accepted     2021-01-14
_journal_name_full     'Acta Crystallographica, Section E'
_journal_year     2021
_journal_volume     77
_journal_issue      2
_journal_page_first     171
_journal_page_last     174
_journal_paper_category     GO
_journal_paper_doi     10.1107/S2056989021000542
_journal_coeditor_code     MW2173
_publ_contact_author_name
;
Kurtis M. Carsch
;
_publ_contact_author_address
;
Department of Chemistry and Chemical Biology
Harvard University
12 Oxford Street
Cambridge, MA, 02138
;
_publ_contact_author_email
;
kcarsch@g.harvard.edu,
dkiper@fas.harvard.edu,
zheng@chemistry.harvard.edu
;
_publ_section_title
;
Crystal structure of the RuPhos ligand
;
_publ_section_title_footnote     .
loop_
    _publ_author_name
    _publ_author_footnote
    _publ_author_address
    'Carsch, Kurtis M.' .
;
Department of Chemistry and Chemical Biology
Harvard University
12 Oxford Street
Cambridge, MA, 02138
USA
;
    'Ho, William' .
;
Department of Chemistry and Chemical Biology
Harvard University
12 Oxford Street
Cambridge, MA, 02138
USA
;
    'Lui, Kai Hin' .
;
Department of Chemistry and Chemical Biology
Harvard University
12 Oxford Street
Cambridge, MA, 02138
USA
;
    'Valtierra, Gregory' .
;
Department of Chemistry and Chemical Biology
Harvard University
12 Oxford Street
Cambridge, MA, 02138
USA
;
    'Dogutan, Dilek K.' .
;
Department of Chemistry and Chemical Biology
Harvard University
12 Oxford Street
Cambridge, MA, 02138
USA
;
    'Nocera, Daniel G.' .
;
Department of Chemistry and Chemical Biology
Harvard University
12 Oxford Street
Cambridge, MA, 02138
USA
;
    'Zheng, Shao-Liang' .
;
Department of Chemistry and Chemical Biology
Harvard University
12 Oxford Street
Cambridge, MA, 02138
USA
;
_publ_section_synopsis
;
The solid-state structure of RuPhos
(2-dicyclohexylphosphanyl-2',6'-diisopropoxybiphenyl) is presented for the
first time and discussed in detail. The phosphine cone angle is computed and
compared to the cone angles of other phosphine ligands.
;
_chemical_name_systematic
;
2-Dicyclohexylphosphanyl-2',6'-bis(propan-2-yloxy)biphenyl
;
_chemical_name_common     'RuPhos'
_chemical_formula_moiety     'C30 H43 O2 P'
_chemical_formula_sum     'C30 H43 O2 P'
_chemical_formula_iupac     'C30 H43 O2 P'
_chemical_formula_weight     466.61
_chemical_melting_point     ?
_space_group_crystal_system     triclinic
_space_group_name_H-M_alt     'P -1'
_space_group_name_Hall     '-P 1'
loop_
    _space_group_symop_operation_xyz
    'x, y, z'
    '-x, -y, -z'
_cell_length_a     9.6160(4)
_cell_length_b     15.8209(7)
_cell_length_c     19.0324(9)
_cell_angle_alpha     71.2052(8)
_cell_angle_beta     85.1144(8)
_cell_angle_gamma     87.9801(9)
_cell_volume     2731.0(2)
_cell_formula_units_Z     4
_cell_measurement_reflns_used     9987
_cell_measurement_theta_min     2.23
_cell_measurement_theta_max     24.82
_cell_measurement_temperature     100(2)
_exptl_crystal_description     plate
_exptl_crystal_colour     colorless
_exptl_crystal_size_max     0.42
_exptl_crystal_size_mid     0.24
_exptl_crystal_size_min     0.12
_exptl_crystal_density_diffrn     1.135
_exptl_crystal_density_meas     ?
_exptl_crystal_density_method     ?
_exptl_crystal_F_000     1016
_exptl_absorpt_coefficient_mu     0.124
_exptl_absorpt_correction_type     multi-scan
_exptl_absorpt_process_details
;
(<i>SADABS2016/2</i>; Krause <i>et al.</i>, 2015)
;
_exptl_absorpt_correction_T_min     0.6874
_exptl_absorpt_correction_T_max     0.7452
_diffrn_ambient_temperature     100(2)
_diffrn_source     'fine-focus sealed tube'
_diffrn_radiation_type     MoK\a
_diffrn_radiation_wavelength     0.71073
_diffrn_measurement_device_type     'Bruker APEXII CCD'
_diffrn_measurement_method     'omega and phi scans'
_diffrn_detector_area_resol_mean     ?
_diffrn_reflns_number     55802
_diffrn_reflns_av_R_equivalents     0.0440
_diffrn_reflns_av_unetI/netI     0.0327
_diffrn_reflns_theta_min     1.360
_diffrn_reflns_theta_max     25.088
_diffrn_reflns_theta_full     25.088
_diffrn_measured_fraction_theta_max     0.999
_diffrn_measured_fraction_theta_full     0.999
_diffrn_reflns_limit_h_min     -11
_diffrn_reflns_limit_h_max     11
_diffrn_reflns_limit_k_min     -18
_diffrn_reflns_limit_k_max     18
_diffrn_reflns_limit_l_min     -22
_diffrn_reflns_limit_l_max     22
_refine_special_details
;
No significant disordering was present.
;
_reflns_number_total     9733
_reflns_number_gt     7694
_reflns_threshold_expression     'I > 2\s(I)'
_refine_ls_structure_factor_coef     Fsqd
_refine_ls_matrix_type     full
_refine_ls_R_factor_all     0.0559
_refine_ls_R_factor_gt     0.0420
_refine_ls_wR_factor_gt     0.1078
_refine_ls_wR_factor_ref     0.1164
_refine_ls_goodness_of_fit_ref     1.051
_refine_ls_restrained_S_all     1.051
_refine_ls_number_reflns     9733
_refine_ls_number_parameters     603
_refine_ls_number_restraints     0
_refine_ls_hydrogen_treatment     constr
_refine_ls_weighting_scheme     calc
_refine_ls_weighting_details
              'w=1/[\s^2^(Fo^2^)+(0.0678P)^2^+0.4429P] where P=(Fo^2^+2Fc^2^)/3'
_atom_sites_solution_hydrogens     geom
_atom_sites_solution_primary     dual
_atom_sites_solution_secondary     difmap
_refine_ls_shift/su_max     0.001
_refine_ls_shift/su_mean     0.000
_refine_diff_density_max     0.485
_refine_diff_density_min     -0.270
_refine_ls_extinction_method     none
_refine_ls_extinction_coef     .
loop_
    _atom_type_symbol
    _atom_type_description
    _atom_type_scat_dispersion_real
    _atom_type_scat_dispersion_imag
    _atom_type_scat_source
    'C' 'C' 0.0033 0.0016
                         'International Tables Vol C Tables 4.2.6.8 and 6.1.1.4'
    'H' 'H' 0.0000 0.0000
                         'International Tables Vol C Tables 4.2.6.8 and 6.1.1.4'
    'O' 'O' 0.0106 0.0060
                         'International Tables Vol C Tables 4.2.6.8 and 6.1.1.4'
    'P' 'P' 0.1023 0.0942
                         'International Tables Vol C Tables 4.2.6.8 and 6.1.1.4'
_computing_data_collection
;
APEX3 (Bruker, 2015)
;
_computing_cell_refinement
;
SAINT (Bruker, 2015)
;
_computing_data_reduction
;
SAINT (Bruker, 2015)
;
_computing_structure_solution
;
<i>SHELXT2014</i> (Sheldrick, 2015a)
;
_computing_structure_refinement
;
<i>SHELXL2018/3</i> (Sheldrick, 2015b)
;
_computing_molecular_graphics
;
SHELXTL (Sheldrick, 2008); Mercury (Macrae <i>et al.</i>,  2020)
;
_computing_publication_material
;
SHELXTL (Sheldrick, 2008)
;
loop_
    _atom_site_type_symbol
    _atom_site_label
    _atom_site_fract_x
    _atom_site_fract_y
    _atom_site_fract_z
    _atom_site_U_iso_or_equiv
    _atom_site_adp_type
    _atom_site_calc_flag
    _atom_site_occupancy
    _atom_site_disorder_assembly
    _atom_site_disorder_group
    P P1A 0.44121(4) 0.24874(3) 0.10395(2) 0.02025(12) Uani d 1 . .
    O O1A 0.73773(12) 0.26833(8) 0.22546(7) 0.0254(3) Uani d 1 . .
    O O2A 0.38076(12) 0.46762(8) 0.12987(7) 0.0260(3) Uani d 1 . .
    C C1A 0.76140(18) 0.49580(12) 0.09137(10) 0.0253(4) Uani d 1 . .
    H H1A 0.828797 0.538226 0.062727 0.030 Uiso calc 1 . .
    C C2A 0.80634(18) 0.41479(12) 0.13848(9) 0.0232(4) Uani d 1 . .
    H H2A 0.903169 0.401717 0.142059 0.028 Uiso calc 1 . .
    C C3A 0.70763(17) 0.35312(11) 0.18034(9) 0.0205(4) Uani d 1 . .
    C C4A 0.56474(17) 0.37326(11) 0.17716(9) 0.0201(4) Uani d 1 . .
    C C5A 0.52256(17) 0.45552(11) 0.12887(9) 0.0212(4) Uani d 1 . .
    C C6A 0.62045(18) 0.51673(12) 0.08484(9) 0.0238(4) Uani d 1 . .
    H H6A 0.591592 0.571762 0.050958 0.029 Uiso calc 1 . .
    C C7A 0.87460(17) 0.24929(12) 0.25305(9) 0.0226(4) Uani d 1 . .
    H H7A 0.947689 0.268124 0.210533 0.027 Uiso calc 1 . .
    C C8A 0.8784(2) 0.14893(12) 0.28799(11) 0.0327(4) Uani d 1 . .
    H H8AA 0.803622 0.130433 0.327973 0.049 Uiso calc 1 . .
    H H8AB 0.968856 0.130520 0.308542 0.049 Uiso calc 1 . .
    H H8AC 0.865337 0.120769 0.250117 0.049 Uiso calc 1 . .
    C C9A 0.8942(2) 0.29824(13) 0.30753(11) 0.0337(5) Uani d 1 . .
    H H9AA 0.881824 0.362507 0.283121 0.051 Uiso calc 1 . .
    H H9AB 0.988436 0.286470 0.324639 0.051 Uiso calc 1 . .
    H H9AC 0.825244 0.277568 0.350252 0.051 Uiso calc 1 . .
    C C10A 0.32140(18) 0.55063(11) 0.08509(10) 0.0234(4) Uani d 1 . .
    H H10A 0.364353 0.567120 0.032781 0.028 Uiso calc 1 . .
    C C11A 0.16772(18) 0.53064(12) 0.08720(10) 0.0286(4) Uani d 1 . .
    H H11A 0.157521 0.479873 0.069211 0.043 Uiso calc 1 . .
    H H11B 0.120351 0.583090 0.055317 0.043 Uiso calc 1 . .
    H H11C 0.125984 0.516023 0.138452 0.043 Uiso calc 1 . .
    C C12A 0.3421(2) 0.62528(12) 0.11709(10) 0.0281(4) Uani d 1 . .
    H H12A 0.302150 0.607829 0.168801 0.042 Uiso calc 1 . .
    H H12B 0.295424 0.679661 0.087671 0.042 Uiso calc 1 . .
    H H12C 0.442088 0.636519 0.115453 0.042 Uiso calc 1 . .
    C C13A 0.45947(16) 0.30853(11) 0.22582(9) 0.0189(4) Uani d 1 . .
    C C14A 0.42997(18) 0.30783(12) 0.29927(9) 0.0244(4) Uani d 1 . .
    H H14A 0.478409 0.347259 0.316983 0.029 Uiso calc 1 . .
    C C15A 0.33181(18) 0.25092(12) 0.34640(9) 0.0243(4) Uani d 1 . .
    H H15A 0.312327 0.251473 0.396033 0.029 Uiso calc 1 . .
    C C16A 0.26173(17) 0.19284(12) 0.32077(9) 0.0228(4) Uani d 1 . .
    H H16A 0.193853 0.153456 0.352835 0.027 Uiso calc 1 . .
    C C17A 0.29094(17) 0.19236(11) 0.24816(9) 0.0219(4) Uani d 1 . .
    H H17A 0.242364 0.152374 0.231117 0.026 Uiso calc 1 . .
    C C18A 0.39021(16) 0.24941(11) 0.19962(9) 0.0191(4) Uani d 1 . .
    C C19A 0.56208(17) 0.14958(11) 0.12748(9) 0.0225(4) Uani d 1 . .
    H H19A 0.623416 0.158877 0.164187 0.027 Uiso calc 1 . .
    C C20A 0.49358(18) 0.05907(12) 0.16617(11) 0.0277(4) Uani d 1 . .
    H H20A 0.430588 0.046087 0.132477 0.033 Uiso calc 1 . .
    H H20B 0.436623 0.061208 0.211426 0.033 Uiso calc 1 . .
    C C21A 0.6032(2) -0.01574(13) 0.18785(12) 0.0336(5) Uani d 1 . .
    H H21A 0.660653 -0.005816 0.225178 0.040 Uiso calc 1 . .
    H H21B 0.555675 -0.073817 0.210701 0.040 Uiso calc 1 . .
    C C22A 0.6969(2) -0.01855(13) 0.12017(12) 0.0358(5) Uani d 1 . .
    H H22A 0.768857 -0.065767 0.135702 0.043 Uiso calc 1 . .
    H H22B 0.640685 -0.033274 0.084521 0.043 Uiso calc 1 . .
    C C23A 0.7672(2) 0.07093(14) 0.08252(11) 0.0343(5) Uani d 1 . .
    H H23A 0.824561 0.068569 0.037461 0.041 Uiso calc 1 . .
    H H23B 0.830192 0.082695 0.116769 0.041 Uiso calc 1 . .
    C C24A 0.66063(19) 0.14738(14) 0.06047(10) 0.0317(4) Uani d 1 . .
    H H24A 0.710452 0.204885 0.039698 0.038 Uiso calc 1 . .
    H H24B 0.605455 0.139840 0.021323 0.038 Uiso calc 1 . .
    C C25A 0.27731(17) 0.20963(11) 0.07905(9) 0.0208(4) Uani d 1 . .
    H H25A 0.247972 0.152025 0.117565 0.025 Uiso calc 1 . .
    C C26A 0.16401(17) 0.28097(11) 0.07721(9) 0.0228(4) Uani d 1 . .
    H H26A 0.147661 0.287411 0.127304 0.027 Uiso calc 1 . .
    H H26B 0.197014 0.339067 0.042142 0.027 Uiso calc 1 . .
    C C27A 0.02658(18) 0.25724(13) 0.05328(10) 0.0272(4) Uani d 1 . .
    H H27A -0.042876 0.305446 0.051484 0.033 Uiso calc 1 . .
    H H27B -0.010478 0.201445 0.090221 0.033 Uiso calc 1 . .
    C C28A 0.04904(19) 0.24489(13) -0.02343(10) 0.0287(4) Uani d 1 . .
    H H28A -0.039501 0.226291 -0.036863 0.034 Uiso calc 1 . .
    H H28B 0.077098 0.302388 -0.061213 0.034 Uiso calc 1 . .
    C C29A 0.16146(18) 0.17469(12) -0.02343(10) 0.0265(4) Uani d 1 . .
    H H29A 0.178402 0.170659 -0.074302 0.032 Uiso calc 1 . .
    H H29B 0.128080 0.115811 0.010016 0.032 Uiso calc 1 . .
    C C30A 0.29839(18) 0.19636(12) 0.00209(9) 0.0232(4) Uani d 1 . .
    H H30A 0.337947 0.251408 -0.034815 0.028 Uiso calc 1 . .
    H H30B 0.366119 0.147097 0.004464 0.028 Uiso calc 1 . .
    P P1B 1.03926(4) 0.27391(3) 0.64698(2) 0.01980(12) Uani d 1 . .
    O O1B 0.73186(12) 0.17442(8) 0.56160(6) 0.0247(3) Uani d 1 . .
    O O2B 1.08772(12) 0.37786(8) 0.45063(6) 0.0236(3) Uani d 1 . .
    C C1B 0.70695(18) 0.41179(12) 0.45028(9) 0.0243(4) Uani d 1 . .
    H H1B 0.639525 0.457095 0.431652 0.029 Uiso calc 1 . .
    C C2B 0.66229(18) 0.32608(12) 0.49049(9) 0.0232(4) Uani d 1 . .
    H H2B 0.565622 0.312511 0.499134 0.028 Uiso calc 1 . .
    C C3B 0.76187(17) 0.26046(11) 0.51789(9) 0.0198(4) Uani d 1 . .
    C C4B 0.90492(17) 0.27906(11) 0.50426(9) 0.0185(4) Uani d 1 . .
    C C5B 0.94642(17) 0.36631(11) 0.46270(9) 0.0201(4) Uani d 1 . .
    C C6B 0.84761(18) 0.43300(12) 0.43657(9) 0.0238(4) Uani d 1 . .
    H H6B 0.876068 0.492322 0.409687 0.029 Uiso calc 1 . .
    C C7B 0.59642(17) 0.13792(12) 0.56147(10) 0.0239(4) Uani d 1 . .
    H H7B 0.521795 0.179088 0.571536 0.029 Uiso calc 1 . .
    C C8B 0.59304(19) 0.05138(13) 0.62519(11) 0.0335(5) Uani d 1 . .
    H H8BA 0.667611 0.011687 0.615704 0.050 Uiso calc 1 . .
    H H8BB 0.502508 0.022705 0.629810 0.050 Uiso calc 1 . .
    H H8BC 0.606787 0.063489 0.671467 0.050 Uiso calc 1 . .
    C C9B 0.5798(2) 0.12544(13) 0.48696(11) 0.0323(4) Uani d 1 . .
    H H9BA 0.589932 0.183135 0.447410 0.049 Uiso calc 1 . .
    H H9BB 0.487089 0.101298 0.487438 0.049 Uiso calc 1 . .
    H H9BC 0.651476 0.083819 0.477855 0.049 Uiso calc 1 . .
    C C10B 1.14318(18) 0.46379(11) 0.40493(9) 0.0244(4) Uani d 1 . .
    H H10B 1.093593 0.512342 0.420388 0.029 Uiso calc 1 . .
    C C11B 1.29504(19) 0.46067(13) 0.42091(10) 0.0283(4) Uani d 1 . .
    H H11D 1.301510 0.450503 0.474117 0.042 Uiso calc 1 . .
    H H11E 1.339250 0.517506 0.391998 0.042 Uiso calc 1 . .
    H H11F 1.342733 0.411976 0.406959 0.042 Uiso calc 1 . .
    C C12B 1.1272(2) 0.47910(13) 0.32287(10) 0.0301(4) Uani d 1 . .
    H H12D 1.178641 0.432585 0.307474 0.045 Uiso calc 1 . .
    H H12E 1.164566 0.537774 0.293236 0.045 Uiso calc 1 . .
    H H12F 1.028194 0.476797 0.315047 0.045 Uiso calc 1 . .
    C C13B 1.01048(16) 0.20602(11) 0.53049(9) 0.0177(3) Uani d 1 . .
    C C14B 1.03032(17) 0.14347(11) 0.49285(9) 0.0215(4) Uani d 1 . .
    H H14B 0.976273 0.147910 0.452260 0.026 Uiso calc 1 . .
    C C15B 1.12756(17) 0.07502(11) 0.51373(9) 0.0227(4) Uani d 1 . .
    H H15B 1.139771 0.032658 0.487868 0.027 Uiso calc 1 . .
    C C16B 1.20710(17) 0.06889(11) 0.57289(9) 0.0224(4) Uani d 1 . .
    H H16B 1.275321 0.022894 0.587028 0.027 Uiso calc 1 . .
    C C17B 1.18669(17) 0.13003(11) 0.61122(9) 0.0217(4) Uani d 1 . .
    H H17B 1.241577 0.125313 0.651551 0.026 Uiso calc 1 . .
    C C18B 1.08682(17) 0.19868(11) 0.59176(9) 0.0194(4) Uani d 1 . .
    C C19B 0.91541(17) 0.19627(11) 0.71832(9) 0.0223(4) Uani d 1 . .
    H H19B 0.856780 0.169966 0.689800 0.027 Uiso calc 1 . .
    C C20B 0.98146(18) 0.11693(12) 0.77526(10) 0.0286(4) Uani d 1 . .
    H H20C 1.041014 0.082756 0.748730 0.034 Uiso calc 1 . .
    H H20D 1.041788 0.139264 0.804967 0.034 Uiso calc 1 . .
    C C21B 0.8713(2) 0.05504(13) 0.82749(11) 0.0345(5) Uani d 1 . .
    H H21C 0.817380 0.027502 0.798613 0.041 Uiso calc 1 . .
    H H21D 0.918013 0.006570 0.865178 0.041 Uiso calc 1 . .
    C C22B 0.7725(2) 0.10601(14) 0.86646(11) 0.0353(5) Uani d 1 . .
    H H22C 0.699449 0.065258 0.897991 0.042 Uiso calc 1 . .
    H H22D 0.824911 0.128745 0.899127 0.042 Uiso calc 1 . .
    C C23B 0.70455(19) 0.18366(13) 0.80992(11) 0.0320(4) Uani d 1 . .
    H H23C 0.643527 0.217229 0.836379 0.038 Uiso calc 1 . .
    H H23D 0.645504 0.160359 0.780269 0.038 Uiso calc 1 . .
    C C24B 0.81342(18) 0.24663(12) 0.75773(10) 0.0272(4) Uani d 1 . .
    H H24C 0.866091 0.274836 0.786643 0.033 Uiso calc 1 . .
    H H24D 0.765810 0.294559 0.720036 0.033 Uiso calc 1 . .
    C C25B 1.20122(17) 0.27172(11) 0.69469(9) 0.0208(4) Uani d 1 . .
    H H25B 1.228156 0.208342 0.720520 0.025 Uiso calc 1 . .
    C C26B 1.31797(17) 0.31641(12) 0.63462(9) 0.0222(4) Uani d 1 . .
    H H26C 1.334558 0.281686 0.599700 0.027 Uiso calc 1 . .
    H H26D 1.287521 0.377284 0.605919 0.027 Uiso calc 1 . .
    C C27B 1.45393(18) 0.32211(13) 0.66890(10) 0.0282(4) Uani d 1 . .
    H H27C 1.524993 0.353401 0.629089 0.034 Uiso calc 1 . .
    H H27D 1.489293 0.261125 0.693694 0.034 Uiso calc 1 . .
    C C28B 1.4312(2) 0.37213(14) 0.72561(10) 0.0321(4) Uani d 1 . .
    H H28C 1.519260 0.372367 0.748948 0.039 Uiso calc 1 . .
    H H28D 1.404605 0.434862 0.699914 0.039 Uiso calc 1 . .
    C C29B 1.31674(19) 0.32821(13) 0.78577(10) 0.0289(4) Uani d 1 . .
    H H29C 1.300406 0.363504 0.820269 0.035 Uiso calc 1 . .
    H H29D 1.347692 0.267590 0.814789 0.035 Uiso calc 1 . .
    C C30B 1.18020(18) 0.32175(12) 0.75184(9) 0.0245(4) Uani d 1 . .
    H H30C 1.144103 0.382614 0.727317 0.029 Uiso calc 1 . .
    H H30D 1.109851 0.290248 0.791983 0.029 Uiso calc 1 . .
loop_
    _atom_site_aniso_label
    _atom_site_aniso_U_11
    _atom_site_aniso_U_22
    _atom_site_aniso_U_33
    _atom_site_aniso_U_12
    _atom_site_aniso_U_13
    _atom_site_aniso_U_23
    P1A 0.0213(2) 0.0221(2) 0.0174(2) -0.00280(18) -0.00069(17) -0.00635(18)
    O1A 0.0190(6) 0.0217(7) 0.0317(7) -0.0014(5) -0.0075(5) -0.0017(5)
    O2A 0.0212(6) 0.0212(7) 0.0308(7) 0.0014(5) -0.0038(5) -0.0016(5)
    C1A 0.0266(9) 0.0263(10) 0.0233(9) -0.0079(8) 0.0009(7) -0.0082(8)
    C2A 0.0209(9) 0.0256(10) 0.0242(9) -0.0019(7) -0.0023(7) -0.0092(8)
    C3A 0.0228(9) 0.0212(9) 0.0187(8) -0.0007(7) -0.0051(7) -0.0070(7)
    C4A 0.0230(9) 0.0201(9) 0.0188(8) -0.0012(7) -0.0026(7) -0.0081(7)
    C5A 0.0212(9) 0.0226(9) 0.0214(9) -0.0003(7) -0.0021(7) -0.0092(7)
    C6A 0.0287(10) 0.0217(9) 0.0206(9) -0.0019(7) -0.0018(7) -0.0058(7)
    C7A 0.0172(8) 0.0266(10) 0.0229(9) 0.0015(7) -0.0047(7) -0.0059(8)
    C8A 0.0289(10) 0.0289(11) 0.0387(11) 0.0028(8) -0.0109(8) -0.0068(9)
    C9A 0.0408(11) 0.0334(11) 0.0284(10) 0.0036(9) -0.0133(9) -0.0099(9)
    C10A 0.0273(9) 0.0200(9) 0.0209(9) 0.0036(7) -0.0048(7) -0.0035(7)
    C11A 0.0271(10) 0.0286(10) 0.0315(10) 0.0048(8) -0.0072(8) -0.0109(8)
    C12A 0.0328(10) 0.0269(10) 0.0256(10) 0.0008(8) -0.0022(8) -0.0099(8)
    C13A 0.0183(8) 0.0171(9) 0.0202(8) 0.0036(7) -0.0040(7) -0.0043(7)
    C14A 0.0260(9) 0.0259(10) 0.0235(9) -0.0003(7) -0.0045(7) -0.0103(8)
    C15A 0.0264(9) 0.0293(10) 0.0173(9) 0.0024(8) -0.0030(7) -0.0076(8)
    C16A 0.0206(9) 0.0240(9) 0.0200(9) -0.0010(7) 0.0011(7) -0.0025(7)
    C17A 0.0212(9) 0.0223(9) 0.0228(9) -0.0019(7) -0.0037(7) -0.0075(7)
    C18A 0.0192(8) 0.0204(9) 0.0171(8) 0.0029(7) -0.0031(7) -0.0049(7)
    C19A 0.0211(9) 0.0258(10) 0.0217(9) 0.0004(7) -0.0033(7) -0.0089(7)
    C20A 0.0243(9) 0.0233(10) 0.0349(10) -0.0005(7) -0.0029(8) -0.0085(8)
    C21A 0.0304(10) 0.0241(10) 0.0454(12) 0.0001(8) -0.0067(9) -0.0091(9)
    C22A 0.0331(11) 0.0382(12) 0.0455(12) 0.0123(9) -0.0159(9) -0.0246(10)
    C23A 0.0276(10) 0.0470(13) 0.0282(10) 0.0096(9) -0.0017(8) -0.0130(9)
    C24A 0.0287(10) 0.0406(12) 0.0240(10) 0.0065(9) -0.0001(8) -0.0092(9)
    C25A 0.0229(9) 0.0207(9) 0.0193(9) -0.0012(7) -0.0018(7) -0.0068(7)
    C26A 0.0263(9) 0.0224(9) 0.0197(9) 0.0015(7) -0.0021(7) -0.0070(7)
    C27A 0.0252(9) 0.0332(11) 0.0260(10) 0.0055(8) -0.0063(7) -0.0127(8)
    C28A 0.0260(10) 0.0339(11) 0.0284(10) 0.0035(8) -0.0081(8) -0.0122(8)
    C29A 0.0299(10) 0.0300(10) 0.0231(9) 0.0006(8) -0.0053(7) -0.0127(8)
    C30A 0.0245(9) 0.0255(10) 0.0224(9) 0.0020(7) -0.0047(7) -0.0110(8)
    P1B 0.0204(2) 0.0215(2) 0.0189(2) 0.00027(18) -0.00450(17) -0.00770(18)
    O1B 0.0187(6) 0.0236(7) 0.0270(7) -0.0037(5) -0.0050(5) -0.0001(5)
    O2B 0.0223(6) 0.0189(6) 0.0257(6) -0.0036(5) 0.0004(5) -0.0021(5)
    C1B 0.0262(9) 0.0231(10) 0.0243(9) 0.0051(7) -0.0043(7) -0.0083(8)
    C2B 0.0205(9) 0.0282(10) 0.0216(9) 0.0009(7) -0.0032(7) -0.0086(8)
    C3B 0.0234(9) 0.0197(9) 0.0166(8) -0.0019(7) -0.0022(7) -0.0057(7)
    C4B 0.0216(9) 0.0205(9) 0.0152(8) 0.0001(7) -0.0037(6) -0.0078(7)
    C5B 0.0226(9) 0.0218(9) 0.0173(8) -0.0015(7) -0.0019(7) -0.0078(7)
    C6B 0.0295(10) 0.0184(9) 0.0225(9) -0.0001(7) -0.0023(7) -0.0049(7)
    C7B 0.0153(8) 0.0259(10) 0.0280(9) -0.0026(7) -0.0007(7) -0.0049(8)
    C8B 0.0259(10) 0.0323(11) 0.0360(11) -0.0073(8) -0.0033(8) -0.0011(9)
    C9B 0.0337(11) 0.0306(11) 0.0344(11) -0.0029(8) -0.0074(8) -0.0114(9)
    C10B 0.0308(10) 0.0171(9) 0.0234(9) -0.0063(7) 0.0022(7) -0.0044(7)
    C11B 0.0302(10) 0.0286(10) 0.0269(10) -0.0099(8) 0.0027(8) -0.0101(8)
    C12B 0.0358(11) 0.0266(10) 0.0250(10) -0.0033(8) 0.0004(8) -0.0048(8)
    C13B 0.0183(8) 0.0167(9) 0.0167(8) -0.0039(7) -0.0002(6) -0.0032(7)
    C14B 0.0224(9) 0.0241(9) 0.0177(8) -0.0049(7) -0.0016(7) -0.0059(7)
    C15B 0.0250(9) 0.0202(9) 0.0236(9) -0.0025(7) 0.0007(7) -0.0086(7)
    C16B 0.0212(9) 0.0184(9) 0.0255(9) 0.0003(7) -0.0018(7) -0.0041(7)
    C17B 0.0198(9) 0.0239(9) 0.0208(9) -0.0013(7) -0.0058(7) -0.0053(7)
    C18B 0.0186(8) 0.0195(9) 0.0199(8) -0.0033(7) 0.0003(7) -0.0061(7)
    C19B 0.0202(9) 0.0247(9) 0.0242(9) -0.0017(7) -0.0044(7) -0.0098(8)
    C20B 0.0245(9) 0.0296(10) 0.0278(10) -0.0016(8) -0.0026(8) -0.0036(8)
    C21B 0.0325(11) 0.0329(11) 0.0313(11) -0.0061(9) -0.0015(8) -0.0003(9)
    C22B 0.0346(11) 0.0451(13) 0.0270(10) -0.0155(9) 0.0035(8) -0.0124(9)
    C23B 0.0267(10) 0.0392(12) 0.0353(11) -0.0069(8) 0.0036(8) -0.0200(9)
    C24B 0.0231(9) 0.0311(10) 0.0300(10) -0.0011(8) 0.0000(8) -0.0138(8)
    C25B 0.0212(9) 0.0224(9) 0.0194(9) -0.0008(7) -0.0036(7) -0.0069(7)
    C26B 0.0241(9) 0.0236(9) 0.0191(9) -0.0035(7) -0.0017(7) -0.0067(7)
    C27B 0.0232(9) 0.0362(11) 0.0243(9) -0.0073(8) -0.0010(7) -0.0081(8)
    C28B 0.0306(10) 0.0409(12) 0.0262(10) -0.0132(9) -0.0050(8) -0.0105(9)
    C29B 0.0308(10) 0.0378(11) 0.0199(9) -0.0059(8) -0.0041(8) -0.0108(8)
    C30B 0.0251(9) 0.0303(10) 0.0201(9) -0.0047(8) -0.0026(7) -0.0102(8)
_geom_special_details
;
 All esds (except the esd in the dihedral angle between two l.s. planes)
 are estimated using the full covariance matrix.  The cell esds are taken
 into account individually in the estimation of esds in distances, angles
 and torsion angles; correlations between esds in cell parameters are only
 used when they are defined by crystal symmetry.  An approximate (isotropic)
 treatment of cell esds is used for estimating esds involving l.s. planes.
;
loop_
    _geom_bond_atom_site_label_1
    _geom_bond_atom_site_label_2
    _geom_bond_site_symmetry_2
    _geom_bond_distance
    _geom_bond_publ_flag
    P1A C18A . 1.8482(16) ?
    P1A C25A . 1.8645(17) ?
    P1A C19A . 1.8762(17) ?
    O1A C3A . 1.376(2) ?
    O1A C7A . 1.4444(19) ?
    O2A C5A . 1.370(2) ?
    O2A C10A . 1.444(2) ?
    C1A C2A . 1.386(3) ?
    C1A C6A . 1.390(2) ?
    C1A H1A . 0.9500 ?
    C2A C3A . 1.387(2) ?
    C2A H2A . 0.9500 ?
    C3A C4A . 1.401(2) ?
    C4A C5A . 1.399(2) ?
    C4A C13A . 1.495(2) ?
    C5A C6A . 1.390(2) ?
    C6A H6A . 0.9500 ?
    C7A C9A . 1.507(2) ?
    C7A C8A . 1.511(2) ?
    C7A H7A . 1.0000 ?
    C8A H8AA . 0.9800 ?
    C8A H8AB . 0.9800 ?
    C8A H8AC . 0.9800 ?
    C9A H9AA . 0.9800 ?
    C9A H9AB . 0.9800 ?
    C9A H9AC . 0.9800 ?
    C10A C11A . 1.517(2) ?
    C10A C12A . 1.518(2) ?
    C10A H10A . 1.0000 ?
    C11A H11A . 0.9800 ?
    C11A H11B . 0.9800 ?
    C11A H11C . 0.9800 ?
    C12A H12A . 0.9800 ?
    C12A H12B . 0.9800 ?
    C12A H12C . 0.9800 ?
    C13A C14A . 1.399(2) ?
    C13A C18A . 1.403(2) ?
    C14A C15A . 1.379(2) ?
    C14A H14A . 0.9500 ?
    C15A C16A . 1.387(2) ?
    C15A H15A . 0.9500 ?
    C16A C17A . 1.389(2) ?
    C16A H16A . 0.9500 ?
    C17A C18A . 1.397(2) ?
    C17A H17A . 0.9500 ?
    C19A C20A . 1.527(2) ?
    C19A C24A . 1.532(2) ?
    C19A H19A . 1.0000 ?
    C20A C21A . 1.534(3) ?
    C20A H20A . 0.9900 ?
    C20A H20B . 0.9900 ?
    C21A C22A . 1.520(3) ?
    C21A H21A . 0.9900 ?
    C21A H21B . 0.9900 ?
    C22A C23A . 1.518(3) ?
    C22A H22A . 0.9900 ?
    C22A H22B . 0.9900 ?
    C23A C24A . 1.532(3) ?
    C23A H23A . 0.9900 ?
    C23A H23B . 0.9900 ?
    C24A H24A . 0.9900 ?
    C24A H24B . 0.9900 ?
    C25A C26A . 1.535(2) ?
    C25A C30A . 1.541(2) ?
    C25A H25A . 1.0000 ?
    C26A C27A . 1.531(2) ?
    C26A H26A . 0.9900 ?
    C26A H26B . 0.9900 ?
    C27A C28A . 1.531(2) ?
    C27A H27A . 0.9900 ?
    C27A H27B . 0.9900 ?
    C28A C29A . 1.522(2) ?
    C28A H28A . 0.9900 ?
    C28A H28B . 0.9900 ?
    C29A C30A . 1.528(2) ?
    C29A H29A . 0.9900 ?
    C29A H29B . 0.9900 ?
    C30A H30A . 0.9900 ?
    C30A H30B . 0.9900 ?
    P1B C18B . 1.8482(17) ?
    P1B C25B . 1.8624(17) ?
    P1B C19B . 1.8771(17) ?
    O1B C3B . 1.373(2) ?
    O1B C7B . 1.4437(19) ?
    O2B C5B . 1.367(2) ?
    O2B C10B . 1.449(2) ?
    C1B C2B . 1.388(2) ?
    C1B C6B . 1.388(2) ?
    C1B H1B . 0.9500 ?
    C2B C3B . 1.390(2) ?
    C2B H2B . 0.9500 ?
    C3B C4B . 1.402(2) ?
    C4B C5B . 1.404(2) ?
    C4B C13B . 1.499(2) ?
    C5B C6B . 1.391(2) ?
    C6B H6B . 0.9500 ?
    C7B C8B . 1.508(2) ?
    C7B C9B . 1.516(3) ?
    C7B H7B . 1.0000 ?
    C8B H8BA . 0.9800 ?
    C8B H8BB . 0.9800 ?
    C8B H8BC . 0.9800 ?
    C9B H9BA . 0.9800 ?
    C9B H9BB . 0.9800 ?
    C9B H9BC . 0.9800 ?
    C10B C11B . 1.513(2) ?
    C10B C12B . 1.522(2) ?
    C10B H10B . 1.0000 ?
    C11B H11D . 0.9800 ?
    C11B H11E . 0.9800 ?
    C11B H11F . 0.9800 ?
    C12B H12D . 0.9800 ?
    C12B H12E . 0.9800 ?
    C12B H12F . 0.9800 ?
    C13B C14B . 1.396(2) ?
    C13B C18B . 1.402(2) ?
    C14B C15B . 1.385(2) ?
    C14B H14B . 0.9500 ?
    C15B C16B . 1.390(2) ?
    C15B H15B . 0.9500 ?
    C16B C17B . 1.387(2) ?
    C16B H16B . 0.9500 ?
    C17B C18B . 1.402(2) ?
    C17B H17B . 0.9500 ?
    C19B C20B . 1.529(2) ?
    C19B C24B . 1.538(2) ?
    C19B H19B . 1.0000 ?
    C20B C21B . 1.528(2) ?
    C20B H20C . 0.9900 ?
    C20B H20D . 0.9900 ?
    C21B C22B . 1.521(3) ?
    C21B H21C . 0.9900 ?
    C21B H21D . 0.9900 ?
    C22B C23B . 1.518(3) ?
    C22B H22C . 0.9900 ?
    C22B H22D . 0.9900 ?
    C23B C24B . 1.528(2) ?
    C23B H23C . 0.9900 ?
    C23B H23D . 0.9900 ?
    C24B H24C . 0.9900 ?
    C24B H24D . 0.9900 ?
    C25B C30B . 1.535(2) ?
    C25B C26B . 1.544(2) ?
    C25B H25B . 1.0000 ?
    C26B C27B . 1.528(2) ?
    C26B H26C . 0.9900 ?
    C26B H26D . 0.9900 ?
    C27B C28B . 1.529(3) ?
    C27B H27C . 0.9900 ?
    C27B H27D . 0.9900 ?
    C28B C29B . 1.527(2) ?
    C28B H28C . 0.9900 ?
    C28B H28D . 0.9900 ?
    C29B C30B . 1.532(2) ?
    C29B H29C . 0.9900 ?
    C29B H29D . 0.9900 ?
    C30B H30C . 0.9900 ?
    C30B H30D . 0.9900 ?
loop_
    _geom_angle_atom_site_label_1
    _geom_angle_atom_site_label_2
    _geom_angle_atom_site_label_3
    _geom_angle_site_symmetry_1
    _geom_angle_site_symmetry_3
    _geom_angle
    _geom_angle_publ_flag
    C18A P1A C25A . . 101.31(7) ?
    C18A P1A C19A . . 98.31(7) ?
    C25A P1A C19A . . 106.07(8) ?
    C3A O1A C7A . . 119.19(12) ?
    C5A O2A C10A . . 120.37(13) ?
    C2A C1A C6A . . 121.85(16) ?
    C2A C1A H1A . . 119.1 ?
    C6A C1A H1A . . 119.1 ?
    C1A C2A C3A . . 118.90(16) ?
    C1A C2A H2A . . 120.6 ?
    C3A C2A H2A . . 120.6 ?
    O1A C3A C2A . . 124.80(15) ?
    O1A C3A C4A . . 114.40(14) ?
    C2A C3A C4A . . 120.76(15) ?
    C5A C4A C3A . . 118.97(15) ?
    C5A C4A C13A . . 120.65(15) ?
    C3A C4A C13A . . 120.36(15) ?
    O2A C5A C6A . . 125.33(15) ?
    O2A C5A C4A . . 113.90(14) ?
    C6A C5A C4A . . 120.76(16) ?
    C1A C6A C5A . . 118.68(16) ?
    C1A C6A H6A . . 120.7 ?
    C5A C6A H6A . . 120.7 ?
    O1A C7A C9A . . 110.12(14) ?
    O1A C7A C8A . . 104.46(13) ?
    C9A C7A C8A . . 113.08(15) ?
    O1A C7A H7A . . 109.7 ?
    C9A C7A H7A . . 109.7 ?
    C8A C7A H7A . . 109.7 ?
    C7A C8A H8AA . . 109.5 ?
    C7A C8A H8AB . . 109.5 ?
    H8AA C8A H8AB . . 109.5 ?
    C7A C8A H8AC . . 109.5 ?
    H8AA C8A H8AC . . 109.5 ?
    H8AB C8A H8AC . . 109.5 ?
    C7A C9A H9AA . . 109.5 ?
    C7A C9A H9AB . . 109.5 ?
    H9AA C9A H9AB . . 109.5 ?
    C7A C9A H9AC . . 109.5 ?
    H9AA C9A H9AC . . 109.5 ?
    H9AB C9A H9AC . . 109.5 ?
    O2A C10A C11A . . 104.29(13) ?
    O2A C10A C12A . . 111.20(14) ?
    C11A C10A C12A . . 111.12(15) ?
    O2A C10A H10A . . 110.0 ?
    C11A C10A H10A . . 110.0 ?
    C12A C10A H10A . . 110.0 ?
    C10A C11A H11A . . 109.5 ?
    C10A C11A H11B . . 109.5 ?
    H11A C11A H11B . . 109.5 ?
    C10A C11A H11C . . 109.5 ?
    H11A C11A H11C . . 109.5 ?
    H11B C11A H11C . . 109.5 ?
    C10A C12A H12A . . 109.5 ?
    C10A C12A H12B . . 109.5 ?
    H12A C12A H12B . . 109.5 ?
    C10A C12A H12C . . 109.5 ?
    H12A C12A H12C . . 109.5 ?
    H12B C12A H12C . . 109.5 ?
    C14A C13A C18A . . 119.78(15) ?
    C14A C13A C4A . . 118.46(15) ?
    C18A C13A C4A . . 121.76(14) ?
    C15A C14A C13A . . 121.16(16) ?
    C15A C14A H14A . . 119.4 ?
    C13A C14A H14A . . 119.4 ?
    C14A C15A C16A . . 119.48(16) ?
    C14A C15A H15A . . 120.3 ?
    C16A C15A H15A . . 120.3 ?
    C15A C16A C17A . . 119.91(15) ?
    C15A C16A H16A . . 120.0 ?
    C17A C16A H16A . . 120.0 ?
    C16A C17A C18A . . 121.45(16) ?
    C16A C17A H17A . . 119.3 ?
    C18A C17A H17A . . 119.3 ?
    C17A C18A C13A . . 118.21(15) ?
    C17A C18A P1A . . 123.97(13) ?
    C13A C18A P1A . . 117.78(12) ?
    C20A C19A C24A . . 111.30(15) ?
    C20A C19A P1A . . 116.03(12) ?
    C24A C19A P1A . . 112.09(12) ?
    C20A C19A H19A . . 105.5 ?
    C24A C19A H19A . . 105.5 ?
    P1A C19A H19A . . 105.5 ?
    C19A C20A C21A . . 111.30(14) ?
    C19A C20A H20A . . 109.4 ?
    C21A C20A H20A . . 109.4 ?
    C19A C20A H20B . . 109.4 ?
    C21A C20A H20B . . 109.4 ?
    H20A C20A H20B . . 108.0 ?
    C22A C21A C20A . . 110.94(16) ?
    C22A C21A H21A . . 109.5 ?
    C20A C21A H21A . . 109.5 ?
    C22A C21A H21B . . 109.5 ?
    C20A C21A H21B . . 109.5 ?
    H21A C21A H21B . . 108.0 ?
    C23A C22A C21A . . 110.46(16) ?
    C23A C22A H22A . . 109.6 ?
    C21A C22A H22A . . 109.6 ?
    C23A C22A H22B . . 109.6 ?
    C21A C22A H22B . . 109.6 ?
    H22A C22A H22B . . 108.1 ?
    C22A C23A C24A . . 111.86(16) ?
    C22A C23A H23A . . 109.2 ?
    C24A C23A H23A . . 109.2 ?
    C22A C23A H23B . . 109.2 ?
    C24A C23A H23B . . 109.2 ?
    H23A C23A H23B . . 107.9 ?
    C19A C24A C23A . . 111.26(15) ?
    C19A C24A H24A . . 109.4 ?
    C23A C24A H24A . . 109.4 ?
    C19A C24A H24B . . 109.4 ?
    C23A C24A H24B . . 109.4 ?
    H24A C24A H24B . . 108.0 ?
    C26A C25A C30A . . 109.39(14) ?
    C26A C25A P1A . . 107.90(11) ?
    C30A C25A P1A . . 110.88(11) ?
    C26A C25A H25A . . 109.5 ?
    C30A C25A H25A . . 109.5 ?
    P1A C25A H25A . . 109.5 ?
    C27A C26A C25A . . 111.96(14) ?
    C27A C26A H26A . . 109.2 ?
    C25A C26A H26A . . 109.2 ?
    C27A C26A H26B . . 109.2 ?
    C25A C26A H26B . . 109.2 ?
    H26A C26A H26B . . 107.9 ?
    C26A C27A C28A . . 110.49(14) ?
    C26A C27A H27A . . 109.6 ?
    C28A C27A H27A . . 109.6 ?
    C26A C27A H27B . . 109.6 ?
    C28A C27A H27B . . 109.6 ?
    H27A C27A H27B . . 108.1 ?
    C29A C28A C27A . . 110.67(15) ?
    C29A C28A H28A . . 109.5 ?
    C27A C28A H28A . . 109.5 ?
    C29A C28A H28B . . 109.5 ?
    C27A C28A H28B . . 109.5 ?
    H28A C28A H28B . . 108.1 ?
    C28A C29A C30A . . 112.09(15) ?
    C28A C29A H29A . . 109.2 ?
    C30A C29A H29A . . 109.2 ?
    C28A C29A H29B . . 109.2 ?
    C30A C29A H29B . . 109.2 ?
    H29A C29A H29B . . 107.9 ?
    C29A C30A C25A . . 111.79(14) ?
    C29A C30A H30A . . 109.3 ?
    C25A C30A H30A . . 109.3 ?
    C29A C30A H30B . . 109.3 ?
    C25A C30A H30B . . 109.3 ?
    H30A C30A H30B . . 107.9 ?
    C18B P1B C25B . . 101.86(8) ?
    C18B P1B C19B . . 97.03(7) ?
    C25B P1B C19B . . 105.46(8) ?
    C3B O1B C7B . . 119.71(13) ?
    C5B O2B C10B . . 119.60(13) ?
    C2B C1B C6B . . 121.67(16) ?
    C2B C1B H1B . . 119.2 ?
    C6B C1B H1B . . 119.2 ?
    C1B C2B C3B . . 118.66(16) ?
    C1B C2B H2B . . 120.7 ?
    C3B C2B H2B . . 120.7 ?
    O1B C3B C2B . . 124.58(15) ?
    O1B C3B C4B . . 114.10(14) ?
    C2B C3B C4B . . 121.29(15) ?
    C3B C4B C5B . . 118.52(15) ?
    C3B C4B C13B . . 120.34(14) ?
    C5B C4B C13B . . 121.08(14) ?
    O2B C5B C6B . . 124.82(15) ?
    O2B C5B C4B . . 114.52(14) ?
    C6B C5B C4B . . 120.66(15) ?
    C1B C6B C5B . . 119.18(16) ?
    C1B C6B H6B . . 120.4 ?
    C5B C6B H6B . . 120.4 ?
    O1B C7B C8B . . 104.22(14) ?
    O1B C7B C9B . . 110.32(14) ?
    C8B C7B C9B . . 113.21(16) ?
    O1B C7B H7B . . 109.6 ?
    C8B C7B H7B . . 109.6 ?
    C9B C7B H7B . . 109.6 ?
    C7B C8B H8BA . . 109.5 ?
    C7B C8B H8BB . . 109.5 ?
    H8BA C8B H8BB . . 109.5 ?
    C7B C8B H8BC . . 109.5 ?
    H8BA C8B H8BC . . 109.5 ?
    H8BB C8B H8BC . . 109.5 ?
    C7B C9B H9BA . . 109.5 ?
    C7B C9B H9BB . . 109.5 ?
    H9BA C9B H9BB . . 109.5 ?
    C7B C9B H9BC . . 109.5 ?
    H9BA C9B H9BC . . 109.5 ?
    H9BB C9B H9BC . . 109.5 ?
    O2B C10B C11B . . 105.04(14) ?
    O2B C10B C12B . . 111.04(14) ?
    C11B C10B C12B . . 111.61(15) ?
    O2B C10B H10B . . 109.7 ?
    C11B C10B H10B . . 109.7 ?
    C12B C10B H10B . . 109.7 ?
    C10B C11B H11D . . 109.5 ?
    C10B C11B H11E . . 109.5 ?
    H11D C11B H11E . . 109.5 ?
    C10B C11B H11F . . 109.5 ?
    H11D C11B H11F . . 109.5 ?
    H11E C11B H11F . . 109.5 ?
    C10B C12B H12D . . 109.5 ?
    C10B C12B H12E . . 109.5 ?
    H12D C12B H12E . . 109.5 ?
    C10B C12B H12F . . 109.5 ?
    H12D C12B H12F . . 109.5 ?
    H12E C12B H12F . . 109.5 ?
    C14B C13B C18B . . 119.97(15) ?
    C14B C13B C4B . . 118.23(14) ?
    C18B C13B C4B . . 121.79(14) ?
    C15B C14B C13B . . 121.06(16) ?
    C15B C14B H14B . . 119.5 ?
    C13B C14B H14B . . 119.5 ?
    C14B C15B C16B . . 119.40(16) ?
    C14B C15B H15B . . 120.3 ?
    C16B C15B H15B . . 120.3 ?
    C17B C16B C15B . . 119.89(16) ?
    C17B C16B H16B . . 120.1 ?
    C15B C16B H16B . . 120.1 ?
    C16B C17B C18B . . 121.45(16) ?
    C16B C17B H17B . . 119.3 ?
    C18B C17B H17B . . 119.3 ?
    C13B C18B C17B . . 118.16(15) ?
    C13B C18B P1B . . 117.90(12) ?
    C17B C18B P1B . . 123.72(13) ?
    C20B C19B C24B . . 110.52(15) ?
    C20B C19B P1B . . 116.21(12) ?
    C24B C19B P1B . . 111.95(12) ?
    C20B C19B H19B . . 105.8 ?
    C24B C19B H19B . . 105.8 ?
    P1B C19B H19B . . 105.8 ?
    C21B C20B C19B . . 111.89(15) ?
    C21B C20B H20C . . 109.2 ?
    C19B C20B H20C . . 109.2 ?
    C21B C20B H20D . . 109.2 ?
    C19B C20B H20D . . 109.2 ?
    H20C C20B H20D . . 107.9 ?
    C22B C21B C20B . . 111.02(16) ?
    C22B C21B H21C . . 109.4 ?
    C20B C21B H21C . . 109.4 ?
    C22B C21B H21D . . 109.4 ?
    C20B C21B H21D . . 109.4 ?
    H21C C21B H21D . . 108.0 ?
    C23B C22B C21B . . 110.62(16) ?
    C23B C22B H22C . . 109.5 ?
    C21B C22B H22C . . 109.5 ?
    C23B C22B H22D . . 109.5 ?
    C21B C22B H22D . . 109.5 ?
    H22C C22B H22D . . 108.1 ?
    C22B C23B C24B . . 111.55(15) ?
    C22B C23B H23C . . 109.3 ?
    C24B C23B H23C . . 109.3 ?
    C22B C23B H23D . . 109.3 ?
    C24B C23B H23D . . 109.3 ?
    H23C C23B H23D . . 108.0 ?
    C23B C24B C19B . . 111.15(15) ?
    C23B C24B H24C . . 109.4 ?
    C19B C24B H24C . . 109.4 ?
    C23B C24B H24D . . 109.4 ?
    C19B C24B H24D . . 109.4 ?
    H24C C24B H24D . . 108.0 ?
    C30B C25B C26B . . 109.85(14) ?
    C30B C25B P1B . . 111.27(11) ?
    C26B C25B P1B . . 107.78(11) ?
    C30B C25B H25B . . 109.3 ?
    C26B C25B H25B . . 109.3 ?
    P1B C25B H25B . . 109.3 ?
    C27B C26B C25B . . 111.70(14) ?
    C27B C26B H26C . . 109.3 ?
    C25B C26B H26C . . 109.3 ?
    C27B C26B H26D . . 109.3 ?
    C25B C26B H26D . . 109.3 ?
    H26C C26B H26D . . 107.9 ?
    C26B C27B C28B . . 110.84(15) ?
    C26B C27B H27C . . 109.5 ?
    C28B C27B H27C . . 109.5 ?
    C26B C27B H27D . . 109.5 ?
    C28B C27B H27D . . 109.5 ?
    H27C C27B H27D . . 108.1 ?
    C29B C28B C27B . . 110.81(15) ?
    C29B C28B H28C . . 109.5 ?
    C27B C28B H28C . . 109.5 ?
    C29B C28B H28D . . 109.5 ?
    C27B C28B H28D . . 109.5 ?
    H28C C28B H28D . . 108.1 ?
    C28B C29B C30B . . 111.36(15) ?
    C28B C29B H29C . . 109.4 ?
    C30B C29B H29C . . 109.4 ?
    C28B C29B H29D . . 109.4 ?
    C30B C29B H29D . . 109.4 ?
    H29C C29B H29D . . 108.0 ?
    C29B C30B C25B . . 111.57(14) ?
    C29B C30B H30C . . 109.3 ?
    C25B C30B H30C . . 109.3 ?
    C29B C30B H30D . . 109.3 ?
    C25B C30B H30D . . 109.3 ?
    H30C C30B H30D . . 108.0 ?
loop_
    _geom_torsion_atom_site_label_1
    _geom_torsion_atom_site_label_2
    _geom_torsion_atom_site_label_3
    _geom_torsion_atom_site_label_4
    _geom_torsion_site_symmetry_1
    _geom_torsion_site_symmetry_2
    _geom_torsion_site_symmetry_3
    _geom_torsion_site_symmetry_4
    _geom_torsion
    _geom_torsion_publ_flag
    C6A C1A C2A C3A . . . . -0.2(3) ?
    C7A O1A C3A C2A . . . . 22.6(2) ?
    C7A O1A C3A C4A . . . . -159.49(14) ?
    C1A C2A C3A O1A . . . . 175.60(16) ?
    C1A C2A C3A C4A . . . . -2.2(2) ?
    O1A C3A C4A C5A . . . . -175.61(14) ?
    C2A C3A C4A C5A . . . . 2.4(2) ?
    O1A C3A C4A C13A . . . . 5.6(2) ?
    C2A C3A C4A C13A . . . . -176.36(15) ?
    C10A O2A C5A C6A . . . . -2.7(2) ?
    C10A O2A C5A C4A . . . . 177.65(14) ?
    C3A C4A C5A O2A . . . . 179.42(14) ?
    C13A C4A C5A O2A . . . . -1.8(2) ?
    C3A C4A C5A C6A . . . . -0.3(2) ?
    C13A C4A C5A C6A . . . . 178.46(15) ?
    C2A C1A C6A C5A . . . . 2.2(3) ?
    O2A C5A C6A C1A . . . . 178.38(16) ?
    C4A C5A C6A C1A . . . . -2.0(2) ?
    C3A O1A C7A C9A . . . . 67.99(18) ?
    C3A O1A C7A C8A . . . . -170.30(14) ?
    C5A O2A C10A C11A . . . . 167.36(14) ?
    C5A O2A C10A C12A . . . . -72.79(19) ?
    C5A C4A C13A C14A . . . . -96.12(19) ?
    C3A C4A C13A C14A . . . . 82.6(2) ?
    C5A C4A C13A C18A . . . . 83.7(2) ?
    C3A C4A C13A C18A . . . . -97.6(2) ?
    C18A C13A C14A C15A . . . . -1.1(3) ?
    C4A C13A C14A C15A . . . . 178.67(16) ?
    C13A C14A C15A C16A . . . . 0.5(3) ?
    C14A C15A C16A C17A . . . . 0.1(3) ?
    C15A C16A C17A C18A . . . . 0.0(3) ?
    C16A C17A C18A C13A . . . . -0.7(2) ?
    C16A C17A C18A P1A . . . . 176.77(13) ?
    C14A C13A C18A C17A . . . . 1.2(2) ?
    C4A C13A C18A C17A . . . . -178.58(15) ?
    C14A C13A C18A P1A . . . . -176.40(12) ?
    C4A C13A C18A P1A . . . . 3.8(2) ?
    C25A P1A C18A C17A . . . . 29.19(16) ?
    C19A P1A C18A C17A . . . . -79.14(15) ?
    C25A P1A C18A C13A . . . . -153.34(13) ?
    C19A P1A C18A C13A . . . . 98.32(13) ?
    C18A P1A C19A C20A . . . . 69.43(14) ?
    C25A P1A C19A C20A . . . . -34.95(15) ?
    C18A P1A C19A C24A . . . . -161.19(13) ?
    C25A P1A C19A C24A . . . . 94.43(14) ?
    C24A C19A C20A C21A . . . . 54.5(2) ?
    P1A C19A C20A C21A . . . . -175.70(13) ?
    C19A C20A C21A C22A . . . . -56.6(2) ?
    C20A C21A C22A C23A . . . . 57.2(2) ?
    C21A C22A C23A C24A . . . . -56.6(2) ?
    C20A C19A C24A C23A . . . . -53.4(2) ?
    P1A C19A C24A C23A . . . . 174.79(13) ?
    C22A C23A C24A C19A . . . . 54.8(2) ?
    C18A P1A C25A C26A . . . . 64.78(12) ?
    C19A P1A C25A C26A . . . . 166.96(11) ?
    C18A P1A C25A C30A . . . . -175.44(12) ?
    C19A P1A C25A C30A . . . . -73.26(13) ?
    C30A C25A C26A C27A . . . . 56.37(18) ?
    P1A C25A C26A C27A . . . . 177.09(11) ?
    C25A C26A C27A C28A . . . . -57.73(19) ?
    C26A C27A C28A C29A . . . . 56.0(2) ?
    C27A C28A C29A C30A . . . . -55.3(2) ?
    C28A C29A C30A C25A . . . . 55.2(2) ?
    C26A C25A C30A C29A . . . . -54.59(19) ?
    P1A C25A C30A C29A . . . . -173.47(12) ?
    C6B C1B C2B C3B . . . . 0.4(3) ?
    C7B O1B C3B C2B . . . . 21.1(2) ?
    C7B O1B C3B C4B . . . . -160.94(14) ?
    C1B C2B C3B O1B . . . . 176.52(15) ?
    C1B C2B C3B C4B . . . . -1.3(2) ?
    O1B C3B C4B C5B . . . . -177.37(14) ?
    C2B C3B C4B C5B . . . . 0.7(2) ?
    O1B C3B C4B C13B . . . . 5.6(2) ?
    C2B C3B C4B C13B . . . . -176.37(15) ?
    C10B O2B C5B C6B . . . . -2.8(2) ?
    C10B O2B C5B C4B . . . . 176.58(13) ?
    C3B C4B C5B O2B . . . . -178.51(14) ?
    C13B C4B C5B O2B . . . . -1.5(2) ?
    C3B C4B C5B C6B . . . . 0.9(2) ?
    C13B C4B C5B C6B . . . . 177.94(15) ?
    C2B C1B C6B C5B . . . . 1.1(3) ?
    O2B C5B C6B C1B . . . . 177.55(15) ?
    C4B C5B C6B C1B . . . . -1.8(2) ?
    C3B O1B C7B C8B . . . . -169.65(14) ?
    C3B O1B C7B C9B . . . . 68.52(19) ?
    C5B O2B C10B C11B . . . . 164.71(14) ?
    C5B O2B C10B C12B . . . . -74.49(18) ?
    C3B C4B C13B C14B . . . . 73.2(2) ?
    C5B C4B C13B C14B . . . . -103.78(18) ?
    C3B C4B C13B C18B . . . . -105.83(19) ?
    C5B C4B C13B C18B . . . . 77.2(2) ?
    C18B C13B C14B C15B . . . . -1.8(2) ?
    C4B C13B C14B C15B . . . . 179.17(15) ?
    C13B C14B C15B C16B . . . . -0.3(2) ?
    C14B C15B C16B C17B . . . . 1.2(2) ?
    C15B C16B C17B C18B . . . . 0.0(2) ?
    C14B C13B C18B C17B . . . . 3.0(2) ?
    C4B C13B C18B C17B . . . . -178.03(14) ?
    C14B C13B C18B P1B . . . . -171.87(12) ?
    C4B C13B C18B P1B . . . . 7.1(2) ?
    C16B C17B C18B C13B . . . . -2.1(2) ?
    C16B C17B C18B P1B . . . . 172.39(13) ?
    C25B P1B C18B C13B . . . . -159.33(13) ?
    C19B P1B C18B C13B . . . . 93.19(13) ?
    C25B P1B C18B C17B . . . . 26.15(16) ?
    C19B P1B C18B C17B . . . . -81.32(15) ?
    C18B P1B C19B C20B . . . . 72.74(14) ?
    C25B P1B C19B C20B . . . . -31.67(15) ?
    C18B P1B C19B C24B . . . . -158.96(12) ?
    C25B P1B C19B C24B . . . . 96.63(13) ?
    C24B C19B C20B C21B . . . . 54.6(2) ?
    P1B C19B C20B C21B . . . . -176.42(13) ?
    C19B C20B C21B C22B . . . . -55.9(2) ?
    C20B C21B C22B C23B . . . . 56.4(2) ?
    C21B C22B C23B C24B . . . . -56.9(2) ?
    C22B C23B C24B C19B . . . . 56.1(2) ?
    C20B C19B C24B C23B . . . . -54.35(19) ?
    P1B C19B C24B C23B . . . . 174.40(12) ?
    C18B P1B C25B C30B . . . . -173.24(12) ?
    C19B P1B C25B C30B . . . . -72.42(13) ?
    C18B P1B C25B C26B . . . . 66.26(13) ?
    C19B P1B C25B C26B . . . . 167.08(11) ?
    C30B C25B C26B C27B . . . . 55.71(19) ?
    P1B C25B C26B C27B . . . . 177.10(12) ?
    C25B C26B C27B C28B . . . . -56.7(2) ?
    C26B C27B C28B C29B . . . . 56.3(2) ?
    C27B C28B C29B C30B . . . . -56.1(2) ?
    C28B C29B C30B C25B . . . . 56.1(2) ?
    C26B C25B C30B C29B . . . . -55.11(19) ?
    P1B C25B C30B C29B . . . . -174.39(12) ?
_shelx_space_group_comment
;
The symmetry employed for this shelxl refinement is uniquely defined
by the following loop, which should always be used as a source of
symmetry information in preference to the above space-group names.
They are only intended as comments.
;
_shelx_estimated_absorpt_T_min     ?
_shelx_estimated_absorpt_T_max     ?
_shelx_hkl_file
;
  -1   0   0 0.28154 0.31823   5
  -1   0   0 -0.0321 0.35852   6
  -1   0   0 -0.0463 0.49584   7
  -1   0   0 0.08902 0.28064   5
  -1   0   0 0.35536 0.57544   4
  -1   0   0 0.62078 0.45186   1
   1   0   0 0.59398 0.54778   3
   1   0   0 0.33834 0.26024   5
   1   0   0 0.82272 0.36800   6
   1   0   0 0.60589 0.35484   2
   1   0   0 0.86639 0.32267   2
  -2   0   0 299.707 9.32112   1
  -2   0   0 289.209 9.29984   7
  -2   0   0 298.726 8.89287   5
  -2   0   0 292.560 9.49305   4
  -2   0   0 298.322 8.96564   6
  -2   0   0 289.719 8.89044   5
   2   0   0 318.907 9.59981   3
  -3   0   0 18.4766 1.41056   6
  -3   0   0 21.2544 2.00370   7
  -3   0   0 18.8965 1.89804   1
  -3   0   0 14.3491 1.95389   4
  -3   0   0 17.0454 1.37535   5
  -3   0   0 16.2774 1.41165   5
   3   0   0 17.0027 1.94890   3
   3   0   0 16.6927 1.34896   2
  -4   0   0 22.9141 1.81568   6
  -4   0   0 21.4405 1.68480   5
  -4   0   0 21.8533 2.07830   1
  -4   0   0 16.4445 2.10578   4
  -4   0   0 22.5294 2.18976   7
  -4   0   0 22.6975 1.74180   5
   4   0   0 18.9497 2.25882   3
   4   0   0 22.2324 1.63262   2
  -5   0   0 10.7093 1.42282   5
  -5   0   0 12.9002 2.09701   7
  -5   0   0 13.7133 1.57048   5
  -5   0   0 13.8780 1.63802   6
  -5   0   0 14.0648 2.14721   1
  -5   0   0 15.3375 2.37919   4
   5   0   0 11.4504 2.11737   3
   5   0   0 9.72393 1.31058   2
  -6   0   0 5.11998 1.36812   5
  -6   0   0 3.59882 1.59199   7
  -6   0   0 8.53291 1.58307   5
  -6   0   0 7.15719 1.82293   1
  -6   0   0 5.30378 2.13413   4
  -6   0   0 7.37345 1.47787   6
   6   0   0 6.97877 2.02937   3
   6   0   0 6.11672 1.21088   2
  -7   0   0 205.834 8.82932   7
  -7   0   0 205.367 7.73076   5
  -7   0   0 203.545 7.67950   5
  -7   0   0 199.039 8.70988   1
  -7   0   0 209.067 9.15655   4
  -7   0   0 209.117 7.61410   6
   7   0   0 209.767 9.43895   3
   7   0   0 210.137 7.30265   2
  -8   0   0 80.4977 4.49917   5
  -8   0   0 77.4249 5.84936   4
  -8   0   0 81.0986 5.25441   1
  -8   0   0 85.0160 4.38284   6
  -8   0   0 82.7486 5.52717   7
   8   0   0 79.6068 6.13355   3
  -9   0   0 -0.1498 2.28520   4
  -9   0   0 -1.9726 1.69278   7
  -9   0   0 0.03504 1.62777   5
  -9   0   0 2.01914 2.38304   1
   9   0   0 1.43455 2.58726   3
 -10   0   0 4.27262 1.99883   5
 -10   0   0 -2.2579 2.29429   1
 -10   0   0 3.69646 2.66280   7
  10   0   0 3.73194 3.00598   3
  10   0   0 -0.6518 2.75677   4
 -11   0   0 0.43139 1.90772   5
 -11   0   0 -2.3652 2.09280   1
 -11   0   0 3.00559 2.89423   7
  11   0   0 0.48874 2.87819   4
  11   0   0 -0.2580 3.01510   3
  11  -1   0 -0.1157 3.02634   3
  11  -1   0 0.55838 3.15327   4
 -11   1   0 0.27256 2.01597   5
 -11   1   0 -0.6118 2.63315   7
 -11   1   0 2.48489 2.85443   1
  10  -1   0 15.1981 3.93054   3
  10  -1   0 32.7441 5.08674   4
 -10   1   0 21.3194 3.95490   7
 -10   1   0 23.9853 3.13671   5
 -10   1   0 25.6531 4.12939   1
   9  -1   0 0.73306 2.51918   3
   9  -1   0 0.40691 2.47297   4
  -9   1   0 3.12323 2.15859   1
  -9   1   0 0.64525 1.62010   5
  -9   1   0 1.58777 2.27041   7
   8  -1   0 105.237 6.50189   3
   8  -1   0 96.8167 6.60883   4
  -8   1   0 95.7968 4.90633   6
  -8   1   0 98.0660 5.05802   5
  -8   1   0 97.8338 5.88760   1
  -8   1   0 96.9399 6.09455   7
   7  -1   0 367.425 14.2726   3
   7  -1   0 380.641 11.8458   2
  -7   1   0 388.702 13.9794   7
  -7   1   0 398.830 12.7515   6
  -7   1   0 369.325 13.7763   1
  -7   1   0 374.810 12.7572   5
   6  -1   0 1.44824 0.87074   2
   6  -1   0 -0.6093 1.61982   3
  -6   1   0 1.84986 1.26807   6
  -6   1   0 2.25119 1.26338   5
  -6   1   0 -0.0056 1.61838   4
  -6   1   0 2.74322 1.30645   5
  -6   1   0 0.09870 1.49569   1
  -6   1   0 1.42593 1.60611   7
   5  -1   0 271.436 8.55477   2
   5  -1   0 277.221 10.3006   3
  -5   1   0 267.538 9.99163   7
  -5   1   0 279.450 9.18299   6
  -5   1   0 269.687 9.89277   1
  -5   1   0 280.321 9.22889   5
  -5   1   0 272.758 10.2019   4
  -5   1   0 280.145 9.24592   5
   4  -1   0 62.9916 3.62759   3
   4  -1   0 56.8526 2.36460   2
  -4   1   0 57.0858 3.21653   1
  -4   1   0 62.2339 2.94932   5
  -4   1   0 61.4995 3.49775   7
  -4   1   0 63.8411 2.97809   6
  -4   1   0 60.7046 2.89646   5
  -4   1   0 66.9934 3.77488   4
   3  -1   0 152.111 4.74272   2
   3  -1   0 152.876 5.86230   3
  -3   1   0 157.195 5.74221   7
  -3   1   0 149.378 5.26599   6
  -3   1   0 150.863 5.62521   1
  -3   1   0 154.503 5.26266   5
  -3   1   0 152.567 5.26599   5
  -3   1   0 154.454 5.92635   4
   2  -1   0 4.86476 0.84016   5
   2  -1   0 4.67461 1.14784   3
   2  -1   0 5.33249 0.46603   2
  -2   1   0 4.68202 0.92427   5
  -2   1   0 5.73730 0.94065   5
  -2   1   0 5.44756 0.98609   6
  -2   1   0 6.63064 1.20570   1
  -2   1   0 4.35913 1.21407   7
   1  -1   0 49.5643 2.15400   4
   1  -1   0 53.8353 2.07244   3
   1  -1   0 52.9678 1.98975   5
  -1   1   0 53.7695 1.99019   5
  -1   1   0 50.6091 2.00254   5
  -1   1   0 54.4104 2.00856   1
  -1   1   0 51.2375 2.03782   7
  -1   1   0 49.8770 1.97373   6
   0  -1   0 101.394 3.12038   5
   0  -1   0 102.829 3.12537   3
   0  -1   0 99.2030 3.13236   4
   0   1   0 99.1539 3.08293   6
   0   1   0 101.101 3.10201   2
   0   1   0 92.5217 3.17371   5
  -1  -1   0 0.41904 0.31556   5
  -1  -1   0 0.94665 0.36602   5
  -1  -1   0 0.40685 0.64628   4
  -1  -1   0 1.48112 0.46957   7
  -1  -1   0 0.68750 0.47155   1
  -1  -1   0 0.65834 0.62745   3
   1   1   0 0.47029 0.58771   2
   1   1   0 0.39784 0.28843   5
  -2  -1   0 43.0848 2.12438   7
  -2  -1   0 40.1109 2.27174   3
  -2  -1   0 41.1609 1.64525   5
  -2  -1   0 41.0105 2.51891   4
  -2  -1   0 42.3916 1.77716   6
  -2  -1   0 40.2416 1.63615   5
  -2  -1   0 40.6563 2.10618   1
   2   1   0 42.7004 2.07559   2
  -3  -1   0 161.069 5.16019   6
  -3  -1   0 152.616 5.05390   5
  -3  -1   0 154.483 5.05056   5
  -3  -1   0 154.338 5.68991   7
  -3  -1   0 162.863 5.72009   1
  -3  -1   0 166.155 6.12398   4
   3   1   0 160.706 6.15622   3
   3   1   0 150.912 5.40222   2
  -4  -1   0 234.092 7.37719   5
  -4  -1   0 222.179 8.09837   1
  -4  -1   0 217.547 8.44145   4
  -4  -1   0 229.580 7.41009   6
  -4  -1   0 234.116 7.36598   5
  -4  -1   0 231.048 8.16665   7
   4   1   0 238.048 8.72032   3
   4   1   0 229.370 7.65247   2
  -5  -1   0 3.76591 1.03306   5
  -5  -1   0 3.08808 1.35385   7
  -5  -1   0 3.70743 1.38187   1
  -5  -1   0 0.77851 1.62447   4
  -5  -1   0 3.43515 1.09197   6
  -5  -1   0 2.45189 1.02674   5
   5   1   0 2.24418 1.61132   3
   5   1   0 0.95407 1.01064   2
  -6  -1   0 85.2675 3.91778   5
  -6  -1   0 86.7869 3.85434   6
  -6  -1   0 84.1166 4.71369   7
  -6  -1   0 92.1438 4.70556   1
  -6  -1   0 88.8695 3.91175   5
  -6  -1   0 87.4079 5.27373   4
   6   1   0 82.9585 5.20891   3
   6   1   0 92.0373 4.05178   2
  -7  -1   0 274.133 9.44713   5
  -7  -1   0 261.243 9.40875   5
  -7  -1   0 267.703 10.4985   1
  -7  -1   0 270.492 10.6276   7
  -7  -1   0 280.681 9.30645   6
  -7  -1   0 267.117 11.1665   4
   7   1   0 272.143 11.3232   3
   7   1   0 271.523 9.40477   2
  -8  -1   0 1.36541 1.51321   5
  -8  -1   0 0.42052 1.46224   6
  -8  -1   0 2.36287 2.24114   4
  -8  -1   0 3.49823 2.19623   7
  -8  -1   0 2.51288 2.10800   1
   8   1   0 1.75570 1.49002   2
   8   1   0 4.62002 2.55783   3
  -9  -1   0 3.71350 2.83534   4
  -9  -1   0 0.00034 2.09270   7
  -9  -1   0 -0.7240 1.54196   5
  -9  -1   0 -0.5012 2.20832   1
   9   1   0 -0.9126 2.40783   3
 -10  -1   0 2.64961 2.58420   1
 -10  -1   0 5.68486 2.81066   7
 -10  -1   0 6.64577 3.19956   4
 -10  -1   0 6.97871 2.19792   5
  10   1   0 7.65747 3.56580   3
 -11  -1   0 10.5086 3.50938   1
 -11  -1   0 10.2315 3.34543   7
 -11  -1   0 18.4666 3.01826   5
  11   1   0 10.6406 3.82132   3
  11  -2   0 21.6290 4.50075   3
  11  -2   0 15.3788 4.08230   4
 -11   2   0 12.8539 2.83254   5
 -11   2   0 11.1552 3.31577   7
 -11   2   0 16.7211 3.92383   1
  10  -2   0 8.07296 3.21983   3
  10  -2   0 2.02143 2.91317   4
 -10   2   0 1.32026 2.32235   1
 -10   2   0 4.08850 2.83324   7
 -10   2   0 3.44469 2.13321   5
   9  -2   0 5.91069 2.78341   3
   9  -2   0 10.9398 3.41061   4
  -9   2   0 5.59338 2.15443   6
  -9   2   0 8.37092 2.61398   1
  -9   2   0 6.67036 2.11237   5
  -9   2   0 11.5099 3.05454   7
   8  -2   0 121.182 7.33634   4
   8  -2   0 122.584 7.12084   3
  -8   2   0 123.636 5.95588   5
  -8   2   0 130.044 6.87971   1
  -8   2   0 128.774 5.88682   6
  -8   2   0 122.642 7.00922   7
   7  -2   0 1.29326 1.88947   4
   7  -2   0 1.54666 1.99359   3
  -7   2   0 0.62674 1.42662   6
  -7   2   0 0.15884 1.63950   7
  -7   2   0 2.00949 1.71830   1
  -7   2   0 -1.2392 1.20648   5
   6  -2   0 44.4496 4.20649   4
   6  -2   0 45.1020 3.76228   3
   6  -2   0 47.6607 1.88669   2
  -6   2   0 47.9348 3.15204   5
  -6   2   0 39.2796 2.91354   5
  -6   2   0 43.8634 3.58646   1
  -6   2   0 41.8963 2.92199   6
  -6   2   0 41.0329 3.40082   7
   5  -2   0 0.21159 0.49895   2
   5  -2   0 -0.8617 1.47875   4
   5  -2   0 -0.2042 1.30187   3
  -5   2   0 -0.4127 1.21146   1
  -5   2   0 -1.6475 0.94380   5
  -5   2   0 0.78328 1.11746   6
  -5   2   0 -0.6334 1.18846   7
  -5   2   0 0.11546 1.00902   5
   4  -2   0 107.157 4.83930   3
   4  -2   0 100.174 4.90357   4
  -4   2   0 100.325 4.24403   6
  -4   2   0 102.967 4.26018   5
  -4   2   0 102.043 4.27330   5
  -4   2   0 105.608 4.80657   7
  -4   2   0 103.671 4.67111   1
   3  -2   0 1070.89 32.9843   3
   3  -2   0 1113.18 33.2290   4
  -3   2   0 1113.07 33.0111   7
  -3   2   0 1114.39 32.5899   5
  -3   2   0 1144.64 32.9398   1
  -3   2   0 1109.98 32.6102   6
  -3   2   0 1116.55 32.6380   5
   2  -2   0 4.73606 1.16697   4
   2  -2   0 5.14557 1.19723   3
   2  -2   0 1.72062 0.94387   5
  -2   2   0 7.66635 1.35605   7
  -2   2   0 6.12349 1.20092   1
  -2   2   0 3.92186 1.08495   5
  -2   2   0 4.46351 1.12277   6
  -2   2   0 3.24589 0.91771   5
   1  -2   0 399.860 12.1920   3
   1  -2   0 406.845 12.2499   5
   1  -2   0 383.239 12.2750   4
  -1   2   0 421.940 12.1558   7
  -1   2   0 403.561 12.1954   6
  -1   2   0 423.525 12.1010   1
  -1   2   0 392.899 12.1583   5
  -1   2   0 414.953 11.8402   2
   0  -2   0 2511.56 72.9186   3
   0  -2   0 2700.67 72.9874   4
   0  -2   0 2465.57 72.8310   5
   0  -2   0 2613.14 72.9188   5
   0  -2   0 2403.56 72.5587   7
   0  -2   0 2462.24 72.7504   1
   0   2   0 2567.26 72.8673   2
   0   2   0 2570.64 72.6544   1
   0   2   0 2571.29 72.8481   6
   0   2   0 2571.61 72.8522   5
   0   2   0 2628.02 72.7185   7
  -1  -2   0 244.844 7.44017   1
  -1  -2   0 254.845 7.90590   4
  -1  -2   0 249.453 7.98101   3
  -1  -2   0 256.300 7.60795   5
  -1  -2   0 254.372 7.57075   5
  -1  -2   0 237.170 7.37581   7
   1   2   0 265.293 7.96453   2
   1   2   0 252.327 7.39150   7
   1   2   0 254.561 7.56327   6
   1   2   0 243.090 7.50253   5
  -2  -2   0 577.641 17.0452   5
  -2  -2   0 598.358 17.7928   4
  -2  -2   0 578.074 17.2894   1
  -2  -2   0 578.589 17.2617   7
  -2  -2   0 573.458 17.0339   5
  -2  -2   0 591.349 17.8571   3
   2   2   0 578.762 17.5643   2
   2   2   0 602.338 17.0838   6
  -3  -2   0 5.38802 0.77978   5
  -3  -2   0 5.97967 0.85536   5
  -3  -2   0 5.89835 1.22978   1
  -3  -2   0 7.54223 1.51490   3
  -3  -2   0 3.20182 1.52204   4
  -3  -2   0 5.48728 1.17516   7
  -3  -2   0 4.35832 0.89654   6
   3   2   0 5.69397 1.24826   2
  -4  -2   0 748.912 23.2188   4
  -4  -2   0 711.765 22.6632   1
  -4  -2   0 773.379 21.9726   6
  -4  -2   0 740.591 21.9442   5
  -4  -2   0 733.968 22.6851   7
  -4  -2   0 737.158 21.9376   5
   4   2   0 757.669 22.5716   2
   4   2   0 760.480 23.5287   3
  -5  -2   0 67.0652 2.95794   5
  -5  -2   0 62.5685 2.89754   6
  -5  -2   0 65.2202 3.67542   7
  -5  -2   0 63.6170 2.93717   5
  -5  -2   0 61.6748 3.48780   1
  -5  -2   0 63.9174 4.04346   4
   5   2   0 66.0575 4.27201   3
   5   2   0 60.5148 3.34624   2
  -6  -2   0 45.6885 4.01670   4
  -6  -2   0 42.2524 2.52205   6
  -6  -2   0 42.9073 2.63688   5
  -6  -2   0 44.0293 3.36061   1
  -6  -2   0 45.5078 3.39865   7
  -6  -2   0 43.0170 2.64106   5
   6   2   0 44.8211 4.08781   3
   6   2   0 44.1328 2.97925   2
  -7  -2   0 123.135 5.14354   5
  -7  -2   0 111.745 6.58393   4
  -7  -2   0 127.455 6.19881   7
  -7  -2   0 111.413 5.97245   1
  -7  -2   0 123.017 4.94590   6
  -7  -2   0 127.271 5.16755   5
   7   2   0 116.163 5.33860   2
   7   2   0 123.553 6.96761   3
  -8  -2   0 122.172 6.81404   7
  -8  -2   0 121.454 7.42757   4
  -8  -2   0 133.837 6.87186   1
  -8  -2   0 141.853 5.90093   5
   8   2   0 142.766 7.96181   3
   8   2   0 136.727 5.98490   2
  -9  -2   0 14.0478 2.90368   7
  -9  -2   0 11.0458 2.75005   1
  -9  -2   0 6.98067 1.97176   5
  -9  -2   0 14.4167 3.54743   4
   9   2   0 13.1799 3.46117   3
 -10  -2   0 82.1224 6.19907   7
 -10  -2   0 94.6920 6.21209   1
 -10  -2   0 83.1155 7.01226   4
 -10  -2   0 93.9016 5.26659   5
  10   2   0 78.8502 7.06685   3
 -11  -2   0 47.9910 5.27302   1
 -11  -2   0 31.4609 5.16635   4
 -11  -2   0 51.4331 4.41187   5
 -11  -2   0 45.7467 5.35936   7
  11   2   0 51.2783 6.36479   3
  11  -3   0 0.00377 2.94366   3
  11  -3   0 -0.3341 2.90187   4
 -11   3   0 -0.6823 1.95268   5
 -11   3   0 0.80570 2.71700   1
 -11   3   0 -1.1998 2.82016   7
  10  -3   0 62.5497 6.63496   4
  10  -3   0 42.5721 5.33138   3
 -10   3   0 38.4704 4.84579   7
 -10   3   0 40.6415 4.11227   5
 -10   3   0 38.9258 4.71221   1
   9  -3   0 11.6831 3.10459   3
   9  -3   0 9.03721 3.23443   4
  -9   3   0 7.03179 2.62417   1
  -9   3   0 8.18610 2.25157   5
  -9   3   0 8.44934 2.36851   6
  -9   3   0 14.5936 3.35033   7
   8  -3   0 244.749 10.8431   3
   8  -3   0 251.558 11.2085   4
  -8   3   0 243.829 9.58823   5
  -8   3   0 243.505 9.39504   6
  -8   3   0 236.887 10.6927   7
  -8   3   0 243.071 10.4659   1
   7  -3   0 498.505 18.2789   4
   7  -3   0 533.256 18.1235   3
  -7   3   0 493.523 17.6781   1
  -7   3   0 518.645 16.9085   5
  -7   3   0 506.844 17.9596   7
  -7   3   0 516.023 16.7238   6
   6  -3   0 6.98005 2.03811   3
   6  -3   0 3.88825 1.91353   4
  -6   3   0 6.98177 1.67717   5
  -6   3   0 5.76444 1.86667   7
  -6   3   0 3.00553 1.67837   1
  -6   3   0 7.05500 1.75279   6
  -6   3   0 5.57258 1.64939   5
   5  -3   0 221.981 8.56279   3
   5  -3   0 213.916 8.79492   4
  -5   3   0 214.433 7.86238   6
  -5   3   0 204.212 7.83794   5
  -5   3   0 231.967 8.52589   1
  -5   3   0 220.528 7.98595   5
  -5   3   0 212.648 8.49992   7
   4  -3   0 1.67777 1.45128   4
   4  -3   0 4.41534 1.47617   3
  -4   3   0 2.78974 1.29608   5
  -4   3   0 3.59058 1.31644   6
  -4   3   0 4.58128 1.53033   1
  -4   3   0 1.90158 1.05540   5
  -4   3   0 1.88745 1.40927   7
   3  -3   0 221.142 7.44340   5
   3  -3   0 211.602 7.69381   3
   3  -3   0 213.640 7.99556   4
  -3   3   0 227.431 7.52692   5
  -3   3   0 216.593 7.58112   5
  -3   3   0 219.567 7.53039   6
  -3   3   0 214.662 7.75269   7
  -3   3   0 221.626 7.68615   1
   2  -3   0 1263.17 36.2221   5
   2  -3   0 1229.68 36.2580   3
   2  -3   0 1228.78 36.4675   4
  -2   3   0 1175.07 36.1100   6
  -2   3   0 1265.93 36.2408   7
  -2   3   0 1249.39 35.4245   2
  -2   3   0 1246.83 36.1277   1
  -2   3   0 1236.62 36.1645   5
   1  -3   0 1229.65 36.9629   3
   1  -3   0 1293.37 37.0876   5
   1  -3   0 1223.98 37.0814   4
  -1   3   0 1271.73 36.9786   6
  -1   3   0 1293.33 36.7036   1
  -1   3   0 1307.75 36.7941   7
  -1   3   0 1293.43 36.6574   2
  -1   3   0 1263.89 36.9713   5
   0  -3   0 248.421 8.01175   3
   0  -3   0 255.077 8.08763   4
   0  -3   0 243.466 7.51723   1
   0  -3   0 239.724 7.53941   7
   0  -3   0 261.559 8.04367   5
   0   3   0 255.590 7.97625   2
   0   3   0 248.382 7.91217   6
   0   3   0 256.750 7.40592   7
  -1  -3   0 52.4159 2.00463   1
  -1  -3   0 55.2691 2.43983   5
  -1  -3   0 58.2397 1.88086   7
  -1  -3   0 61.9954 2.83016   4
  -1  -3   0 61.0748 2.56820   5
  -1  -3   0 60.5328 2.85534   3
   1   3   0 59.4512 2.41877   5
   1   3   0 57.9460 2.13910   1
   1   3   0 61.7017 2.83632   2
   1   3   0 59.6405 1.87475   7
   1   3   0 59.8939 2.48795   6
  -2  -3   0 9.17510 1.01597   5
  -2  -3   0 8.61849 0.99149   7
  -2  -3   0 8.86947 0.99112   5
  -2  -3   0 7.54164 0.98351   1
  -2  -3   0 8.18033 1.52055   4
  -2  -3   0 7.91967 1.48588   3
   2   3   0 5.95918 0.93587   6
   2   3   0 10.1051 1.58242   2
  -3  -3   0 77.4921 4.11847   3
  -3  -3   0 84.9059 3.41049   7
  -3  -3   0 81.7530 3.39711   1
  -3  -3   0 78.7284 3.11306   5
  -3  -3   0 80.2053 4.06873   4
  -3  -3   0 86.3994 3.16641   5
   3   3   0 81.8151 3.13743   6
   3   3   0 83.2729 3.84849   2
  -4  -3   0 8.48096 1.85439   4
  -4  -3   0 7.52895 1.44116   7
  -4  -3   0 7.00270 1.66681   3
  -4  -3   0 8.58806 1.13572   5
  -4  -3   0 6.58629 1.03178   5
  -4  -3   0 8.15768 1.46252   1
   4   3   0 11.3525 1.77448   2
  -5  -3   0 40.3298 2.27405   6
  -5  -3   0 32.3017 3.23154   4
  -5  -3   0 38.6932 2.26094   5
  -5  -3   0 40.4036 2.29596   5
  -5  -3   0 40.5191 2.83320   7
  -5  -3   0 43.9210 2.91834   1
   5   3   0 35.4976 3.59202   3
   5   3   0 38.6760 2.84336   2
  -6  -3   0 10.9742 2.50790   4
  -6  -3   0 13.4249 1.57258   6
  -6  -3   0 11.4675 2.16025   1
  -6  -3   0 12.5952 2.19382   7
  -6  -3   0 9.46110 1.47810   5
  -6  -3   0 13.0441 1.62565   5
   6   3   0 6.16599 2.22658   3
   6   3   0 12.4530 2.00849   2
  -7  -3   0 129.474 4.89762   6
  -7  -3   0 120.385 5.08019   5
  -7  -3   0 115.777 6.73304   4
  -7  -3   0 114.882 5.81940   1
  -7  -3   0 114.565 5.05526   5
  -7  -3   0 118.095 5.99517   7
   7   3   0 123.769 7.11814   3
   7   3   0 121.938 5.72903   2
  -8  -3   0 10.9725 2.58978   1
  -8  -3   0 8.17946 2.84073   4
  -8  -3   0 7.95369 2.44583   7
  -8  -3   0 9.83822 1.89929   5
   8   3   0 9.53054 3.03168   3
   8   3   0 11.0806 2.29219   2
  -9  -3   0 36.1612 4.85392   4
  -9  -3   0 33.8152 3.22914   5
  -9  -3   0 47.8397 4.78403   1
  -9  -3   0 36.3965 4.26405   7
   9   3   0 36.6012 4.59451   3
 -10  -3   0 15.1648 3.24175   7
 -10  -3   0 16.5734 2.67575   5
 -10  -3   0 18.0019 3.48711   1
 -10  -3   0 13.5009 3.61580   4
  10   3   0 8.29981 3.77589   3
 -11  -3   0 18.7259 3.59690   1
 -11  -3   0 18.5428 4.56734   4
 -11  -3   0 17.0538 3.60052   7
 -11  -3   0 17.1221 2.93514   5
  11   3   0 18.9783 4.57992   3
  11  -4   0 -0.7782 2.82753   3
  11  -4   0 1.56686 3.16699   4
 -11   4   0 -1.1724 2.29148   1
 -11   4   0 0.30884 2.93091   7
 -11   4   0 2.14791 2.26193   5
  10  -4   0 2.46533 2.81324   4
  10  -4   0 1.32413 2.58917   3
 -10   4   0 2.66472 2.10775   5
 -10   4   0 5.32042 2.97413   7
 -10   4   0 0.48399 2.55412   1
   9  -4   0 16.0444 3.65360   4
   9  -4   0 15.8365 3.55070   3
  -9   4   0 16.8033 3.37748   7
  -9   4   0 22.8205 3.80940   1
  -9   4   0 24.6498 3.16121   6
  -9   4   0 17.2899 2.82390   5
   8  -4   0 1.69056 2.38575   4
   8  -4   0 0.34878 1.98861   3
  -8   4   0 2.06186 1.97155   1
  -8   4   0 2.70849 1.86044   6
  -8   4   0 1.27365 1.97920   7
  -8   4   0 0.66244 1.58072   5
   7  -4   0 236.650 10.6471   4
   7  -4   0 267.227 10.5659   3
  -7   4   0 225.358 9.30539   5
  -7   4   0 236.504 10.2903   7
  -7   4   0 254.522 10.1154   1
  -7   4   0 248.007 9.38958   6
   6  -4   0 4.27881 1.88677   4
   6  -4   0 6.24181 2.05179   3
  -6   4   0 3.57821 1.94512   1
  -6   4   0 5.09073 1.85262   7
  -6   4   0 7.12058 1.71494   5
  -6   4   0 5.83518 1.66831   6
   5  -4   0 3.92451 1.61644   3
   5  -4   0 7.03038 2.08186   4
  -5   4   0 2.54820 1.47744   7
  -5   4   0 2.75562 1.45688   6
  -5   4   0 4.11124 1.75680   1
  -5   4   0 2.86900 1.35212   5
  -5   4   0 5.62101 1.54857   5
   4  -4   0 102.027 4.47540   5
   4  -4   0 98.2408 4.78769   3
   4  -4   0 103.467 5.21678   4
  -4   4   0 93.0843 4.65002   5
  -4   4   0 101.994 4.71579   1
  -4   4   0 109.350 4.64319   5
  -4   4   0 104.580 4.60054   6
  -4   4   0 104.381 4.82819   7
   3  -4   0 63.9206 3.42809   3
   3  -4   0 70.0358 3.35510   5
   3  -4   0 65.3695 3.72859   4
  -3   4   0 63.7971 3.40125   6
  -3   4   0 60.7530 2.19281   2
  -3   4   0 64.1713 3.32565   7
  -3   4   0 68.7160 3.39043   1
  -3   4   0 56.7638 3.21202   5
   2  -4   0 28.8957 2.43072   4
   2  -4   0 30.5642 2.30934   5
   2  -4   0 24.9886 2.05276   3
  -2   4   0 23.7806 1.55134   2
  -2   4   0 27.3519 1.93706   1
  -2   4   0 27.9568 2.15446   5
  -2   4   0 30.6932 2.25633   6
  -2   4   0 28.3001 2.07820   7
   1  -4   0 105.625 4.42467   4
   1  -4   0 106.316 4.22521   3
   1  -4   0 108.960 4.38094   5
  -1   4   0 113.294 3.94292   7
  -1   4   0 107.342 4.24146   6
  -1   4   0 108.317 3.81515   1
  -1   4   0 98.8734 4.18789   5
  -1   4   0 109.241 3.99412   2
   0  -4   0 567.139 15.4183   1
   0  -4   0 510.111 16.1857   3
   0  -4   0 530.656 16.2686   4
   0  -4   0 543.115 16.2087   5
   0   4   0 534.836 16.1398   2
   0   4   0 530.774 15.3938   7
   0   4   0 547.477 16.0864   6
   0   4   0 475.614 15.9578   5
  -1  -4   0 7.33099 1.09958   5
  -1  -4   0 5.35088 0.58410   1
  -1  -4   0 3.96421 1.14150   3
  -1  -4   0 4.73529 1.15139   5
  -1  -4   0 4.46374 1.24383   4
   1   4   0 3.05133 1.35029   2
   1   4   0 4.42736 0.61126   1
   1   4   0 7.10832 1.04993   5
   1   4   0 2.85823 1.04557   6
  -2  -4   0 0.19079 0.67846   1
  -2  -4   0 0.81746 0.81563   5
  -2  -4   0 0.60738 1.17652   4
  -2  -4   0 0.43559 1.17207   3
  -2  -4   0 0.31862 0.66684   5
  -2  -4   0 1.56439 0.64268   7
   2   4   0 -0.2274 1.22174   2
   2   4   0 0.56709 0.83310   6
  -3  -4   0 24.1314 2.47569   4
  -3  -4   0 21.8033 1.66844   5
  -3  -4   0 22.2881 2.31696   3
  -3  -4   0 21.2070 1.68533   1
  -3  -4   0 22.2610 1.65382   7
  -3  -4   0 19.9402 1.66843   5
   3   4   0 25.2483 2.36480   2
   3   4   0 21.2894 1.61069   6
  -4  -4   0 69.5226 4.27549   3
  -4  -4   0 72.9097 3.13310   5
  -4  -4   0 70.6916 3.36361   7
  -4  -4   0 70.9480 3.12122   5
  -4  -4   0 75.2491 4.23397   4
  -4  -4   0 71.6667 3.39952   1
   4   4   0 68.5797 3.86190   2
   4   4   0 72.6358 3.09343   6
  -5  -4   0 0.24190 0.85960   5
  -5  -4   0 -0.8790 1.18391   3
  -5  -4   0 0.33802 1.15569   7
  -5  -4   0 0.64113 1.63453   4
  -5  -4   0 0.50737 1.19789   1
  -5  -4   0 0.89268 0.98327   5
   5   4   0 0.26862 0.95075   6
   5   4   0 -0.0387 1.31908   2
  -6  -4   0 1.28469 1.40914   7
  -6  -4   0 1.07104 1.14320   5
  -6  -4   0 2.66818 1.90099   4
  -6  -4   0 1.01124 1.38537   1
  -6  -4   0 2.92321 1.16692   5
   6   4   0 2.32521 1.77045   3
   6   4   0 2.17267 1.18013   6
   6   4   0 4.29584 1.67918   2
  -7  -4   0 154.542 7.98985   4
  -7  -4   0 161.782 7.13253   1
  -7  -4   0 156.044 6.22090   5
  -7  -4   0 159.470 6.25359   5
  -7  -4   0 153.048 7.05685   7
   7   4   0 173.714 6.07595   6
   7   4   0 169.288 7.21922   2
   7   4   0 149.501 8.26068   3
  -8  -4   0 41.9604 3.21249   5
  -8  -4   0 47.1160 4.30722   7
  -8  -4   0 32.3830 4.29049   4
  -8  -4   0 47.6775 4.35788   1
   8   4   0 46.0847 5.29950   3
   8   4   0 43.5289 3.95440   2
  -9  -4   0 2.45323 1.70967   5
  -9  -4   0 1.80193 2.26343   7
  -9  -4   0 1.01871 2.62422   4
  -9  -4   0 3.46156 2.39292   1
   9   4   0 2.18267 2.04984   2
   9   4   0 0.77143 2.78572   3
 -10  -4   0 18.3291 3.45776   1
 -10  -4   0 20.9267 2.81588   5
 -10  -4   0 13.4307 3.88114   4
 -10  -4   0 19.8832 3.56321   7
  10   4   0 18.6542 4.07789   3
 -11  -4   0 -0.6719 2.63299   1
 -11  -4   0 1.18184 3.23829   4
 -11  -4   0 1.43748 2.03381   5
 -11  -4   0 3.96080 2.82579   7
  11   4   0 -2.3211 3.06849   3
  10  -5   0 90.6507 6.80590   3
  10  -5   0 93.2716 7.31116   4
 -10   5   0 86.2788 5.93337   5
 -10   5   0 85.2003 6.55846   1
 -10   5   0 90.1448 6.94589   7
   9  -5   0 4.85887 2.75387   3
   9  -5   0 1.99715 2.59020   4
  -9   5   0 4.41970 2.84812   7
  -9   5   0 2.17457 2.49176   1
  -9   5   0 5.85445 2.38489   6
  -9   5   0 3.24971 2.05429   5
   8  -5   0 4.77378 2.50237   4
   8  -5   0 7.43467 2.53606   3
  -8   5   0 6.82979 2.30709   6
  -8   5   0 9.72341 2.69091   7
  -8   5   0 5.34205 2.12474   5
  -8   5   0 5.83032 2.37501   1
   7  -5   0 70.7871 5.38740   4
   7  -5   0 70.9415 5.05189   3
  -7   5   0 70.5994 5.17220   7
  -7   5   0 80.6584 5.15076   1
  -7   5   0 67.2800 4.48783   5
  -7   5   0 70.3087 4.44528   6
   6  -5   0 0.24391 1.47788   3
   6  -5   0 1.33203 1.82566   4
  -6   5   0 -0.0844 1.33957   5
  -6   5   0 -0.5542 1.38496   6
  -6   5   0 -0.7082 1.63741   7
  -6   5   0 0.15301 1.64340   1
   5  -5   0 37.0688 3.29247   3
   5  -5   0 46.7494 3.78858   4
  -5   5   0 37.9313 3.47933   7
  -5   5   0 38.1390 3.14774   5
  -5   5   0 42.3677 3.34361   1
  -5   5   0 38.4338 3.04322   6
   4  -5   0 86.0224 4.50465   3
   4  -5   0 87.1891 4.26633   5
   4  -5   0 88.2436 4.87147   4
  -4   5   0 88.3486 4.37089   1
  -4   5   0 87.7410 4.54954   7
  -4   5   0 88.3066 4.35095   6
  -4   5   0 85.7691 4.36339   5
   3  -5   0 1299.66 39.0911   4
   3  -5   0 1264.55 38.6341   5
   3  -5   0 1290.41 38.7477   3
  -3   5   0 1298.67 37.4807   2
  -3   5   0 1295.74 38.6609   6
  -3   5   0 1309.99 38.6731   7
  -3   5   0 1315.07 38.4896   1
  -3   5   0 1330.92 38.7237   5
   2  -5   0 1095.69 32.1043   3
   2  -5   0 1079.53 32.1568   5
  -2   5   0 1076.51 32.1012   6
  -2   5   0 1053.52 31.6363   1
  -2   5   0 1084.76 31.8321   7
  -2   5   0 1087.91 31.3647   2
  -2   5   0 1048.12 32.0389   5
   1  -5   0 18.2865 2.06151   4
   1  -5   0 15.7572 1.75493   5
   1  -5   0 16.7442 1.73724   3
  -1   5   0 19.5392 1.52265   7
  -1   5   0 17.2274 1.80058   6
  -1   5   0 17.7151 1.69555   2
  -1   5   0 17.8330 1.44076   1
  -1   5   0 16.2399 1.71008   5
   0  -5   0 271.166 9.24963   3
   0  -5   0 274.287 8.27034   1
   0  -5   0 281.325 9.34213   4
   0  -5   0 275.101 9.26005   5
   0   5   0 277.512 9.10670   5
   0   5   0 266.414 8.25297   7
   0   5   0 275.733 9.09478   6
   0   5   0 285.593 9.23424   2
  -1  -5   0 157.689 6.06406   3
  -1  -5   0 155.956 4.75632   1
  -1  -5   0 162.881 5.72503   5
  -1  -5   0 155.783 5.79309   5
  -1  -5   0 162.622 6.00907   4
   1   5   0 151.202 6.03710   2
   1   5   0 155.929 5.65590   6
   1   5   0 162.621 5.64844   5
   1   5   0 150.321 4.86186   1
  -2  -5   0 307.214 10.6512   3
  -2  -5   0 301.351 9.32837   1
  -2  -5   0 301.518 9.13293   7
  -2  -5   0 306.301 10.0142   5
  -2  -5   0 313.975 10.5190   4
  -2  -5   0 321.326 9.98380   5
   2   5   0 308.336 9.84872   6
   2   5   0 314.663 10.5452   2
  -3  -5   0 32.3349 2.86543   3
  -3  -5   0 33.3737 2.11626   5
  -3  -5   0 30.4342 2.87770   4
  -3  -5   0 33.1477 1.82740   7
  -3  -5   0 30.3929 1.90236   1
  -3  -5   0 33.3571 2.16529   5
   3   5   0 27.9863 2.63514   2
   3   5   0 30.2814 1.98907   6
  -4  -5   0 9.99577 1.49455   1
  -4  -5   0 5.98838 1.92097   4
  -4  -5   0 8.95121 1.33565   5
  -4  -5   0 8.18226 1.29091   5
  -4  -5   0 6.76752 1.89597   3
  -4  -5   0 8.27609 1.31932   7
   4   5   0 8.28645 1.73071   2
   4   5   0 9.33169 1.31227   6
  -5  -5   0 388.910 12.8225   7
  -5  -5   0 372.498 13.8528   4
  -5  -5   0 391.756 12.5003   5
  -5  -5   0 397.015 12.5608   5
  -5  -5   0 406.477 14.3561   3
  -5  -5   0 390.743 12.9265   1
   5   5   0 403.568 12.3232   6
   5   5   0 391.859 13.5738   2
  -6  -5   0 53.1769 3.08208   5
  -6  -5   0 52.6041 3.54977   7
  -6  -5   0 59.6696 4.62410   4
  -6  -5   0 61.5384 3.21327   5
  -6  -5   0 55.9453 3.55606   1
   6   5   0 55.0461 3.99997   2
   6   5   0 58.0019 2.98502   6
  -7  -5   0 0.76747 2.12090   4
  -7  -5   0 -0.3325 1.60666   1
  -7  -5   0 1.93081 1.72709   7
  -7  -5   0 -0.0695 1.20618   5
   7   5   0 0.15621 2.19433   3
   7   5   0 2.49362 1.81171   2
  -8  -5   0 58.9210 4.45286   7
  -8  -5   0 60.1729 3.71386   5
  -8  -5   0 53.3762 4.37181   1
  -8  -5   0 49.8496 5.21572   4
   8   5   0 56.6368 4.38513   2
   8   5   0 60.4711 6.08950   3
  -9  -5   0 38.2318 4.24442   7
  -9  -5   0 32.3536 4.71987   4
  -9  -5   0 48.9863 4.88593   1
  -9  -5   0 35.4836 3.32139   5
   9   5   0 43.9504 4.31821   2
   9   5   0 35.8511 5.13710   3
 -10  -5   0 0.76580 2.98332   4
 -10  -5   0 0.46180 1.76820   5
 -10  -5   0 0.65784 2.30305   7
 -10  -5   0 -0.3550 2.20644   1
  10   5   0 1.95335 3.08027   3
 -11  -5   0 15.2357 3.58014   1
  10  -6   0 4.03611 2.82656   3
  10  -6   0 4.65708 3.04170   4
 -10   6   0 -2.0185 2.36197   7
 -10   6   0 0.99118 2.67318   1
 -10   6   0 3.72688 2.57068   6
 -10   6   0 1.01784 2.37539   5
   9  -6   0 21.8325 4.09474   4
   9  -6   0 30.6820 4.28887   3
  -9   6   0 24.4922 3.59088   5
  -9   6   0 24.9738 3.93136   1
  -9   6   0 34.3400 3.82974   6
  -9   6   0 20.6138 3.97678   7
   8  -6   0 8.47920 3.01829   4
   8  -6   0 9.74325 2.73707   3
  -8   6   0 7.12866 2.76262   7
  -8   6   0 10.0475 2.51951   5
  -8   6   0 8.22818 2.49038   6
  -8   6   0 8.93006 2.82057   1
   7  -6   0 12.2334 3.03488   4
   7  -6   0 18.4197 2.91136   3
  -7   6   0 13.0021 2.54587   5
  -7   6   0 20.6178 3.25516   7
  -7   6   0 21.3525 3.26300   1
  -7   6   0 16.6460 2.76823   6
   6  -6   0 44.7019 4.46012   4
   6  -6   0 41.7243 3.77226   3
  -6   6   0 33.1444 3.38863   1
  -6   6   0 35.5676 3.46703   5
  -6   6   0 38.4674 4.00994   7
  -6   6   0 43.3539 3.77656   6
   5  -6   0 38.6929 3.38340   3
   5  -6   0 49.3140 4.42128   4
   5  -6   0 35.7009 3.12610   5
  -5   6   0 39.9612 3.21812   6
  -5   6   0 36.7560 3.64029   7
  -5   6   0 37.9056 3.42555   5
  -5   6   0 40.3651 3.35777   1
   4  -6   0 9.87444 1.87526   5
   4  -6   0 11.4282 2.32740   4
   4  -6   0 11.4753 1.93799   3
  -4   6   0 8.75266 0.92965   2
  -4   6   0 7.75399 1.68915   1
  -4   6   0 8.88089 1.84415   5
  -4   6   0 12.7021 2.02174   6
  -4   6   0 12.6609 2.05319   7
   3  -6   0 29.7462 2.80278   5
   3  -6   0 25.2693 2.46498   3
   3  -6   0 24.8818 2.78161   4
  -3   6   0 22.5019 2.47264   5
  -3   6   0 23.2897 2.17934   1
  -3   6   0 24.4045 2.44241   6
  -3   6   0 26.6215 2.51091   7
  -3   6   0 22.4022 1.73307   2
   2  -6   0 39.9335 2.93197   4
   2  -6   0 37.3060 2.86508   5
   2  -6   0 40.3054 2.74957   3
  -2   6   0 35.2579 2.70180   5
  -2   6   0 37.4125 2.81140   6
  -2   6   0 39.0254 2.50200   7
  -2   6   0 36.8380 2.28090   2
  -2   6   0 35.5145 2.31937   1
   1  -6   0 102.248 4.41227   3
   1  -6   0 92.8432 4.48369   5
   1  -6   0 93.3118 4.50680   4
  -1   6   0 106.546 4.52724   6
  -1   6   0 93.7786 4.18142   2
  -1   6   0 96.2468 3.65895   1
  -1   6   0 101.606 4.42646   5
  -1   6   0 95.4292 3.73725   7
   0  -6   0 -0.0111 1.04940   4
   0  -6   0 0.02049 0.95755   3
   0  -6   0 0.32868 0.51185   1
   0  -6   0 -0.3594 1.08355   5
   0   6   0 0.14724 1.07379   5
   0   6   0 -1.4069 1.12472   2
   0   6   0 -0.8104 1.00389   6
   0   6   0 0.16530 0.56494   7
  -1  -6   0 246.788 8.69473   3
  -1  -6   0 247.538 8.42534   5
  -1  -6   0 230.781 8.53632   4
  -1  -6   0 225.626 7.08609   1
   1   6   0 246.008 8.61735   2
   1   6   0 236.607 8.21721   6
   1   6   0 246.359 8.20431   5
  -2  -6   0 59.4690 3.47361   3
  -2  -6   0 50.4371 2.90946   5
  -2  -6   0 56.5960 3.08356   5
  -2  -6   0 53.4315 2.16527   1
  -2  -6   0 61.3531 3.52066   4
   2   6   0 59.0059 3.47358   2
   2   6   0 54.7978 2.91916   6
  -3  -6   0 252.823 9.18712   3
  -3  -6   0 236.808 7.49909   1
  -3  -6   0 212.214 7.93034   5
  -3  -6   0 235.936 7.30524   7
  -3  -6   0 236.939 8.80407   4
  -3  -6   0 236.809 8.09494   5
   3   6   0 227.760 8.80421   2
   3   6   0 220.430 7.80457   6
  -4  -6   0 46.4322 2.45404   7
  -4  -6   0 52.7584 3.77397   3
  -4  -6   0 38.2487 2.48884   1
  -4  -6   0 42.3805 2.66000   5
  -4  -6   0 43.6467 3.54853   4
  -4  -6   0 46.4591 2.71118   5
   4   6   0 46.2375 3.37244   2
   4   6   0 42.9529 2.48565   6
  -5  -6   0 151.963 6.07689   1
  -5  -6   0 157.782 5.99577   5
  -5  -6   0 166.641 6.09354   5
  -5  -6   0 157.525 6.01718   7
  -5  -6   0 157.603 7.56671   3
  -5  -6   0 149.710 7.23408   4
   5   6   0 157.400 5.74287   6
   5   6   0 152.733 6.99937   2
  -6  -6   0 71.6466 4.01455   7
  -6  -6   0 75.9528 4.13356   1
  -6  -6   0 70.9364 3.76098   5
  -6  -6   0 64.4574 4.97275   4
  -6  -6   0 79.6872 5.22017   3
  -6  -6   0 75.7465 3.80626   5
   6   6   0 81.1888 4.90849   2
   6   6   0 78.7587 3.55681   6
  -7  -6   0 130.199 5.60847   5
  -7  -6   0 139.906 6.25679   7
  -7  -6   0 126.865 6.12251   1
  -7  -6   0 119.517 7.14953   4
   7   6   0 132.390 7.84733   3
   7   6   0 134.228 6.74189   2
  -8  -6   0 26.1218 2.80966   5
  -8  -6   0 18.1171 3.58411   4
  -8  -6   0 24.3260 3.25927   1
  -8  -6   0 27.0452 3.32899   7
   8   6   0 25.3717 3.43567   2
   8   6   0 23.0486 4.25659   3
  -9  -6   0 -0.0981 1.98012   7
  -9  -6   0 3.82835 2.90238   4
  -9  -6   0 -1.2085 1.54295   5
  -9  -6   0 -1.0102 1.95457   1
   9   6   0 0.75298 2.24638   2
   9   6   0 -0.0224 2.68205   3
 -10  -6   0 8.24704 3.13072   7
 -10  -6   0 6.51529 2.19064   5
 -10  -6   0 10.3640 3.85825   4
 -10  -6   0 8.26805 2.77524   1
  10   6   0 4.66654 3.42020   3
  10  -7   0 9.43399 3.26277   3
  10  -7   0 14.7946 4.01058   4
 -10   7   0 15.2299 3.88696   7
 -10   7   0 13.6457 3.31227   5
 -10   7   0 12.7803 3.21208   6
 -10   7   0 13.6270 3.56285   1
   9  -7   0 1.93624 2.92254   4
   9  -7   0 1.93668 2.50576   3
  -9   7   0 7.25272 2.63678   6
  -9   7   0 5.00831 2.59468   5
  -9   7   0 1.64810 2.43421   7
  -9   7   0 3.28828 2.69722   1
   8  -7   0 1.54777 2.10866   3
   8  -7   0 1.23506 2.58873   4
  -8   7   0 1.71793 2.24945   1
  -8   7   0 3.07003 2.44574   7
  -8   7   0 -0.4428 1.90202   6
  -8   7   0 4.40606 2.39194   5
   7  -7   0 4.23520 2.23410   3
   7  -7   0 3.18489 2.36045   4
  -7   7   0 3.59885 2.26224   1
  -7   7   0 0.88559 1.96383   7
  -7   7   0 2.41717 2.00510   6
  -7   7   0 5.15520 2.27618   5
   6  -7   0 4.84715 1.93412   3
   6  -7   0 3.23356 2.28168   4
  -6   7   0 4.55657 2.09627   1
  -6   7   0 2.96608 1.91783   6
  -6   7   0 1.90071 1.75882   7
  -6   7   0 2.52118 1.92898   5
   5  -7   0 3.58991 1.72781   3
   5  -7   0 3.98659 2.07402   4
  -5   7   0 5.10939 1.89254   6
  -5   7   0 0.97479 1.73697   7
  -5   7   0 4.72389 1.79978   5
  -5   7   0 1.92508 1.47904   1
   4  -7   0 34.8801 3.01292   5
   4  -7   0 28.7734 3.23072   4
   4  -7   0 25.2914 2.77569   3
  -4   7   0 28.0606 2.91941   7
  -4   7   0 27.4237 2.65306   1
  -4   7   0 21.9093 2.55404   5
  -4   7   0 29.0846 2.99338   6
  -4   7   0 29.3165 1.75907   2
   3  -7   0 93.7045 4.88727   5
   3  -7   0 94.8652 4.67925   3
   3  -7   0 97.8843 5.11617   4
  -3   7   0 94.3877 4.31911   1
  -3   7   0 98.6108 4.84715   6
  -3   7   0 83.8691 4.68945   5
  -3   7   0 94.2148 3.87025   2
  -3   7   0 93.6343 4.48799   7
   2  -7   0 3.94677 1.33147   3
   2  -7   0 4.56064 1.63475   4
   2  -7   0 5.28650 1.68155   5
  -2   7   0 3.01321 1.45825   6
  -2   7   0 3.67048 1.15957   1
  -2   7   0 2.13140 1.40630   5
  -2   7   0 3.07405 1.23452   2
  -2   7   0 5.94213 1.32370   7
   1  -7   0 252.573 9.12662   3
   1  -7   0 246.111 9.24643   4
   1  -7   0 254.318 9.27573   5
  -1   7   0 265.022 9.13024   5
  -1   7   0 245.046 8.07788   1
  -1   7   0 247.488 8.19149   7
  -1   7   0 263.266 9.14044   6
  -1   7   0 251.572 8.81034   2
   0  -7   0 44.9461 1.90016   1
   0  -7   0 43.5673 3.03246   5
   0  -7   0 38.3511 2.96746   4
   0  -7   0 43.7090 2.95466   3
   0   7   0 45.6899 2.92589   5
   0   7   0 40.1457 2.99749   2
   0   7   0 42.1211 1.87444   7
   0   7   0 38.8081 2.85971   6
  -1  -7   0 59.0696 3.53150   4
  -1  -7   0 49.4013 3.33335   3
  -1  -7   0 60.5329 3.36834   5
  -1  -7   0 52.1673 1.89576   1
   1   7   0 50.0059 3.12174   6
   1   7   0 56.6111 3.44237   2
   1   7   0 51.3504 3.05933   5
  -2  -7   0 13.1255 2.06367   4
  -2  -7   0 14.4108 2.19138   3
  -2  -7   0 11.3262 0.92671   1
  -2  -7   0 17.1557 1.98295   5
  -2  -7   0 7.94133 1.56879   5
   2   7   0 10.2098 1.66244   6
   2   7   0 10.4303 1.94405   2
  -3  -7   0 100.882 4.59159   5
  -3  -7   0 101.548 3.75360   1
  -3  -7   0 107.923 4.57336   5
  -3  -7   0 109.238 5.47471   3
  -3  -7   0 101.535 3.45952   7
  -3  -7   0 97.4148 5.17370   4
   3   7   0 95.7686 4.32347   6
   3   7   0 107.608 5.25234   2
  -4  -7   0 2.82157 1.26132   5
  -4  -7   0 2.11299 1.49405   3
  -4  -7   0 2.16282 1.07210   1
  -4  -7   0 3.90217 1.28151   5
  -4  -7   0 4.10519 1.78569   4
  -4  -7   0 2.43830 0.92080   7
   4   7   0 1.96490 1.57730   2
   4   7   0 1.06027 1.10693   6
  -5  -7   0 173.534 8.15934   3
  -5  -7   0 172.124 6.43926   1
  -5  -7   0 168.762 6.27453   7
  -5  -7   0 168.531 7.85905   4
  -5  -7   0 161.366 6.50000   5
  -5  -7   0 167.695 6.61282   5
   5   7   0 173.779 6.25421   6
   5   7   0 165.713 7.60104   2
  -6  -7   0 34.6467 2.89229   1
  -6  -7   0 38.4511 4.21260   4
  -6  -7   0 34.7353 3.96352   3
  -6  -7   0 36.0419 2.87682   5
  -6  -7   0 39.6102 2.88514   7
   6   7   0 43.0414 4.21056   2
   6   7   0 36.7741 2.56023   6
  -7  -7   0 18.1410 3.38829   4
  -7  -7   0 20.8017 2.48356   5
  -7  -7   0 24.3007 2.80020   7
  -7  -7   0 20.0305 2.67961   1
   7   7   0 20.4408 3.34769   2
  -8  -7   0 27.1398 4.30628   4
  -8  -7   0 41.4311 3.87764   1
  -8  -7   0 34.6748 3.57236   7
  -8  -7   0 21.9580 2.69742   5
   8   7   0 24.8992 4.33184   3
   8   7   0 22.4105 3.48445   2
  -9  -7   0 2.13894 1.85994   5
  -9  -7   0 1.15395 2.02321   1
  -9  -7   0 -1.5797 2.61493   4
   9   7   0 0.80917 3.10543   3
   9   7   0 0.23827 2.27875   2
 -10  -7   0 2.25877 3.16902   4
 -10  -7   0 1.04710 2.22924   1
 -10  -7   0 -2.4339 1.69840   5
  10   7   0 3.62354 2.80723   2
  10   7   0 0.95058 3.45527   3
  10  -8   0 7.76439 3.54193   4
 -10   8   0 9.29347 3.55533   7
 -10   8   0 6.07150 3.36184   1
 -10   8   0 6.89108 2.89254   5
 -10   8   0 8.96302 3.03803   6
   9  -8   0 12.4377 3.81248   4
   9  -8   0 14.2637 3.51598   3
  -9   8   0 17.8732 3.50454   5
  -9   8   0 18.0573 3.84435   7
  -9   8   0 12.8206 3.19675   1
  -9   8   0 23.4858 3.75489   6
   8  -8   0 -0.1395 2.09444   3
   8  -8   0 -0.3409 2.42679   4
  -8   8   0 -0.9326 1.96337   6
  -8   8   0 2.68445 2.41002   1
  -8   8   0 2.54850 2.24309   5
  -8   8   0 1.10316 2.37511   7
   7  -8   0 113.550 6.48721   3
   7  -8   0 87.0423 6.59212   4
  -7   8   0 96.3478 5.87611   6
  -7   8   0 93.5858 6.22819   7
  -7   8   0 101.157 5.98991   1
  -7   8   0 109.105 6.35844   5
   6  -8   0 8.27126 2.30115   3
   6  -8   0 6.37176 2.57411   4
  -6   8   0 3.08783 1.94577   5
  -6   8   0 7.96014 2.52198   7
  -6   8   0 5.91106 2.26556   1
  -6   8   0 9.56106 2.41873   6
   5  -8   0 274.012 10.6611   3
   5  -8   0 270.949 11.1607   4
  -5   8   0 260.079 10.5272   7
  -5   8   0 265.061 10.2844   1
  -5   8   0 280.820 10.6561   6
  -5   8   0 271.131 10.6005   5
   4  -8   0 7.68516 1.97699   5
   4  -8   0 8.29404 2.30251   4
   4  -8   0 7.38836 1.91124   3
  -4   8   0 5.06920 1.66748   1
  -4   8   0 5.66782 1.78185   7
  -4   8   0 4.96876 1.82937   6
  -4   8   0 1.26688 1.64022   5
  -4   8   0 5.79186 1.19423   2
   3  -8   0 25.9215 2.73207   3
   3  -8   0 28.2435 3.20949   4
   3  -8   0 26.2094 2.82269   5
  -3   8   0 26.0768 2.24981   2
  -3   8   0 28.0524 2.92936   6
  -3   8   0 22.4238 2.64332   5
  -3   8   0 24.6449 2.37498   1
  -3   8   0 23.9670 2.44335   7
   2  -8   0 321.013 11.3617   3
   2  -8   0 316.420 11.6626   4
   2  -8   0 315.794 11.5383   5
  -2   8   0 322.777 10.7850   2
  -2   8   0 316.671 11.3984   6
  -2   8   0 326.175 10.5226   1
  -2   8   0 323.942 10.6499   7
  -2   8   0 317.900 11.3763   5
   1  -8   0 54.1250 3.74729   4
   1  -8   0 61.7810 3.84906   5
   1  -8   0 50.3755 3.41743   3
  -1   8   0 51.6068 3.54410   6
  -1   8   0 59.6162 2.79953   7
  -1   8   0 61.9099 3.72514   5
  -1   8   0 59.3778 2.68185   1
  -1   8   0 54.8908 3.50981   2
   0  -8   0 30.8781 2.73645   3
   0  -8   0 32.8754 2.90069   4
   0  -8   0 29.2446 2.81719   5
   0  -8   0 34.3951 1.67635   1
   0   8   0 32.0214 2.73498   5
   0   8   0 33.0407 1.67492   7
   0   8   0 35.2916 2.96035   2
   0   8   0 36.3327 2.86696   6
  -1  -8   0 196.557 7.76220   3
  -1  -8   0 183.563 7.45661   5
  -1  -8   0 190.458 7.67750   4
  -1  -8   0 184.006 5.68015   1
   1   8   0 187.192 7.18131   5
   1   8   0 185.703 7.65598   2
   1   8   0 196.289 7.32180   6
  -2  -8   0 70.7732 3.91737   5
  -2  -8   0 69.6731 4.00193   5
  -2  -8   0 72.0208 4.26823   4
  -2  -8   0 71.9094 2.45408   1
  -2  -8   0 71.8629 4.34764   3
   2   8   0 70.9152 3.80592   6
   2   8   0 73.6541 4.33068   2
  -3  -8   0 24.2686 2.88020   4
  -3  -8   0 25.2170 2.52822   5
  -3  -8   0 24.0416 1.53635   1
  -3  -8   0 26.2255 3.13377   3
  -3  -8   0 22.1594 2.33974   5
   3   8   0 24.3042 2.37848   6
   3   8   0 24.5566 3.07315   2
  -4  -8   0 7.92690 2.24701   3
  -4  -8   0 4.91891 1.52969   5
  -4  -8   0 8.26332 1.08409   7
  -4  -8   0 8.65626 1.28319   1
  -4  -8   0 6.78964 1.58646   5
  -4  -8   0 10.8870 2.49470   4
   4   8   0 6.71467 2.14184   2
   4   8   0 6.93115 1.51872   6
  -5  -8   0 107.357 6.15665   4
  -5  -8   0 107.813 4.39065   7
  -5  -8   0 111.661 4.66740   1
  -5  -8   0 106.388 6.22372   3
  -5  -8   0 111.292 5.12654   5
   5   8   0 107.851 6.09211   2
   5   8   0 106.283 4.69763   6
  -6  -8   0 331.410 13.2871   4
  -6  -8   0 322.150 13.5229   3
  -6  -8   0 337.638 11.5154   1
  -6  -8   0 333.472 11.7799   5
  -6  -8   0 344.474 11.4404   7
   6   8   0 329.740 12.9009   2
   6   8   0 343.272 11.2469   6
  -7  -8   0 156.626 6.79395   1
  -7  -8   0 143.954 8.44557   3
  -7  -8   0 160.242 6.74803   5
  -7  -8   0 165.210 8.56718   4
   7   8   0 156.790 8.06064   2
  -8  -8   0 6.08165 3.06220   4
  -8  -8   0 7.49468 2.37536   1
  -8  -8   0 6.97221 1.95386   5
   8   8   0 3.39358 3.07240   3
   8   8   0 6.86178 2.74605   2
  -9  -8   0 -2.3534 2.48705   4
  -9  -8   0 0.56974 1.75887   5
   9   8   0 0.24096 3.06657   3
   9   8   0 1.17138 2.58425   2
 -10  -8   0 39.4212 5.65089   4
 -10  -8   0 50.6432 4.29273   5
  10   8   0 48.0921 5.31172   2
  10   8   0 42.7102 6.37268   3
   9  -9   0 -0.6097 2.24819   3
   9  -9   0 1.49236 2.79509   4
  -9   9   0 0.82323 2.32625   5
  -9   9   0 2.72132 2.81953   7
  -9   9   0 3.37056 2.54229   1
  -9   9   0 -1.0480 2.25138   6
   8  -9   0 2.40208 2.82891   4
   8  -9   0 3.25621 2.44522   3
  -8   9   0 4.26281 2.36953   5
  -8   9   0 6.64749 2.93754   7
  -8   9   0 1.36365 2.39260   6
  -8   9   0 5.99403 2.76406   1
   7  -9   0 3.58539 2.25298   3
   7  -9   0 4.48135 2.67796   4
  -7   9   0 0.20149 2.17017   1
  -7   9   0 3.74413 2.45368   7
  -7   9   0 1.48181 2.14678   5
  -7   9   0 2.68105 2.25676   6
   6  -9   0 163.051 8.07462   3
   6  -9   0 163.730 8.61405   4
  -6   9   0 166.803 7.81465   1
  -6   9   0 173.049 8.16465   7
  -6   9   0 161.636 8.09271   5
  -6   9   0 178.429 8.12247   6
   5  -9   0 0.87436 1.99527   4
   5  -9   0 -0.3439 1.46823   3
  -5   9   0 -1.0418 1.57074   1
  -5   9   0 1.52198 1.81010   6
  -5   9   0 0.45552 1.80731   5
  -5   9   0 1.13293 1.71712   7
   4  -9   0 1.66008 1.81417   4
   4  -9   0 3.29067 1.96062   5
   4  -9   0 2.40510 1.59269   3
  -4   9   0 1.06641 1.54706   7
  -4   9   0 2.10392 1.17456   2
  -4   9   0 1.00122 1.63467   5
  -4   9   0 1.76628 1.65995   6
  -4   9   0 2.07325 1.51718   1
   3  -9   0 114.735 6.01055   4
   3  -9   0 112.388 5.53155   3
   3  -9   0 107.883 5.74093   5
  -3   9   0 107.093 5.65155   5
  -3   9   0 107.442 5.07965   7
  -3   9   0 102.264 4.75920   2
  -3   9   0 113.415 4.97158   1
  -3   9   0 110.626 5.70452   6
   2  -9   0 6.99524 1.63937   3
   2  -9   0 4.37847 1.81938   5
   2  -9   0 5.10073 1.82636   4
  -2   9   0 4.81285 1.83147   6
  -2   9   0 2.62898 1.15199   1
  -2   9   0 3.87337 1.77901   5
  -2   9   0 3.81722 1.31539   7
  -2   9   0 2.91660 1.53619   2
   1  -9   0 106.787 5.61847   5
   1  -9   0 118.962 5.59649   3
   1  -9   0 115.019 5.78670   4
  -1   9   0 114.873 4.45078   7
  -1   9   0 104.538 5.35652   5
  -1   9   0 116.581 5.36203   2
  -1   9   0 120.580 5.60010   6
   0  -9   0 203.574 8.29669   5
   0  -9   0 212.033 6.55399   1
   0  -9   0 198.073 8.25710   3
   0  -9   0 194.979 8.33056   4
   0   9   0 214.288 8.17749   6
   0   9   0 201.743 8.15494   2
   0   9   0 207.745 8.04046   5
  -1  -9   0 88.4612 4.79833   5
  -1  -9   0 79.8718 4.72731   3
  -1  -9   0 87.7553 4.88032   4
   1   9   0 86.0377 4.90351   2
   1   9   0 81.6998 4.41758   6
   1   9   0 91.9157 4.48017   5
  -2  -9   0 -0.3242 1.17711   5
  -2  -9   0 0.35568 1.32985   3
  -2  -9   0 -0.5474 1.40157   4
   2   9   0 0.33360 1.29257   6
   2   9   0 0.18913 1.59479   2
   2   9   0 0.40700 1.49914   5
  -3  -9   0 2.63335 0.73561   1
  -3  -9   0 2.08070 1.75118   4
  -3  -9   0 1.44860 1.38522   5
  -3  -9   0 2.47222 1.75189   3
   3   9   0 1.96984 1.37963   6
   3   9   0 1.20863 1.88184   2
  -4  -9   0 4.80969 1.60115   5
  -4  -9   0 5.88113 1.13152   1
  -4  -9   0 4.26139 2.03180   4
  -4  -9   0 3.61315 1.84355   3
   4   9   0 2.17898 1.42414   6
   4   9   0 4.85554 2.04724   2
  -5  -9   0 -0.9843 1.88017   4
  -5  -9   0 -0.1396 1.07363   1
  -5  -9   0 -1.1296 1.11872   5
  -5  -9   0 -0.4020 1.51860   3
   5   9   0 0.52683 1.31242   6
   5   9   0 0.24052 2.05741   2
  -6  -9   0 2.03253 2.41222   4
  -6  -9   0 7.38014 1.85948   5
  -6  -9   0 4.06901 2.42088   3
   6   9   0 5.70481 2.58682   2
  -7  -9   0 5.16134 2.58209   3
  -7  -9   0 2.99641 1.68812   5
  -7  -9   0 1.89601 2.52580   4
   7   9   0 1.53000 2.39509   2
  -8  -9   0 11.8005 2.37535   5
  -8  -9   0 10.7641 3.49029   4
   8   9   0 9.75529 3.23041   2
  -9  -9   0 7.11401 2.19167   5
  -9  -9   0 6.36544 3.41962   4
   9   9   0 5.90684 3.46472   3
   9   9   0 3.62669 2.93585   2
   9 -10   0 13.8192 3.90902   4
  -9  10   0 16.3549 3.56307   6
  -9  10   0 10.6517 3.24966   1
  -9  10   0 13.7787 3.51153   5
  -9  10   0 12.3778 3.73094   7
   8 -10   0 5.15933 2.70566   3
   8 -10   0 9.62279 3.53452   4
  -8  10   0 8.86159 3.00470   1
  -8  10   0 6.15693 2.71003   6
  -8  10   0 5.35994 2.65466   5
  -8  10   0 4.10954 2.65551   7
   7 -10   0 5.99875 2.46288   3
   7 -10   0 9.45847 3.22593   4
  -7  10   0 4.35457 2.49269   1
  -7  10   0 3.26913 2.32152   5
  -7  10   0 5.74191 2.74980   7
  -7  10   0 7.51064 2.77280   6
   6 -10   0 90.2183 6.02661   3
   6 -10   0 101.986 6.73779   4
  -6  10   0 100.295 6.23110   5
  -6  10   0 90.0550 5.63374   1
  -6  10   0 90.0472 5.89874   6
  -6  10   0 99.1501 6.02644   7
   5 -10   0 -0.7403 1.90875   4
   5 -10   0 0.40523 1.66665   3
  -5  10   0 2.49257 1.85843   7
  -5  10   0 2.10505 2.05642   6
  -5  10   0 0.87046 1.70425   1
  -5  10   0 -0.2196 1.88894   5
   4 -10   0 17.9412 2.76517   3
   4 -10   0 11.9457 2.73802   4
  -4  10   0 18.6009 2.46177   1
  -4  10   0 14.6807 2.67834   5
  -4  10   0 16.9791 2.48745   7
  -4  10   0 12.6135 2.59635   6
  -4  10   0 17.2664 2.06495   2
   3 -10   0 28.3071 3.42518   5
   3 -10   0 26.7440 3.59115   4
   3 -10   0 31.3054 3.27193   3
  -3  10   0 24.4737 2.61172   2
  -3  10   0 25.6464 2.55769   1
  -3  10   0 16.9911 2.65666   5
  -3  10   0 24.6101 2.66126   7
  -3  10   0 30.5202 3.37078   6
   2 -10   0 193.812 8.54922   4
   2 -10   0 193.021 8.41686   5
   2 -10   0 194.791 8.21943   3
  -2  10   0 196.313 7.72428   2
  -2  10   0 186.112 8.20227   6
  -2  10   0 189.590 6.97124   1
  -2  10   0 204.771 8.38519   5
  -2  10   0 186.164 7.12694   7
   1 -10   0 51.2960 3.81990   3
   1 -10   0 58.0753 2.75365   1
   1 -10   0 61.0401 4.23871   4
   1 -10   0 54.1804 4.16271   5
  -1  10   0 51.9938 2.78835   7
  -1  10   0 50.7420 3.88450   6
  -1  10   0 51.4434 3.93952   5
  -1  10   0 59.8310 3.89734   2
   0 -10   0 159.772 7.39855   4
   0 -10   0 179.152 7.56606   5
   0 -10   0 156.053 7.20590   3
   0 -10   0 163.626 5.36018   1
   0 -10   0 158.020 5.34003   7
   0  10   0 167.607 7.09736   5
   0  10   0 160.143 7.10347   6
   0  10   0 156.837 7.21967   2
  -1 -10   0 72.3677 4.56239   3
  -1 -10   0 67.0917 4.55226   4
  -1 -10   0 62.2477 4.33780   5
   1  10   0 70.3645 4.24920   5
   1  10   0 71.9758 4.23305   6
   1  10   0 73.7262 4.70189   2
  -2 -10   0 3.03289 1.70643   3
  -2 -10   0 1.53271 1.46355   5
  -2 -10   0 1.91976 1.72226   4
   2  10   0 1.39643 1.86270   2
   2  10   0 0.84428 1.42840   6
  -3 -10   0 145.275 7.42455   3
  -3 -10   0 149.225 7.32338   4
  -3 -10   0 151.444 6.83106   5
   3  10   0 147.862 6.40506   6
   3  10   0 160.176 7.60124   2
  -4 -10   0 12.4100 2.27367   5
  -4 -10   0 7.65186 2.39702   3
  -4 -10   0 4.89954 2.21109   4
   4  10   0 6.66804 1.78781   6
   4  10   0 4.58545 2.39094   2
  -5 -10   0 98.4242 6.36060   4
  -5 -10   0 90.0053 6.25951   3
  -5 -10   0 90.0256 5.14620   5
   5  10   0 97.9341 6.31401   2
   5  10   0 105.595 4.92096   6
  -6 -10   0 9.91387 3.11462   4
  -6 -10   0 14.0564 2.48787   5
  -6 -10   0 12.8855 3.17305   3
   6  10   0 11.6410 3.05274   2
  -7 -10   0 5.65228 1.97335   5
  -7 -10   0 4.16680 2.77555   4
  -7 -10   0 2.98973 2.58658   3
   7  10   0 3.32721 2.81144   2
  -8 -10   0 38.5299 3.81926   5
  -8 -10   0 31.8062 4.85613   4
  -8 -10   0 36.1477 5.31473   3
   8  10   0 31.0034 4.39501   2
  -9 -10   0 1.60467 3.06144   4
  -9 -10   0 -1.1132 1.81271   5
   9  10   0 0.56889 3.16306   3
   9  10   0 2.35266 2.93147   2
   8 -11   0 5.65505 3.23997   4
  -8  11   0 12.3797 3.31968   5
  -8  11   0 16.8815 3.56553   6
  -8  11   0 10.9383 3.11264   1
  -8  11   0 11.8609 3.42762   7
   7 -11   0 18.4073 3.85850   4
   7 -11   0 21.9286 3.55172   3
  -7  11   0 21.8564 3.74760   7
  -7  11   0 25.3377 3.68143   1
  -7  11   0 21.5742 3.77242   5
  -7  11   0 27.8008 4.01116   6
   6 -11   0 30.2292 3.89128   3
   6 -11   0 28.3186 4.37965   4
  -6  11   0 28.6311 3.93422   6
  -6  11   0 24.4017 3.57631   7
  -6  11   0 24.8140 3.39229   1
  -6  11   0 25.6424 3.68716   5
   5 -11   0 87.7043 5.65567   3
   5 -11   0 81.2595 6.17266   4
  -5  11   0 81.9235 5.88305   6
  -5  11   0 87.1695 5.36649   7
  -5  11   0 86.0719 5.88351   5
  -5  11   0 94.8796 5.27419   1
   4 -11   0 74.9069 4.94712   3
   4 -11   0 63.1324 5.32280   4
  -4  11   0 67.6099 4.49705   7
  -4  11   0 67.9485 4.25595   1
  -4  11   0 58.3572 4.79983   6
  -4  11   0 71.9464 5.10853   5
   3 -11   0 1.02831 1.92943   5
   3 -11   0 -0.4102 1.36598   3
   3 -11   0 -0.2186 1.75164   4
  -3  11   0 -0.2959 1.30579   1
  -3  11   0 1.21308 1.90983   6
  -3  11   0 1.31889 1.59462   2
  -3  11   0 0.30877 1.47784   7
  -3  11   0 0.02668 1.79790   5
   2 -11   0 6.81326 2.27279   5
   2 -11   0 2.98791 1.68188   3
   2 -11   0 2.92955 1.92501   4
  -2  11   0 5.98968 1.98435   2
  -2  11   0 4.26847 2.01091   6
  -2  11   0 4.23788 1.46733   7
   1 -11   0 342.091 12.4557   3
   1 -11   0 327.983 12.6416   4
   1 -11   0 311.643 12.4486   5
   1 -11   0 330.165 10.5359   1
  -1  11   0 311.900 11.9616   2
  -1  11   0 351.395 12.4410   6
  -1  11   0 334.678 10.6534   7
  -1  11   0 321.933 12.2045   5
   0 -11   0 101.831 5.84225   4
   0 -11   0 104.157 5.92092   5
   0 -11   0 104.756 5.78970   3
   0  11   0 95.0113 5.62645   2
   0  11   0 115.049 5.76668   6
  -1 -11   0 1.71544 1.61073   3
  -1 -11   0 1.24020 1.65846   5
  -1 -11   0 0.04394 1.68939   4
   1  11   0 1.91080 1.75836   2
   1  11   0 0.34453 1.62024   6
  -2 -11   0 14.3806 2.83126   4
  -2 -11   0 17.4936 3.05194   3
  -2 -11   0 21.1028 3.02275   5
   2  11   0 16.6932 3.02702   2
   2  11   0 14.1236 2.36032   6
  -3 -11   0 79.1436 5.39824   3
  -3 -11   0 76.4124 4.93063   5
  -3 -11   0 76.0004 5.27133   4
   3  11   0 72.0392 5.38264   2
   3  11   0 71.7491 4.46201   6
  -4 -11   0 3.15159 1.95959   3
  -4 -11   0 0.25113 2.09547   4
  -4 -11   0 -2.2965 1.34710   5
   4  11   0 -0.3416 1.53910   6
   4  11   0 -2.0430 1.88673   2
  -5 -11   0 0.46427 1.97736   3
  -5 -11   0 -1.4141 1.48195   5
  -5 -11   0 0.75235 2.36556   4
   5  11   0 0.98855 1.62107   6
   5  11   0 0.09424 2.09293   2
  -6 -11   0 -0.6361 1.58341   5
  -6 -11   0 0.38334 2.35262   3
  -6 -11   0 3.64171 2.66405   4
   6  11   0 4.76913 2.82763   2
  -7 -11   0 20.8009 3.08091   5
  -7 -11   0 26.6463 4.53643   4
  -7 -11   0 21.5872 3.92520   3
   7  11   0 22.8549 4.03308   2
  -8 -11   0 13.2678 2.65325   5
  -8 -11   0 9.08819 3.59576   4
  -8 -11   0 13.6454 3.67691   3
   8  11   0 8.03360 3.33928   2
  -9 -11   0 25.1855 4.98119   4
  -9 -11   0 34.7819 3.95842   5
   9  11   0 23.8198 4.88585   3
   9  11   0 30.0008 4.82002   2
   8 -12   0 2.57758 2.99170   4
  -8  12   0 7.34433 3.17890   6
  -8  12   0 7.55802 3.14897   1
  -8  12   0 7.05393 3.20731   7
  -8  12   0 6.22381 3.12239   5
   7 -12   0 4.16590 2.92330   4
   7 -12   0 2.75686 2.39397   3
  -7  12   0 2.83511 2.75150   6
  -7  12   0 4.83811 2.86435   7
  -7  12   0 3.67379 2.64568   5
  -7  12   0 4.51053 2.67017   1
   6 -12   0 16.7097 3.17917   3
   6 -12   0 12.0578 3.41605   4
  -6  12   0 18.9491 3.23223   1
  -6  12   0 9.79525 2.98793   5
  -6  12   0 13.7987 3.36891   6
  -6  12   0 15.4151 3.26106   7
   5 -12   0 3.72219 2.52688   4
   5 -12   0 0.40763 1.89492   3
  -5  12   0 6.01065 2.55890   6
  -5  12   0 2.58476 2.00962   1
  -5  12   0 2.60668 2.22109   7
  -5  12   0 3.24020 2.35887   5
   4 -12   0 12.0345 2.95666   4
   4 -12   0 8.47199 2.44693   3
  -4  12   0 10.6814 2.18833   1
  -4  12   0 12.1290 2.78636   5
  -4  12   0 11.8483 2.46634   7
  -4  12   0 7.64927 2.61203   6
   3 -12   0 1.70089 2.10672   4
   3 -12   0 0.18816 1.61862   3
  -3  12   0 1.63403 1.97676   6
  -3  12   0 1.10953 1.78542   2
  -3  12   0 0.92384 2.02992   5
  -3  12   0 3.15994 1.68891   7
  -3  12   0 0.37828 1.41609   1
   2 -12   0 23.6095 3.60603   4
   2 -12   0 25.1102 3.45903   5
   2 -12   0 30.9812 3.57362   3
  -2  12   0 23.7684 3.38812   6
  -2  12   0 26.6477 3.50927   5
  -2  12   0 32.5040 2.67689   7
  -2  12   0 30.7267 3.37707   2
   1 -12   0 52.8374 4.20585   3
   1 -12   0 36.4853 4.08008   4
   1 -12   0 51.7298 4.94091   5
  -1  12   0 37.7162 3.96808   6
  -1  12   0 50.4566 4.19437   2
   0 -12   0 1.83189 1.82967   5
   0 -12   0 6.74653 2.12422   3
   0 -12   0 3.02058 1.97588   4
   0  12   0 6.18634 2.35988   2
   0  12   0 5.01301 2.05921   6
  -1 -12   0 2.08829 1.88329   5
  -1 -12   0 3.96721 2.14390   4
  -1 -12   0 6.09772 2.20786   3
   1  12   0 7.45343 2.55443   2
   1  12   0 4.92180 2.08915   6
  -2 -12   0 55.8186 4.66146   3
  -2 -12   0 55.8346 4.49467   5
  -2 -12   0 50.2742 4.50860   4
   2  12   0 49.0571 4.08217   6
   2  12   0 51.0486 4.85329   2
  -3 -12   0 19.3649 3.41780   4
  -3 -12   0 20.5625 3.18910   5
  -3 -12   0 19.8339 3.35355   3
   3  12   0 16.1383 2.66052   6
   3  12   0 14.5212 3.11523   2
  -4 -12   0 -0.5863 1.85155   3
  -4 -12   0 -2.1329 1.83045   4
  -4 -12   0 -0.3918 1.62992   5
   4  12   0 -1.8613 1.95197   2
   4  12   0 1.09810 1.71624   6
  -5 -12   0 13.0349 3.28236   4
  -5 -12   0 9.37821 2.85039   3
  -5 -12   0 15.5835 2.90353   5
   5  12   0 13.0434 2.73001   6
   5  12   0 12.0796 3.44986   2
  -6 -12   0 8.43636 3.19002   4
  -6 -12   0 8.01569 2.32888   5
  -6 -12   0 6.64135 2.80637   3
   6  12   0 3.78494 2.58454   2
  -7 -12   0 3.20925 3.00939   4
  -7 -12   0 -0.7556 1.79576   5
  -7 -12   0 0.14533 2.62608   3
   7  12   0 -0.6136 2.65847   2
  -8 -12   0 25.8480 4.82325   3
  -8 -12   0 24.8975 4.68817   4
  -8 -12   0 20.2732 3.29217   5
   7 -13   0 -1.0186 2.52579   4
  -7  13   0 -0.2982 2.59593   6
  -7  13   0 -0.5761 2.41189   5
  -7  13   0 1.52483 2.64383   7
  -7  13   0 0.64110 2.43399   1
   6 -13   0 0.15977 2.07285   3
   6 -13   0 -2.3274 2.21538   4
  -6  13   0 1.46713 2.21558   1
  -6  13   0 3.38791 2.74670   6
  -6  13   0 -1.0511 2.30618   5
  -6  13   0 -1.2815 2.20975   7
   5 -13   0 -0.6716 1.93054   3
   5 -13   0 2.68902 2.64524   4
  -5  13   0 2.77698 2.57675   5
  -5  13   0 6.87777 2.84595   6
  -5  13   0 1.01567 1.93068   1
  -5  13   0 2.44399 2.12436   7
   4 -13   0 141.932 8.14734   4
   4 -13   0 135.199 7.46958   3
  -4  13   0 134.445 6.62377   7
  -4  13   0 130.801 7.51305   6
  -4  13   0 130.639 6.37050   1
  -4  13   0 139.651 8.48037   5
   3 -13   0 59.3277 4.76230   3
   3 -13   0 47.0817 5.17666   4
  -3  13   0 63.6901 5.03842   6
  -3  13   0 55.6398 4.32812   2
   2 -13   0 19.5974 3.26084   5
   2 -13   0 18.8207 3.41261   4
   2 -13   0 22.7408 3.31979   3
  -2  13   0 23.9487 3.30110   2
  -2  13   0 26.7894 3.66765   6
   1 -13   0 29.5486 3.95943   5
   1 -13   0 22.9581 3.34963   3
   1 -13   0 19.1504 3.25697   4
  -1  13   0 34.0565 3.77902   2
  -1  13   0 27.9556 3.75519   6
   0 -13   0 2.07309 1.87053   3
   0 -13   0 6.15852 2.40372   5
   0 -13   0 0.02688 1.97811   4
   0  13   0 1.20795 2.03779   6
   0  13   0 2.26447 2.15619   2
  -1 -13   0 139.871 7.50140   3
  -1 -13   0 136.228 7.47022   4
  -1 -13   0 129.654 7.25921   5
   1  13   0 138.066 7.09034   6
   1  13   0 137.362 7.45718   2
  -2 -13   0 220.374 9.78455   5
  -2 -13   0 222.043 10.1604   3
  -2 -13   0 206.022 9.85934   4
   2  13   0 212.148 10.0261   2
   2  13   0 223.130 9.40389   6
  -3 -13   0 367.684 14.6611   4
  -3 -13   0 366.832 14.1557   5
  -3 -13   0 366.259 14.8648   3
   3  13   0 358.567 14.7580   2
   3  13   0 392.852 13.7148   6
  -4 -13   0 26.5189 3.64792   5
  -4 -13   0 25.7941 4.10090   3
  -4 -13   0 29.7652 4.24967   4
   4  13   0 23.7063 3.14355   6
   4  13   0 17.1037 3.44919   2
  -5 -13   0 -0.0825 2.45310   3
  -5 -13   0 0.78932 1.91196   5
  -5 -13   0 1.47095 2.62719   4
   5  13   0 1.17947 2.78312   2
  -6 -13   0 24.9820 4.39373   3
  -6 -13   0 31.4260 4.08593   5
  -6 -13   0 29.3968 4.64386   4
   6  13   0 32.7773 4.85965   2
  -7 -13   0 0.14629 2.69628   3
  -7 -13   0 -1.2759 1.85601   5
  -7 -13   0 -0.6115 2.73355   4
   7  13   0 -0.4743 2.90499   2
   7 -14   0 51.7733 6.51246   4
  -7  14   0 36.4648 4.88273   1
  -7  14   0 58.0220 6.12242   6
  -7  14   0 48.3581 5.31591   7
   6 -14   0 12.4758 3.59771   4
  -6  14   0 20.3323 3.49790   7
  -6  14   0 19.7114 3.96772   6
   5 -14   0 2.46668 2.33356   3
   5 -14   0 1.03239 2.47307   4
  -5  14   0 0.13486 2.38102   6
  -5  14   0 3.67726 3.64069   7
   4 -14   0 2.99268 2.23325   3
   4 -14   0 7.83899 3.11601   4
  -4  14   0 4.52457 2.79932   6
   3 -14   0 0.95122 1.90283   3
   3 -14   0 -0.3065 2.22143   4
  -3  14   0 -1.8176 2.11469   6
   2 -14   0 -0.0931 2.04101   4
   2 -14   0 1.07971 1.70579   3
  -2  14   0 1.32326 2.21807   2
  -2  14   0 1.37691 2.34224   6
   1 -14   0 66.6556 5.17065   3
   1 -14   0 49.2958 5.14674   4
   1 -14   0 63.5566 5.49090   5
  -1  14   0 53.3643 5.06044   6
  -1  14   0 72.9531 5.39008   2
   0 -14   0 21.4337 3.39078   3
   0 -14   0 20.7247 3.61070   4
   0 -14   0 13.5238 3.20995   5
   0  14   0 16.7190 3.39900   2
   0  14   0 21.5271 3.41864   6
  -1 -14   0 105.407 6.50536   3
  -1 -14   0 86.5793 6.15232   5
  -1 -14   0 94.7083 6.41409   4
   1  14   0 88.5141 5.87313   6
   1  14   0 84.7254 6.23117   2
  -2 -14   0 6.51736 2.79410   4
  -2 -14   0 7.20600 2.80086   3
  -2 -14   0 11.1550 3.01264   5
   2  14   0 9.50243 2.58287   6
   2  14   0 3.45417 2.48344   2
  -3 -14   0 -0.4122 2.12985   5
  -3 -14   0 -0.7849 2.10576   3
  -3 -14   0 1.06518 2.48863   4
   3  14   0 0.06864 2.07211   6
   3  14   0 -1.5123 2.49919   2
  -4 -14   0 27.2749 3.90817   5
  -4 -14   0 27.0119 4.31949   3
  -4 -14   0 21.2352 3.88238   4
   4  14   0 29.3528 3.60390   6
   4  14   0 15.2866 3.69687   2
  -5 -14   0 -1.3904 1.83060   5
  -5 -14   0 -2.0160 2.54640   4
  -5 -14   0 1.68097 2.59553   3
   5  14   0 -2.8385 2.13053   2
  -6 -14   0 5.75604 3.24423   4
  -6 -14   0 3.87164 3.01217   3
  -6 -14   0 5.82521 2.56834   5
   6  14   0 3.16808 2.80512   2
  -7 -14   0 3.68360 2.36273   5
  -7 -14   0 0.18854 3.22043   4
  -7 -14   0 4.62841 3.31410   3
   7  14   0 2.64727 3.32826   2
   6 -15   0 32.4634 5.30281   4
  -6  15   0 48.0505 5.56350   6
   5 -15   0 0.52457 2.57489   4
   5 -15   0 4.10439 3.62555   3
  -5  15   0 4.12602 2.96828   6
   4 -15   0 24.5843 4.50336   4
   4 -15   0 35.7925 4.35823   3
  -4  15   0 21.9620 3.91727   6
   3 -15   0 1.05593 2.30548   4
   3 -15   0 -0.9000 1.83349   3
  -3  15   0 -0.0476 2.37853   6
   2 -15   0 -0.0451 2.07316   4
   2 -15   0 3.49680 2.27306   3
  -2  15   0 -1.6819 2.34708   6
  -2  15   0 0.95679 2.34228   2
   1 -15   0 4.52116 2.64840   4
   1 -15   0 6.00588 2.73928   5
   1 -15   0 2.61732 2.26468   3
  -1  15   0 4.61870 2.79005   2
  -1  15   0 4.11005 2.53522   6
   0 -15   0 151.564 8.51915   4
   0 -15   0 146.093 8.22258   3
   0 -15   0 151.335 8.52142   5
   0  15   0 160.365 8.17566   6
   0  15   0 153.512 8.32065   2
  -1 -15   0 25.9372 3.97426   3
  -1 -15   0 30.7897 4.50994   4
  -1 -15   0 26.2414 4.26611   5
   1  15   0 26.3638 3.78328   6
   1  15   0 27.1117 4.22385   2
  -2 -15   0 25.9781 4.06241   5
  -2 -15   0 18.5129 3.76021   4
  -2 -15   0 22.7339 3.91815   3
   2  15   0 29.5266 3.80787   6
   2  15   0 28.0537 4.41196   2
  -3 -15   0 15.3780 3.52007   3
  -3 -15   0 16.9430 3.68259   4
  -3 -15   0 18.6312 3.46433   5
   3  15   0 13.8790 3.00057   6
   3  15   0 14.9483 3.73248   2
  -4 -15   0 0.64373 2.48800   3
  -4 -15   0 3.13381 2.40057   5
  -4 -15   0 -0.0501 2.56810   4
   4  15   0 0.59472 2.20567   6
   4  15   0 -2.6046 2.54822   2
  -5 -15   0 6.56545 2.67035   5
  -5 -15   0 8.03124 3.36079   3
  -5 -15   0 8.64674 3.51664   4
   5  15   0 10.9289 3.61692   2
  -6 -15   0 11.4836 3.10333   5
  -6 -15   0 11.1624 3.73050   3
  -6 -15   0 9.31478 3.71620   4
   6  15   0 16.0198 4.24095   2
   4 -16   0 26.0179 4.12787   3
   4 -16   0 17.2253 3.90282   4
  -4  16   0 15.6810 3.95187   6
   3 -16   0 12.1133 3.49436   4
   3 -16   0 10.6097 2.91060   3
  -3  16   0 10.8805 3.29505   6
   2 -16   0 29.8485 4.30288   3
   2 -16   0 24.5193 4.12685   4
  -2  16   0 33.4562 4.33466   2
  -2  16   0 29.6020 4.47525   6
   1 -16   0 2.72976 2.55239   4
   1 -16   0 1.16514 2.10734   3
  -1  16   0 0.00758 2.47966   2
  -1  16   0 1.27624 2.53485   6
   0 -16   0 106.439 7.52498   5
   0 -16   0 95.8016 6.94456   3
   0 -16   0 97.4700 7.14625   4
   0  16   0 95.8654 6.85703   6
   0  16   0 96.4842 6.91183   2
  -1 -16   0 152.248 8.87854   5
  -1 -16   0 158.802 8.93339   3
  -1 -16   0 154.845 9.08023   4
   1  16   0 165.832 8.66104   6
   1  16   0 159.703 9.05612   2
  -2 -16   0 2.70856 2.73857   5
  -2 -16   0 5.19515 2.96987   3
  -2 -16   0 2.38602 2.76907   4
   2  16   0 3.30648 2.58916   6
   2  16   0 5.00460 3.18203   2
  -3 -16   0 1.29599 2.54581   3
  -3 -16   0 1.71760 2.44404   5
  -3 -16   0 2.83180 2.80883   4
   3  16   0 0.95329 2.36846   6
   3  16   0 1.08844 2.96251   2
  -4 -16   0 12.7168 3.77782   4
  -4 -16   0 25.6378 4.79082   3
  -4 -16   0 15.5703 3.57854   5
   4  16   0 9.53058 3.71520   2
  -5 -16   0 7.33972 3.55801   4
  -5 -16   0 7.88072 3.01630   5
  -5 -16   0 8.30285 3.58833   3
   5  16   0 6.01715 3.60937   2
   3 -17   0 1.68717 2.62903   4
   3 -17   0 2.39494 2.48541   3
  -3  17   0 3.85574 3.10459   6
   2 -17   0 49.4354 5.95915   4
   2 -17   0 54.1197 5.65996   3
  -2  17   0 50.2499 5.63616   6
   1 -17   0 2.90473 2.68792   4
   1 -17   0 1.65698 2.27702   3
  -1  17   0 3.45501 2.80480   6
  -1  17   0 3.61618 2.97660   2
   0 -17   0 17.3680 3.67375   3
   0 -17   0 15.5695 3.97903   5
   0 -17   0 17.7289 3.97328   4
   0  17   0 10.6487 3.43615   6
   0  17   0 15.0026 3.98137   2
  -1 -17   0 28.1293 4.58035   3
  -1 -17   0 29.9136 4.75984   5
  -1 -17   0 32.2306 5.00696   4
   1  17   0 27.8702 4.70405   2
   1  17   0 24.4974 4.09990   6
  -2 -17   0 17.9937 3.85455   5
  -2 -17   0 15.6377 3.77637   4
  -2 -17   0 25.7283 4.47185   3
   2  17   0 16.4214 3.93695   2
   2  17   0 14.5579 3.44996   6
  -3 -17   0 62.6306 6.41159   5
  -3 -17   0 58.4134 6.37701   4
  -3 -17   0 64.8393 6.59416   3
   3  17   0 61.6461 5.69717   6
   3  17   0 45.8822 5.80837   2
   2  17  -1 97.8579 6.99662   6
   2  17  -1 101.258 7.80370   2
  -2 -17   1 96.1188 7.47575   4
  -2 -17   1 103.250 7.50689   5
  -2 -17   1 120.284 8.13573   3
   1  17  -1 64.2683 6.35254   2
   1  17  -1 43.7312 5.17673   6
  -1 -17   1 54.3889 6.16017   5
  -1 -17   1 53.6551 6.05983   4
  -1 -17   1 52.4522 6.12633   3
   0  17  -1 54.7970 5.81229   6
   0  17  -1 56.8775 5.95265   2
   0 -17   1 70.2757 7.01217   5
   0 -17   1 51.7306 5.98900   4
   0 -17   1 65.8581 6.56073   3
  -1  17  -1 2.16668 2.93669   2
  -1  17  -1 1.32291 2.63406   6
   1 -17   1 -0.5791 2.33716   4
   1 -17   1 -0.3462 2.31305   3
  -2  17  -1 6.22118 3.15271   6
   2 -17   1 8.29544 3.30323   4
   2 -17   1 8.13909 3.04120   3
   4  16  -1 47.9319 5.99544   2
  -4 -16   1 51.1638 5.83217   4
  -4 -16   1 51.8622 5.67204   5
  -4 -16   1 55.3757 6.29376   3
   3  16  -1 43.5074 5.57422   2
   3  16  -1 52.3377 5.07749   6
  -3 -16   1 58.8737 6.32646   3
  -3 -16   1 41.2566 5.32105   4
  -3 -16   1 44.5546 5.27854   5
   2  16  -1 -1.1972 2.19092   6
   2  16  -1 -2.0648 2.54526   2
  -2 -16   1 2.35111 2.68642   3
  -2 -16   1 5.24958 2.96673   5
  -2 -16   1 -0.1910 2.42381   4
   1  16  -1 9.03574 3.47421   2
   1  16  -1 5.42844 2.84013   6
  -1 -16   1 10.2678 3.33952   5
  -1 -16   1 9.15020 3.34805   4
  -1 -16   1 10.0735 3.31407   3
   0  16  -1 8.47191 3.10037   6
   0  16  -1 5.91973 3.18690   2
   0 -16   1 7.44824 2.90219   3
   0 -16   1 6.73822 2.90288   5
   0 -16   1 5.32898 2.91257   4
  -1  16  -1 38.3126 4.92177   6
  -1  16  -1 42.1914 4.81457   2
   1 -16   1 35.5918 4.74128   3
   1 -16   1 29.2056 4.41969   4
  -2  16  -1 6.43808 3.10852   6
  -2  16  -1 4.22330 3.10262   2
   2 -16   1 4.26999 2.62031   4
   2 -16   1 2.80192 2.44333   3
  -3  16  -1 5.49610 2.91710   6
   3 -16   1 9.72748 2.98601   3
   3 -16   1 3.74542 2.82408   4
  -4  16  -1 0.71364 2.68430   6
   4 -16   1 3.85090 2.69419   3
   4 -16   1 2.91728 2.93540   4
   5  15  -1 3.49101 3.29566   2
  -5 -15   1 -1.6764 2.66615   4
  -5 -15   1 2.17731 2.96279   3
  -5 -15   1 -0.0992 2.08633   5
   4  15  -1 19.3704 4.05998   2
   4  15  -1 14.0493 3.12377   6
  -4 -15   1 17.6191 3.83559   4
  -4 -15   1 22.6481 3.66272   5
  -4 -15   1 18.9011 3.86906   3
   3  15  -1 3.30235 2.53619   6
   3  15  -1 7.19028 3.17132   2
  -3 -15   1 4.07991 2.68840   5
  -3 -15   1 8.00804 3.13562   4
  -3 -15   1 3.57464 2.84682   3
   2  15  -1 57.6836 5.23734   6
   2  15  -1 37.8891 4.86714   2
  -2 -15   1 59.8985 5.97959   3
  -2 -15   1 49.0629 5.27738   5
  -2 -15   1 35.7345 4.76644   4
   1  15  -1 2.43320 2.51177   6
   1  15  -1 1.37750 2.62372   2
  -1 -15   1 -1.3160 2.20787   4
  -1 -15   1 -0.0813 2.08390   3
  -1 -15   1 -1.2677 2.12130   5
   0  15  -1 33.3124 4.36562   2
   0  15  -1 30.2219 4.11291   6
   0 -15   1 36.6116 4.85403   4
   0 -15   1 25.1511 4.15944   5
   0 -15   1 32.9261 4.45221   3
  -1  15  -1 3.61086 2.77194   2
  -1  15  -1 4.33435 2.75560   6
   1 -15   1 6.06207 2.58498   3
   1 -15   1 8.05727 3.05718   5
   1 -15   1 7.91219 2.86095   4
  -2  15  -1 34.3529 4.53603   6
  -2  15  -1 52.7047 4.91455   2
   2 -15   1 35.9088 4.45985   3
   2 -15   1 30.7414 4.44980   4
  -3  15  -1 24.2555 4.06072   6
   3 -15   1 25.6530 4.02812   3
   3 -15   1 23.6909 4.28288   4
  -4  15  -1 3.44075 2.70575   6
   4 -15   1 3.71685 2.83340   4
   4 -15   1 3.28168 2.48855   3
  -5  15  -1 32.0110 4.64755   6
   5 -15   1 22.8801 4.41055   4
   5 -15   1 22.8457 3.96623   3
   6  14  -1 22.0949 4.49893   2
  -6 -14   1 21.3258 3.52177   5
  -6 -14   1 27.0443 4.76797   3
  -6 -14   1 19.6486 4.12548   4
   5  14  -1 42.6159 5.51812   2
  -5 -14   1 60.5107 5.12297   5
  -5 -14   1 58.8504 6.22592   3
  -5 -14   1 58.0121 6.05154   4
   4  14  -1 1.70054 2.12271   6
   4  14  -1 1.73742 2.69552   2
  -4 -14   1 1.89639 2.40890   3
  -4 -14   1 -0.0120 2.09590   5
  -4 -14   1 1.75982 2.54873   4
   3  14  -1 1.32539 2.62570   2
   3  14  -1 1.31001 2.28665   6
  -3 -14   1 1.70606 2.25622   5
  -3 -14   1 -0.2803 2.31986   4
  -3 -14   1 0.33380 2.31388   3
   2  14  -1 36.9465 4.75045   2
   2  14  -1 30.8880 3.91930   6
  -2 -14   1 36.4707 4.48023   5
  -2 -14   1 39.6768 4.87863   3
  -2 -14   1 31.3018 4.31831   4
   1  14  -1 25.7611 3.70793   6
   1  14  -1 23.8610 3.76071   2
  -1 -14   1 30.0368 4.29232   4
  -1 -14   1 27.9123 4.05354   3
  -1 -14   1 29.6126 4.16113   5
   0  14  -1 3.43136 2.49792   2
   0  14  -1 1.77358 2.31317   6
   0 -14   1 2.72597 2.29595   5
   0 -14   1 2.24624 2.10927   3
   0 -14   1 4.89492 2.53360   4
  -1  14  -1 23.3909 3.61434   2
  -1  14  -1 23.1041 3.66097   6
   1 -14   1 26.6818 3.70027   3
   1 -14   1 22.9578 3.75268   4
   1 -14   1 23.1087 3.83079   5
  -2  14  -1 16.3981 3.44554   6
  -2  14  -1 20.0310 3.35213   2
   2 -14   1 14.5875 3.18532   4
   2 -14   1 19.3467 3.52409   3
   2 -14   1 26.9529 6.84111   5
  -3  14  -1 4.42098 2.63184   6
   3 -14   1 0.73372 1.94253   3
   3 -14   1 0.92782 2.33343   4
  -4  14  -1 4.96525 2.80205   6
   4 -14   1 0.95124 2.38365   4
   4 -14   1 4.41356 2.38927   3
  -5  14  -1 6.16819 2.95513   6
   5 -14   1 3.94568 2.48896   3
   5 -14   1 2.91884 2.84105   4
  -6  14  -1 8.31669 4.33266   7
  -6  14  -1 6.96742 3.16860   6
   6 -14   1 9.26058 3.07134   3
   6 -14   1 10.4471 3.58692   4
   7  13  -1 1.64581 3.01527   2
  -7 -13   1 -0.1232 1.91002   5
  -7 -13   1 0.84131 2.60342   3
  -7 -13   1 5.23729 3.41411   4
   6  13  -1 -4.9944 2.31932   2
  -6 -13   1 2.37190 2.88793   4
  -6 -13   1 0.90506 1.92131   5
  -6 -13   1 0.30090 2.69276   3
   5  13  -1 6.19536 3.10421   2
  -5 -13   1 10.3459 2.61059   5
  -5 -13   1 8.90409 3.22965   4
  -5 -13   1 4.01147 2.74445   3
   4  13  -1 10.4972 2.65285   6
   4  13  -1 5.30681 2.95342   2
  -4 -13   1 10.2519 2.97908   4
  -4 -13   1 10.2531 2.71711   5
  -4 -13   1 15.3484 3.48560   3
   3  13  -1 -0.1174 2.38497   2
   3  13  -1 0.01093 1.88941   6
  -3 -13   1 -0.8339 2.09121   4
  -3 -13   1 -0.6962 1.80376   5
  -3 -13   1 -0.3668 2.02489   3
   2  13  -1 142.382 7.19260   6
   2  13  -1 124.410 7.57914   2
  -2 -13   1 139.129 7.59626   4
  -2 -13   1 137.320 7.44339   5
  -2 -13   1 147.341 7.95318   3
   1  13  -1 7.53059 2.53926   6
   1  13  -1 12.7007 2.97032   2
  -1 -13   1 7.47608 2.53495   5
  -1 -13   1 10.5351 2.83307   4
  -1 -13   1 13.5642 2.95890   3
   0  13  -1 15.7804 3.05531   2
   0  13  -1 7.06006 2.52729   6
   0 -13   1 8.50432 2.55475   5
   0 -13   1 8.98105 2.62592   4
   0 -13   1 16.1013 3.08220   3
  -1  13  -1 5.10508 2.37821   2
  -1  13  -1 3.00418 2.23678   6
   1 -13   1 3.71196 2.42067   5
   1 -13   1 4.63710 2.09008   3
   1 -13   1 3.89388 2.18910   4
  -2  13  -1 3.51020 2.30899   6
  -2  13  -1 5.33071 2.32800   2
   2 -13   1 5.01472 2.35691   4
   2 -13   1 3.95233 2.32872   5
   2 -13   1 6.20214 2.27198   3
  -3  13  -1 15.0659 2.82515   2
  -3  13  -1 16.5909 3.26334   6
   3 -13   1 10.3474 3.02697   4
   3 -13   1 13.8176 2.81455   3
  -4  13  -1 -0.0154 1.96739   7
  -4  13  -1 0.27447 2.14117   6
   4 -13   1 1.91375 2.32449   4
   4 -13   1 0.43832 1.89437   3
  -5  13  -1 47.6561 4.47535   7
  -5  13  -1 49.8779 5.31229   6
  -5  13  -1 45.1947 5.04230   1
   5 -13   1 42.3999 5.23082   4
   5 -13   1 43.0581 4.79286   3
  -6  13  -1 22.7075 3.47865   1
  -6  13  -1 19.4412 3.79691   6
  -6  13  -1 15.7908 4.16926   5
  -6  13  -1 25.0689 3.73652   7
   6 -13   1 23.5671 4.13536   4
   6 -13   1 18.6488 3.62504   3
  -7  13  -1 -0.6880 2.66806   7
  -7  13  -1 1.61950 2.54613   1
  -7  13  -1 -0.3493 2.57491   6
  -7  13  -1 2.41806 2.82832   5
   7 -13   1 -0.3127 2.66369   4
   7 -13   1 4.33060 3.65325   3
   8  12  -1 13.9939 4.01363   2
  -8 -12   1 12.9469 2.76816   5
  -8 -12   1 11.7553 3.62400   3
  -8 -12   1 14.7029 4.04136   4
   7  12  -1 14.3250 3.77427   2
  -7 -12   1 6.37370 3.27319   3
  -7 -12   1 17.0356 3.00622   5
  -7 -12   1 15.4701 3.93933   4
   6  12  -1 0.95401 2.35448   2
  -6 -12   1 -1.0974 2.35582   3
  -6 -12   1 0.24220 2.54057   4
  -6 -12   1 0.89535 1.77400   5
   5  12  -1 110.668 7.26448   2
   5  12  -1 113.676 5.93906   6
  -5 -12   1 113.471 7.12828   4
  -5 -12   1 111.820 7.43791   3
  -5 -12   1 104.829 6.08576   5
   4  12  -1 0.32363 2.35586   2
   4  12  -1 -1.4075 1.61464   6
  -4 -12   1 3.02039 2.36994   4
  -4 -12   1 1.78959 1.94581   5
  -4 -12   1 1.85349 2.13346   3
   3  12  -1 8.35652 2.22378   6
   3  12  -1 6.82480 2.76850   2
  -3 -12   1 3.46665 2.16076   3
  -3 -12   1 6.95061 2.50567   4
  -3 -12   1 8.67538 2.39784   5
   2  12  -1 45.9285 4.11269   6
   2  12  -1 41.1863 4.53069   2
  -2 -12   1 41.5955 4.33148   4
  -2 -12   1 47.9547 4.20863   5
  -2 -12   1 44.9907 4.49221   3
   1  12  -1 34.6318 4.14923   2
   1  12  -1 37.4507 3.91399   6
  -1 -12   1 32.4247 3.83596   5
  -1 -12   1 41.3997 4.41781   3
  -1 -12   1 34.1745 4.02214   4
   0  12  -1 1.75738 1.98414   6
   0  12  -1 0.83417 2.02537   2
   0 -12   1 0.46892 1.64342   3
   0 -12   1 1.01188 1.85828   5
   0 -12   1 1.62619 1.78722   4
  -1  12  -1 122.072 6.59304   2
  -1  12  -1 134.071 6.91562   6
   1 -12   1 129.288 7.11989   5
   1 -12   1 141.789 7.23129   3
   1 -12   1 127.812 6.99734   4
  -2  12  -1 62.0675 4.53074   2
  -2  12  -1 57.0516 5.16759   6
   2 -12   1 61.5889 5.48451   5
   2 -12   1 62.3542 4.75432   3
   2 -12   1 60.4349 4.94178   4
  -3  12  -1 41.2485 3.21304   1
  -3  12  -1 43.1194 4.46283   5
  -3  12  -1 53.0078 3.94710   2
  -3  12  -1 45.3622 3.50271   7
  -3  12  -1 36.2786 4.10883   6
   3 -12   1 47.7942 4.81574   4
   3 -12   1 45.9835 4.57224   3
  -4  12  -1 -1.1841 1.57829   1
  -4  12  -1 -1.4519 1.56666   7
  -4  12  -1 2.07489 2.26153   5
  -4  12  -1 1.32882 2.16421   6
   4 -12   1 -0.7944 2.00142   4
   4 -12   1 0.13939 1.82633   3
  -5  12  -1 8.37354 2.90689   6
  -5  12  -1 4.17726 2.18271   1
  -5  12  -1 2.09069 2.27673   5
  -5  12  -1 1.64222 2.21056   7
   5 -12   1 5.12944 2.46411   3
   5 -12   1 2.65987 2.40036   4
  -6  12  -1 58.8110 4.97374   7
  -6  12  -1 47.7890 4.49191   1
  -6  12  -1 57.6220 5.56672   6
  -6  12  -1 46.0562 4.96045   5
   6 -12   1 52.2756 5.22629   3
   6 -12   1 48.0623 5.45478   4
  -7  12  -1 4.23590 2.77721   6
  -7  12  -1 4.71000 2.65933   1
  -7  12  -1 2.19013 2.73484   5
  -7  12  -1 -0.3968 2.30988   7
   7 -12   1 4.79465 2.60906   3
   7 -12   1 1.26466 2.51553   4
  -8  12  -1 1.15366 2.77119   7
  -8  12  -1 7.22990 3.24498   5
  -8  12  -1 2.63949 2.89252   6
  -8  12  -1 3.30984 2.78155   1
   8 -12   1 2.43097 2.96411   4
   8  11  -1 11.2175 3.49019   2
  -8 -11   1 14.6249 4.03135   3
  -8 -11   1 15.5794 4.11775   4
  -8 -11   1 15.0114 2.74920   5
   7  11  -1 11.6697 3.28007   2
  -7 -11   1 20.6389 4.00699   4
  -7 -11   1 25.5551 4.39683   3
  -7 -11   1 19.1391 2.91431   5
   6  11  -1 -0.7366 2.31879   2
  -6 -11   1 0.62484 2.43332   3
  -6 -11   1 2.11794 2.65490   4
  -6 -11   1 -0.5645 1.54410   5
   5  11  -1 -2.2983 1.47001   6
   5  11  -1 0.88138 2.38530   2
  -5 -11   1 -0.6555 2.26205   4
  -5 -11   1 0.65149 2.07588   3
  -5 -11   1 0.24159 1.53351   5
   4  11  -1 7.46204 2.55430   2
   4  11  -1 8.48396 2.08333   6
  -4 -11   1 3.09373 2.32066   3
  -4 -11   1 12.0782 2.49487   5
  -4 -11   1 5.19363 2.51559   4
   3  11  -1 8.63507 2.22973   6
   3  11  -1 10.2257 2.65340   2
  -3 -11   1 12.0074 2.35836   5
  -3 -11   1 9.34072 2.62371   4
  -3 -11   1 11.6518 2.78161   3
   2  11  -1 1.47493 1.70499   6
   2  11  -1 0.02048 1.99285   2
  -2 -11   1 -1.3108 1.51952   5
  -2 -11   1 0.07231 1.60394   3
  -2 -11   1 -0.5806 1.70770   4
   1  11  -1 -1.3601 1.57908   6
   1  11  -1 1.22745 1.98579   2
  -1 -11   1 0.43155 1.51367   3
  -1 -11   1 1.92474 1.84947   4
  -1 -11   1 0.89965 1.80404   5
   0  11  -1 42.5149 3.96785   6
   0  11  -1 36.4447 3.76439   2
   0 -11   1 47.8819 3.98176   4
   0 -11   1 42.2926 4.13956   3
   0 -11   1 44.3307 4.28792   5
  -1  11  -1 112.937 5.89241   2
  -1  11  -1 114.578 6.49646   5
  -1  11  -1 120.941 4.47800   7
  -1  11  -1 113.296 6.06637   6
   1 -11   1 105.978 6.02837   3
   1 -11   1 106.742 6.08061   4
   1 -11   1 93.5187 5.90889   5
  -2  11  -1 67.9404 4.49965   2
  -2  11  -1 71.8342 3.81215   7
  -2  11  -1 71.1559 3.61436   1
  -2  11  -1 80.4366 5.14058   6
  -2  11  -1 69.3151 4.93442   5
   2 -11   1 68.5168 5.05009   4
   2 -11   1 87.2310 5.24136   3
   2 -11   1 77.4217 5.21800   5
  -3  11  -1 0.87214 1.95020   6
  -3  11  -1 1.46102 2.01670   5
  -3  11  -1 2.01592 1.55746   7
  -3  11  -1 0.89125 1.62257   2
  -3  11  -1 0.12471 1.36565   1
   3 -11   1 1.35217 1.71224   3
   3 -11   1 2.30183 2.11855   5
   3 -11   1 -0.4125 1.74850   4
  -4  11  -1 6.20528 2.02152   7
  -4  11  -1 4.31548 1.81161   1
  -4  11  -1 2.86694 2.19461   6
  -4  11  -1 3.39561 2.20317   5
   4 -11   1 3.94413 2.01718   3
   4 -11   1 4.57287 2.32991   4
  -5  11  -1 7.91181 2.67167   5
  -5  11  -1 13.7811 2.60583   1
  -5  11  -1 9.95537 2.49347   7
  -5  11  -1 8.80574 2.68360   6
   5 -11   1 14.6749 3.24565   4
   5 -11   1 9.20434 2.58919   3
  -6  11  -1 54.2393 5.30947   5
  -6  11  -1 61.4354 4.64293   1
  -6  11  -1 59.4518 5.50783   6
  -6  11  -1 57.6594 4.87164   7
   6 -11   1 61.8587 5.32686   3
   6 -11   1 54.1543 5.84774   4
  -7  11  -1 5.11844 2.72957   7
  -7  11  -1 3.04342 2.51570   6
  -7  11  -1 1.23911 2.21851   1
  -7  11  -1 5.30058 2.66204   5
   7 -11   1 4.97955 2.82594   4
   7 -11   1 2.42149 2.38906   3
  -8  11  -1 1.92903 2.53914   1
  -8  11  -1 0.36393 2.52206   5
  -8  11  -1 1.72880 2.64632   7
  -8  11  -1 -3.6798 2.39287   6
   8 -11   1 -1.0562 2.19292   3
   8 -11   1 -1.4195 2.75156   4
   9  10  -1 0.46622 2.88287   2
   9  10  -1 1.83009 3.46011   3
  -9 -10   1 3.34085 2.04832   5
  -9 -10   1 -0.1446 3.05711   4
   8  10  -1 1.59728 2.78480   2
  -8 -10   1 -2.5190 2.56619   4
  -8 -10   1 0.69697 1.67575   5
  -8 -10   1 1.33037 2.70974   3
   7  10  -1 18.6055 3.56981   2
  -7 -10   1 10.7172 2.32046   5
  -7 -10   1 7.72256 3.21074   4
  -7 -10   1 12.5720 3.33082   3
   6  10  -1 0.83499 2.39617   2
  -6 -10   1 2.53210 1.62617   5
  -6 -10   1 1.86560 2.53850   4
  -6 -10   1 1.11391 1.97314   3
   5  10  -1 53.7261 5.17919   2
   5  10  -1 45.6434 3.61005   6
  -5 -10   1 45.2599 4.67604   4
  -5 -10   1 53.0531 4.68588   3
  -5 -10   1 45.4762 3.63123   5
   4  10  -1 7.64720 2.03236   6
   4  10  -1 6.36269 2.46547   2
  -4 -10   1 9.37885 2.52855   4
  -4 -10   1 8.35889 2.44555   3
  -4 -10   1 12.5891 2.30957   5
   3  10  -1 47.6446 4.51728   2
   3  10  -1 53.8889 3.70683   6
  -3 -10   1 52.4804 4.82291   3
  -3 -10   1 46.7741 3.73539   5
  -3 -10   1 47.7590 4.38758   4
   2  10  -1 8.72272 2.01334   6
   2  10  -1 7.89070 2.36361   2
  -2 -10   1 7.91576 1.97330   5
  -2 -10   1 6.63099 2.06157   3
  -2 -10   1 7.78615 2.16755   4
   1  10  -1 4.85310 2.09863   2
   1  10  -1 6.67063 1.93505   6
  -1 -10   1 4.12687 1.68686   3
  -1 -10   1 6.97653 1.93797   5
  -1 -10   1 1.63655 1.62938   4
   0  10  -1 67.9672 4.37564   2
   0  10  -1 62.6179 4.18471   6
   0  10  -1 58.2337 3.95239   5
   0 -10   1 64.3470 4.35929   4
   0 -10   1 61.0292 4.32471   5
   0 -10   1 61.2976 2.31892   1
   0 -10   1 64.6315 4.36978   3
  -1  10  -1 131.242 6.34480   2
  -1  10  -1 141.957 6.76590   6
  -1  10  -1 153.921 6.74321   5
  -1  10  -1 144.458 5.22817   7
   1 -10   1 139.445 5.05100   1
   1 -10   1 142.799 6.84777   4
   1 -10   1 140.129 6.78958   3
   1 -10   1 133.834 6.76528   5
  -2  10  -1 63.9571 3.47153   7
  -2  10  -1 63.6704 4.44262   6
  -2  10  -1 61.7179 3.34511   1
  -2  10  -1 68.1844 4.54964   5
  -2  10  -1 74.5689 4.25961   2
   2 -10   1 73.5977 4.83562   5
   2 -10   1 72.3474 4.74081   4
   2 -10   1 66.3291 4.57105   3
  -3  10  -1 34.7377 2.92677   2
  -3  10  -1 29.8935 3.41136   6
  -3  10  -1 30.4511 2.89307   7
  -3  10  -1 37.3634 3.82384   5
  -3  10  -1 37.6920 2.77696   1
   3 -10   1 40.2970 3.58766   3
   3 -10   1 27.7428 3.54161   4
   3 -10   1 36.8944 3.87085   5
  -4  10  -1 0.76185 1.81096   5
  -4  10  -1 -0.5683 1.72640   6
  -4  10  -1 0.78371 1.42835   2
  -4  10  -1 -1.3488 1.45799   7
  -4  10  -1 0.13238 1.48082   1
   4 -10   1 -0.8195 1.72523   4
   4 -10   1 2.45995 1.77375   3
  -5  10  -1 0.75635 1.81836   1
  -5  10  -1 1.21940 1.83652   7
  -5  10  -1 2.64811 2.18234   5
  -5  10  -1 1.52142 2.00597   6
   5 -10   1 4.04232 2.06550   3
   5 -10   1 0.48843 2.04357   4
  -6  10  -1 8.40905 2.40937   1
  -6  10  -1 4.71933 2.54587   6
  -6  10  -1 8.22130 2.63748   5
  -6  10  -1 7.70103 2.60941   7
   6 -10   1 10.2799 2.71166   3
   6 -10   1 5.10643 2.60056   4
  -7  10  -1 1.72042 2.28586   1
  -7  10  -1 3.98044 2.47037   5
  -7  10  -1 0.52780 2.30222   6
  -7  10  -1 0.36538 2.24670   7
   7 -10   1 2.19347 2.64561   4
   7 -10   1 0.89920 2.15905   3
  -8  10  -1 -0.3738 2.38673   6
  -8  10  -1 -0.8645 2.37323   1
  -8  10  -1 0.07561 2.48704   7
  -8  10  -1 0.19387 2.34157   5
   8 -10   1 -0.3933 2.57544   4
   8 -10   1 1.71428 2.33771   3
  -9  10  -1 28.4634 4.57277   7
  -9  10  -1 34.2111 4.68248   5
  -9  10  -1 32.8546 4.50847   6
  -9  10  -1 23.5329 3.93587   1
   9 -10   1 34.0447 5.25442   3
   9 -10   1 27.8496 4.90621   4
   9   9  -1 30.6748 4.65861   2
   9   9  -1 27.5943 5.23547   3
  -9  -9   1 23.5707 3.04029   5
  -9  -9   1 17.8465 4.37501   4
   8   9  -1 7.66806 3.03851   2
  -8  -9   1 6.98341 3.32123   4
  -8  -9   1 2.85669 2.66089   3
  -8  -9   1 5.42587 1.96031   5
   7   9  -1 11.0853 3.09709   2
  -7  -9   1 8.28473 2.98100   3
  -7  -9   1 3.11554 2.69599   4
  -7  -9   1 6.83206 1.96218   5
   6   9  -1 62.1179 5.52885   2
   6   9  -1 66.4933 4.27417   6
  -6  -9   1 70.7995 5.67687   3
  -6  -9   1 64.6533 5.38121   4
  -6  -9   1 63.8962 4.06306   5
   5   9  -1 52.2522 3.44726   6
   5   9  -1 42.0221 4.52004   2
  -5  -9   1 51.5221 4.77471   4
  -5  -9   1 43.4874 4.58311   3
  -5  -9   1 42.9528 3.35693   5
   4   9  -1 22.3018 3.35366   2
   4   9  -1 36.9883 2.95093   6
  -4  -9   1 28.6149 3.46960   4
  -4  -9   1 37.8252 4.18055   3
  -4  -9   1 36.5068 3.03286   5
   3   9  -1 3.30026 2.05935   2
   3   9  -1 7.88724 1.81357   6
  -3  -9   1 7.73441 2.14808   4
  -3  -9   1 4.88438 1.65766   5
  -3  -9   1 5.11886 1.88963   3
   2   9  -1 121.118 5.65578   6
   2   9  -1 128.618 6.37647   2
  -2  -9   1 121.137 6.27781   3
  -2  -9   1 126.909 6.21928   4
  -2  -9   1 127.120 5.83373   5
   1   9  -1 52.7242 3.65701   6
   1   9  -1 55.3959 4.10327   2
   1   9  -1 64.3606 3.74136   5
  -1  -9   1 65.2899 4.24704   3
  -1  -9   1 55.6900 3.90274   5
  -1  -9   1 53.1579 4.00029   4
   0   9  -1 114.317 5.47541   6
   0   9  -1 109.968 3.77934   7
   0   9  -1 106.604 5.43526   2
   0   9  -1 104.614 5.21606   5
   0  -9   1 112.836 5.63067   4
   0  -9   1 102.561 5.49833   3
   0  -9   1 115.249 5.68327   5
   0  -9   1 114.718 3.68058   1
  -1   9  -1 6.64679 1.82913   2
  -1   9  -1 8.62195 1.31346   7
  -1   9  -1 7.74392 1.17409   1
  -1   9  -1 9.19329 2.02297   5
  -1   9  -1 9.16634 2.10471   6
   1  -9   1 9.27713 2.17836   5
   1  -9   1 6.32624 1.75172   3
   1  -9   1 7.59512 2.01024   4
  -2   9  -1 5.92357 1.38715   7
  -2   9  -1 3.78629 1.74705   6
  -2   9  -1 4.65580 1.21824   1
  -2   9  -1 3.10127 1.59309   5
  -2   9  -1 4.79859 1.65528   2
   2  -9   1 5.99233 1.96229   5
   2  -9   1 5.41493 1.86163   4
   2  -9   1 2.66609 1.55911   3
  -3   9  -1 160.046 7.36161   6
  -3   9  -1 161.489 6.66659   7
  -3   9  -1 158.929 6.39095   2
  -3   9  -1 159.026 6.40835   1
  -3   9  -1 168.130 7.40023   5
   3  -9   1 167.550 7.62528   4
   3  -9   1 158.695 7.48759   5
   3  -9   1 174.709 7.49168   3
  -4   9  -1 56.7261 3.91837   7
  -4   9  -1 59.3787 4.37550   6
  -4   9  -1 60.6080 4.41308   5
  -4   9  -1 62.0974 3.28965   2
  -4   9  -1 59.6523 3.75328   1
   4  -9   1 57.7116 4.24709   3
   4  -9   1 56.8864 4.53975   4
   4  -9   1 65.4773 4.57390   5
  -5   9  -1 61.8385 4.20885   1
  -5   9  -1 64.0850 4.52348   7
  -5   9  -1 65.0794 4.69361   6
  -5   9  -1 64.0213 4.83208   5
   5  -9   1 52.8830 4.54495   3
   5  -9   1 66.0975 5.27608   4
  -6   9  -1 59.1575 4.76286   6
  -6   9  -1 59.0036 4.81597   7
  -6   9  -1 63.8981 5.04501   5
  -6   9  -1 60.6891 4.56446   1
   6  -9   1 61.9656 5.30144   4
   6  -9   1 69.2108 5.24157   3
  -7   9  -1 17.0804 3.32403   7
  -7   9  -1 19.6385 3.43901   6
  -7   9  -1 15.9152 3.21759   1
  -7   9  -1 11.5120 2.74259   5
   7  -9   1 19.5936 3.36882   3
   7  -9   1 15.2907 3.58746   4
  -8   9  -1 3.74972 2.43725   5
  -8   9  -1 3.38792 2.52670   6
  -8   9  -1 4.38886 2.73637   7
  -8   9  -1 0.12556 2.36280   1
   8  -9   1 0.59616 2.31258   3
   8  -9   1 0.18475 2.53706   4
  -9   9  -1 2.87230 2.95651   7
  -9   9  -1 -0.4248 2.52538   1
  -9   9  -1 -0.0221 2.38846   5
  -9   9  -1 -0.4246 2.24743   6
   9  -9   1 -2.9279 2.10196   3
   9  -9   1 0.09802 2.72709   4
  10   8  -1 9.77967 4.18028   3
  10   8  -1 3.80312 3.12080   2
 -10  -8   1 2.64764 2.15259   5
 -10  -8   1 4.38261 3.45634   4
   9   8  -1 75.3464 7.71580   3
   9   8  -1 79.2245 6.17189   2
  -9  -8   1 85.4135 4.89737   5
  -9  -8   1 78.2258 6.77416   4
   8   8  -1 46.8451 4.93795   2
  -8  -8   1 43.7670 5.13405   4
  -8  -8   1 43.7766 3.50295   5
   7   8  -1 116.569 7.00191   2
  -7  -8   1 122.375 7.66234   3
  -7  -8   1 137.782 6.93382   1
  -7  -8   1 126.594 5.75225   5
  -7  -8   1 120.522 7.46427   4
   6   8  -1 119.058 6.62805   2
   6   8  -1 108.582 5.08284   6
  -6  -8   1 114.548 6.71717   4
  -6  -8   1 116.063 5.31687   5
  -6  -8   1 113.854 5.11359   1
  -6  -8   1 108.123 6.78666   3
   5   8  -1 2.27794 1.38866   6
   5   8  -1 0.94371 1.87050   2
  -5  -8   1 1.13243 1.12764   1
  -5  -8   1 2.02464 1.16926   7
  -5  -8   1 0.44604 1.95851   4
  -5  -8   1 1.72501 1.23237   5
  -5  -8   1 1.80839 2.04128   3
   4   8  -1 0.43623 1.23450   6
   4   8  -1 1.25002 1.83481   2
  -4  -8   1 1.52615 0.90794   1
  -4  -8   1 0.80880 0.75648   7
  -4  -8   1 -0.2125 1.06659   5
  -4  -8   1 0.90725 1.76477   4
  -4  -8   1 2.36033 1.22889   5
  -4  -8   1 -1.6958 1.52722   3
   3   8  -1 3.74540 1.80060   2
   3   8  -1 4.51844 1.49777   6
  -3  -8   1 7.03716 0.82350   1
  -3  -8   1 8.30168 2.20024   3
  -3  -8   1 5.59680 1.52625   5
  -3  -8   1 10.5262 1.79016   5
  -3  -8   1 3.86873 1.75311   4
   2   8  -1 19.2988 2.63900   2
   2   8  -1 21.1216 2.36278   6
  -2  -8   1 21.7659 2.70716   3
  -2  -8   1 26.9073 2.62847   5
  -2  -8   1 24.8706 2.75820   4
  -2  -8   1 23.6115 2.43467   5
   1   8  -1 311.914 11.0473   6
   1   8  -1 308.964 11.3224   2
   1   8  -1 313.079 10.8122   5
  -1  -8   1 323.488 11.3805   4
  -1  -8   1 325.147 11.2519   5
  -1  -8   1 315.400 11.5917   3
   0   8  -1 28.4008 2.69178   5
   0   8  -1 21.6163 2.56819   2
   0   8  -1 24.3918 1.37966   7
   0   8  -1 23.7205 2.56999   6
   0  -8   1 28.1686 2.89291   3
   0  -8   1 22.4554 2.50353   5
   0  -8   1 22.8649 1.25465   1
   0  -8   1 23.9131 2.60981   4
  -1   8  -1 60.1545 2.61305   1
  -1   8  -1 54.5902 3.59533   5
  -1   8  -1 63.1361 3.69601   2
  -1   8  -1 58.3112 2.75329   7
  -1   8  -1 51.3803 3.61967   6
   1  -8   1 57.5003 3.73612   3
   1  -8   1 52.1867 3.77585   4
   1  -8   1 54.3699 3.75804   5
  -2   8  -1 12.1066 1.53446   1
  -2   8  -1 12.4376 1.96689   5
  -2   8  -1 11.3035 2.11714   6
  -2   8  -1 11.3522 1.82326   2
  -2   8  -1 13.1372 1.72721   7
   2  -8   1 12.9606 2.09720   3
   2  -8   1 8.74367 2.04005   5
   2  -8   1 7.94738 2.00014   4
  -3   8  -1 67.0363 4.21597   5
  -3   8  -1 61.4192 4.07314   6
  -3   8  -1 60.4704 3.28358   2
  -3   8  -1 62.7016 3.45611   1
  -3   8  -1 62.2536 3.62768   7
   3  -8   1 67.6065 4.36082   4
   3  -8   1 62.0293 4.07221   3
   3  -8   1 58.2545 4.16193   5
  -4   8  -1 5.31887 1.83886   7
  -4   8  -1 4.94976 1.63016   1
  -4   8  -1 3.78499 1.75663   5
  -4   8  -1 6.36737 1.30601   2
  -4   8  -1 1.90294 1.62702   6
   4  -8   1 3.60527 1.75919   3
   4  -8   1 5.77008 2.07058   4
   4  -8   1 2.53278 1.78655   5
  -5   8  -1 20.2670 2.88412   6
  -5   8  -1 14.4300 2.47785   5
  -5   8  -1 18.8128 2.82644   7
  -5   8  -1 28.0741 2.97797   1
   5  -8   1 20.9395 2.99036   3
   5  -8   1 16.5203 2.90646   4
  -6   8  -1 218.887 9.22757   1
  -6   8  -1 229.720 9.68409   7
  -6   8  -1 218.528 9.27849   6
  -6   8  -1 227.026 9.68554   5
   6  -8   1 189.953 9.73595   4
   6  -8   1 225.988 9.69250   3
  -7   8  -1 2.61650 2.42439   7
  -7   8  -1 4.74591 2.28959   6
  -7   8  -1 4.47506 2.46434   1
  -7   8  -1 4.77388 2.39274   5
   7  -8   1 3.27320 2.58424   4
   7  -8   1 3.03743 2.36851   3
  -8   8  -1 13.1287 3.10205   5
  -8   8  -1 16.3246 3.16988   6
  -8   8  -1 15.2096 3.21208   1
  -8   8  -1 9.16857 3.17488   7
   8  -8   1 11.8292 3.37624   4
   8  -8   1 13.4115 3.09478   3
  -9   8  -1 52.6504 5.02972   6
  -9   8  -1 47.3793 5.18077   1
  -9   8  -1 32.3382 4.36741   5
  -9   8  -1 42.4863 5.31551   7
   9  -8   1 48.9193 5.92785   4
   9  -8   1 47.7323 5.38735   3
 -10   8  -1 26.8699 3.97393   6
 -10   8  -1 14.9788 3.86296   1
 -10   8  -1 17.5514 3.97242   7
 -10   8  -1 19.9521 3.84510   5
  10  -8   1 21.3634 4.69310   4
  10  -8   1 22.7366 4.24237   3
  10   7  -1 11.8084 4.13131   3
  10   7  -1 15.1914 3.56052   2
 -10  -7   1 13.7894 2.60313   5
 -10  -7   1 8.85953 3.68710   4
   9   7  -1 -0.4807 2.22593   2
   9   7  -1 -1.1058 2.84416   3
  -9  -7   1 0.06031 1.44816   5
  -9  -7   1 0.56579 2.03683   1
  -9  -7   1 -4.4311 2.33469   4
   8   7  -1 1.86125 2.79220   3
   8   7  -1 2.08774 2.31610   2
  -8  -7   1 3.25405 1.56859   5
  -8  -7   1 2.90966 2.00597   1
  -8  -7   1 4.83064 2.83678   4
   7   7  -1 4.88880 2.29400   2
  -7  -7   1 5.41433 2.79632   4
  -7  -7   1 4.94372 1.89479   7
  -7  -7   1 5.55983 1.57687   5
  -7  -7   1 5.73068 1.90919   1
  -7  -7   1 6.24199 2.58793   3
   6   7  -1 3.36241 2.10847   2
   6   7  -1 7.11506 1.61530   6
  -6  -7   1 8.14042 1.79675   1
  -6  -7   1 3.68469 2.35475   4
  -6  -7   1 5.47286 1.52209   5
  -6  -7   1 5.89878 1.62938   7
  -6  -7   1 5.90896 2.50486   3
   5   7  -1 68.8020 4.82521   2
   5   7  -1 80.2563 3.82873   6
  -5  -7   1 79.9653 3.59410   7
  -5  -7   1 68.9350 5.03901   3
  -5  -7   1 79.9246 3.74774   1
  -5  -7   1 73.8571 3.73999   5
  -5  -7   1 72.7591 3.80574   5
  -5  -7   1 73.6033 5.11194   4
   4   7  -1 46.2667 3.86881   2
   4   7  -1 44.6678 2.87099   6
  -4  -7   1 46.7979 2.51229   1
  -4  -7   1 45.8004 3.83240   4
  -4  -7   1 46.9917 2.28924   7
  -4  -7   1 45.7105 4.26505   3
  -4  -7   1 47.3934 2.96721   5
  -4  -7   1 49.4753 2.93544   5
   3   7  -1 30.7250 2.57403   6
   3   7  -1 27.4242 3.13203   2
  -3  -7   1 26.1503 2.79844   4
  -3  -7   1 26.2815 2.27887   5
  -3  -7   1 26.8588 1.27786   7
  -3  -7   1 28.5419 2.39020   5
  -3  -7   1 24.8061 1.52733   1
  -3  -7   1 27.5655 3.05233   3
   2   7  -1 24.5951 2.31916   6
   2   7  -1 23.0275 2.71460   2
  -2  -7   1 23.4701 2.52061   3
  -2  -7   1 15.2697 2.16483   4
  -2  -7   1 21.0641 2.20391   5
   1   7  -1 30.2924 2.96448   2
   1   7  -1 28.5823 2.56227   6
   1   7  -1 28.6248 2.35149   5
  -1  -7   1 30.0535 2.74165   3
  -1  -7   1 33.0324 2.67673   5
  -1  -7   1 32.4201 2.85416   4
   0   7  -1 181.563 7.17235   6
   0   7  -1 204.076 7.23733   5
   0   7  -1 188.465 7.28432   2
   0   7  -1 185.892 5.91091   7
   0  -7   1 193.589 7.44122   5
   0  -7   1 187.319 5.80576   1
   0  -7   1 185.372 7.35402   4
   0  -7   1 186.920 7.46339   3
  -1   7  -1 360.467 11.6412   2
  -1   7  -1 340.330 11.7523   5
  -1   7  -1 345.945 10.6820   1
  -1   7  -1 333.814 11.7794   6
  -1   7  -1 350.190 10.8731   7
   1  -7   1 350.152 12.0076   4
   1  -7   1 340.584 11.9900   5
   1  -7   1 344.996 11.9811   3
  -2   7  -1 206.015 7.24700   1
  -2   7  -1 209.989 8.09996   6
  -2   7  -1 216.244 8.12828   5
  -2   7  -1 214.895 7.51111   2
  -2   7  -1 211.209 7.48004   7
   2  -7   1 212.958 8.27087   5
   2  -7   1 216.478 8.16850   3
   2  -7   1 200.075 8.15334   4
  -3   7  -1 22.2730 1.89762   2
  -3   7  -1 21.2664 2.51951   6
  -3   7  -1 17.6428 2.14071   7
  -3   7  -1 23.1199 2.67428   5
  -3   7  -1 19.2333 2.07511   1
   3  -7   1 23.2023 2.66249   3
   3  -7   1 18.8293 2.59529   4
   3  -7   1 18.7869 2.43810   5
  -4   7  -1 77.0585 4.66257   5
  -4   7  -1 86.0420 4.40730   1
  -4   7  -1 86.2366 3.40619   2
  -4   7  -1 81.1347 4.64231   6
  -4   7  -1 87.1685 4.61670   7
   4  -7   1 81.8738 4.76975   3
   4  -7   1 92.8474 4.84873   5
   4  -7   1 86.2161 5.16334   4
  -5   7  -1 18.5518 2.56122   1
  -5   7  -1 16.7957 2.58122   5
  -5   7  -1 15.9371 2.48134   6
  -5   7  -1 18.0106 2.71844   7
   5  -7   1 13.7649 2.50622   3
   5  -7   1 20.2328 3.24092   4
  -6   7  -1 119.481 6.18059   1
  -6   7  -1 119.147 6.31416   5
  -6   7  -1 111.796 6.19105   7
  -6   7  -1 105.708 5.86654   6
   6  -7   1 125.543 6.65233   3
   6  -7   1 118.492 6.76774   4
  -7   7  -1 67.1960 5.19469   7
  -7   7  -1 61.4760 4.81426   1
  -7   7  -1 62.1103 4.68561   6
  -7   7  -1 57.0910 4.74451   5
   7  -7   1 66.6940 5.48428   4
   7  -7   1 63.8751 5.18087   3
  -8   7  -1 13.6065 2.87736   6
  -8   7  -1 16.0149 3.20252   7
  -8   7  -1 14.4507 3.04421   5
  -8   7  -1 9.79514 2.80487   1
   8  -7   1 9.39530 3.22452   4
   8  -7   1 13.4517 3.15214   3
  -9   7  -1 5.96469 2.62811   1
  -9   7  -1 4.70365 2.99762   7
  -9   7  -1 5.48369 2.70562   5
  -9   7  -1 7.45108 2.64840   6
   9  -7   1 6.25545 2.83989   3
   9  -7   1 4.99799 3.18398   4
 -10   7  -1 14.0726 3.45248   1
 -10   7  -1 17.1826 3.56282   5
 -10   7  -1 21.6063 3.56679   6
 -10   7  -1 14.3953 3.77160   7
  10  -7   1 15.5533 4.20415   4
  10  -7   1 11.1515 3.33040   3
  10   6  -1 0.27479 3.06446   3
 -10  -6   1 -1.1729 2.85614   4
 -10  -6   1 2.38440 1.87628   5
 -10  -6   1 -0.0437 2.20704   1
   9   6  -1 6.57413 3.54046   3
   9   6  -1 8.79044 2.75789   2
  -9  -6   1 11.2653 2.23676   5
  -9  -6   1 7.99770 3.30061   4
  -9  -6   1 14.2964 2.93523   1
  -9  -6   1 17.9049 3.09084   7
   8   6  -1 5.46965 3.00996   3
   8   6  -1 9.15571 2.62014   2
  -8  -6   1 10.0817 1.96737   5
  -8  -6   1 9.48401 2.36365   7
  -8  -6   1 4.90803 2.14696   1
  -8  -6   1 11.3797 3.29140   4
   7   6  -1 283.491 11.5885   2
  -7  -6   1 298.170 11.0206   1
  -7  -6   1 289.782 12.5067   3
  -7  -6   1 314.257 11.0412   7
  -7  -6   1 297.916 10.2956   5
  -7  -6   1 313.392 12.5140   4
   6   6  -1 72.2874 3.70623   6
   6   6  -1 69.1305 4.77025   2
  -6  -6   1 80.0569 5.30028   3
  -6  -6   1 74.2870 3.74315   5
  -6  -6   1 75.2645 4.00217   7
  -6  -6   1 70.9586 5.12784   4
  -6  -6   1 75.5453 4.15113   1
  -6  -6   1 77.6055 3.75546   5
   5   6  -1 3.64024 1.27750   6
   5   6  -1 8.26561 2.21216   2
  -5  -6   1 4.77750 1.26544   5
  -5  -6   1 4.15305 1.35947   1
  -5  -6   1 5.02819 1.20694   5
  -5  -6   1 7.16764 1.44837   7
  -5  -6   1 5.48985 1.83940   3
  -5  -6   1 5.36114 2.14310   4
   4   6  -1 40.5843 3.31409   2
   4   6  -1 45.4180 2.73622   6
  -4  -6   1 41.3691 2.52049   5
  -4  -6   1 39.9090 2.41256   1
  -4  -6   1 43.4120 3.52653   4
  -4  -6   1 39.8721 3.60229   3
  -4  -6   1 45.1085 2.39437   7
  -4  -6   1 48.3233 2.68364   5
   3   6  -1 66.4625 3.44553   6
  -3  -6   1 74.8923 3.41543   5
  -3  -6   1 75.0299 3.49525   5
  -3  -6   1 71.0703 2.68098   7
  -3  -6   1 71.2387 4.08372   4
  -3  -6   1 69.7363 2.86124   1
  -3  -6   1 69.4862 4.28637   3
   2   6  -1 5.31966 1.82020   2
   2   6  -1 8.10478 1.49474   6
  -2  -6   1 6.72483 1.34985   5
  -2  -6   1 11.1671 1.83780   4
  -2  -6   1 10.1774 1.91383   3
  -2  -6   1 9.57666 1.54217   5
  -2  -6   1 8.40229 0.72967   1
   1   6  -1 9.41424 1.88896   2
   1   6  -1 13.3623 1.74396   6
   1   6  -1 11.8363 1.51292   5
  -1  -6   1 13.0249 1.92121   3
  -1  -6   1 15.4992 1.82660   5
  -1  -6   1 10.4968 1.72652   4
  -1  -6   1 11.4837 1.58270   5
   0   6  -1 118.976 5.10724   2
   0   6  -1 134.851 5.03176   5
   0   6  -1 116.057 3.92313   7
   0   6  -1 113.261 4.98917   6
   0  -6   1 122.603 5.18048   5
   0  -6   1 122.402 5.14481   4
   0  -6   1 119.140 3.82600   1
   0  -6   1 120.939 5.26181   3
  -1   6  -1 106.853 4.74212   6
  -1   6  -1 100.105 3.77148   1
  -1   6  -1 100.897 4.57685   5
  -1   6  -1 105.712 3.97117   7
  -1   6  -1 114.001 4.57889   2
   1  -6   1 106.848 4.78834   4
   1  -6   1 106.672 4.80333   3
   1  -6   1 101.343 4.81266   5
  -2   6  -1 1023.54 29.7512   7
  -2   6  -1 988.654 30.2254   6
  -2   6  -1 966.415 30.1853   5
  -2   6  -1 974.476 29.5112   1
  -2   6  -1 1003.96 29.5528   2
   2  -6   1 991.304 30.4121   4
   2  -6   1 1020.42 30.4666   5
   2  -6   1 1018.16 30.3741   3
  -3   6  -1 7.27038 1.50259   1
  -3   6  -1 11.1300 1.99675   6
  -3   6  -1 9.10848 1.85752   5
  -3   6  -1 10.8775 1.30732   2
  -3   6  -1 7.35423 1.64127   7
   3  -6   1 9.48177 1.73375   3
   3  -6   1 7.84709 1.76832   5
   3  -6   1 9.14751 1.99514   4
  -4   6  -1 36.0572 3.00829   7
  -4   6  -1 40.3627 3.19106   5
  -4   6  -1 33.5933 2.84462   1
  -4   6  -1 36.3552 2.98201   6
  -4   6  -1 36.3129 1.74667   2
   4  -6   1 30.5032 3.02869   3
   4  -6   1 35.3610 3.12588   5
   4  -6   1 41.8450 3.50368   4
  -5   6  -1 2.94824 1.71141   7
  -5   6  -1 0.56287 1.53191   5
  -5   6  -1 2.98280 1.75590   1
  -5   6  -1 1.80682 1.53113   6
   5  -6   1 2.94670 1.60480   3
   5  -6   1 3.21392 1.58374   5
   5  -6   1 1.70269 1.75890   4
  -6   6  -1 11.8428 2.43462   5
  -6   6  -1 12.4117 2.34420   6
  -6   6  -1 14.6808 2.61786   1
  -6   6  -1 13.2077 2.63152   7
   6  -6   1 12.9583 2.82130   4
   6  -6   1 17.2868 2.84115   3
  -7   6  -1 67.9050 4.99801   1
  -7   6  -1 69.8878 4.73726   6
  -7   6  -1 75.1691 5.38655   7
  -7   6  -1 78.1632 5.11218   5
   7  -6   1 77.8243 5.30337   3
   7  -6   1 70.0059 5.52535   4
  -8   6  -1 -1.3453 1.82232   5
  -8   6  -1 1.32283 1.94153   6
  -8   6  -1 -1.8169 1.65587   1
  -8   6  -1 2.89639 2.51586   7
   8  -6   1 1.68205 2.07005   3
   8  -6   1 -1.4070 2.04672   4
  -9   6  -1 49.3201 4.76324   5
  -9   6  -1 42.5864 4.87336   1
  -9   6  -1 52.2692 4.78147   6
  -9   6  -1 46.6582 5.35137   7
   9  -6   1 40.3877 5.23384   4
   9  -6   1 52.9944 5.42386   3
 -10   6  -1 21.6606 3.72254   5
 -10   6  -1 19.7740 3.69989   1
 -10   6  -1 17.2928 5.22721   6
 -10   6  -1 26.3639 4.66391   7
  10  -6   1 15.0305 3.69397   3
  10  -6   1 19.0465 4.20082   4
  10   5  -1 4.29568 3.48175   3
 -10  -5   1 2.75407 2.47682   7
 -10  -5   1 3.46367 1.89721   5
 -10  -5   1 3.20710 2.58260   1
 -10  -5   1 4.78952 3.21782   4
   9   5  -1 17.5343 3.17826   2
   9   5  -1 12.9083 3.78339   3
  -9  -5   1 16.2534 3.01654   7
  -9  -5   1 8.31993 3.37962   4
  -9  -5   1 12.5093 2.15293   5
  -9  -5   1 14.2942 3.00779   1
   8   5  -1 4.53428 2.19626   2
   8   5  -1 3.86897 2.81975   3
  -8  -5   1 4.25916 2.71654   4
  -8  -5   1 4.31245 1.55319   5
  -8  -5   1 4.36091 2.12470   1
  -8  -5   1 5.13370 2.13027   7
   7   5  -1 45.5666 4.87178   3
   7   5  -1 47.0019 4.18727   2
   7   5  -1 55.7868 3.31080   6
  -7  -5   1 50.4862 3.75924   7
  -7  -5   1 50.2566 3.69862   5
  -7  -5   1 44.3988 2.93407   5
  -7  -5   1 51.4677 3.89849   1
  -7  -5   1 41.9978 4.45502   4
   6   5  -1 19.2840 2.75767   2
   6   5  -1 23.4032 2.19414   6
  -6  -5   1 22.8722 2.04093   5
  -6  -5   1 29.1453 2.82131   1
  -6  -5   1 24.9022 2.63237   7
  -6  -5   1 27.7582 3.63986   4
  -6  -5   1 21.4501 3.23493   3
  -6  -5   1 21.9496 2.03036   5
   5   5  -1 29.2241 2.29046   6
   5   5  -1 30.1851 3.07306   2
  -5  -5   1 30.4715 2.39777   7
  -5  -5   1 32.1546 2.50980   1
  -5  -5   1 27.5488 2.04176   5
  -5  -5   1 28.2272 2.08329   5
  -5  -5   1 26.5659 3.09808   4
  -5  -5   1 33.2045 3.63043   3
   4   5  -1 184.707 7.50396   2
   4   5  -1 173.819 6.47999   6
  -4  -5   1 188.573 6.39566   5
  -4  -5   1 196.585 7.72068   4
  -4  -5   1 188.326 6.55755   1
  -4  -5   1 178.215 7.79322   3
  -4  -5   1 185.882 6.43957   5
  -4  -5   1 183.666 6.44747   7
   3   5  -1 439.387 14.5695   2
   3   5  -1 449.912 13.7511   6
  -3  -5   1 423.104 14.7186   3
  -3  -5   1 431.567 13.5158   5
  -3  -5   1 441.894 13.3360   1
  -3  -5   1 449.471 13.2486   7
  -3  -5   1 428.237 13.6061   5
  -3  -5   1 450.452 14.5574   4
   2   5  -1 164.817 6.40840   2
   2   5  -1 160.276 5.73870   6
  -2  -5   1 151.027 5.68108   5
  -2  -5   1 151.375 4.91272   1
  -2  -5   1 162.560 4.79344   7
  -2  -5   1 151.649 5.58889   5
  -2  -5   1 154.795 6.38132   3
  -2  -5   1 161.870 6.24241   4
   1   5  -1 32.3416 2.06181   5
   1   5  -1 33.4788 2.35177   6
   1   5  -1 29.7648 2.41839   2
  -1  -5   1 31.7902 2.13091   5
  -1  -5   1 28.4853 2.44144   3
  -1  -5   1 30.5044 2.48059   4
  -1  -5   1 27.8956 2.24367   5
   0   5  -1 243.404 7.24489   1
   0   5  -1 242.863 8.34064   6
   0   5  -1 244.247 7.37591   7
   0   5  -1 239.376 8.38482   2
   0   5  -1 235.152 8.19403   5
   0  -5   1 256.644 8.47851   4
   0  -5   1 257.323 8.48795   5
   0  -5   1 235.927 8.54119   3
  -1   5  -1 905.340 26.4312   1
  -1   5  -1 956.676 27.2484   5
  -1   5  -1 929.129 26.6045   7
  -1   5  -1 873.403 27.1532   6
  -1   5  -1 917.387 26.9214   2
   1  -5   1 841.477 27.1960   4
   1  -5   1 932.447 27.3935   5
   1  -5   1 894.066 27.3498   3
  -2   5  -1 297.842 10.3836   6
  -2   5  -1 315.408 9.80098   2
  -2   5  -1 317.944 10.1519   7
  -2   5  -1 294.576 10.3586   5
  -2   5  -1 310.419 9.97992   1
   2  -5   1 315.104 10.6197   4
   2  -5   1 317.628 10.6082   3
   2  -5   1 307.815 10.5460   5
  -3   5  -1 530.006 16.5571   5
  -3   5  -1 532.216 15.3238   2
  -3   5  -1 497.221 16.3824   6
  -3   5  -1 511.274 16.1907   1
  -3   5  -1 511.389 16.3608   7
   3  -5   1 505.600 16.7606   4
   3  -5   1 510.308 16.5516   5
   3  -5   1 518.734 16.6612   3
  -4   5  -1 350.856 12.3558   7
  -4   5  -1 366.175 12.3894   5
  -4   5  -1 347.696 12.1507   1
  -4   5  -1 366.716 12.2611   6
   4  -5   1 381.084 12.7278   3
   4  -5   1 365.804 12.8341   4
   4  -5   1 348.118 12.2289   5
  -5   5  -1 2.66245 1.59658   1
  -5   5  -1 3.38745 1.58182   6
  -5   5  -1 4.67385 1.65449   5
  -5   5  -1 6.91863 1.99819   7
   5  -5   1 3.09013 1.46053   5
   5  -5   1 2.89735 1.61654   4
   5  -5   1 3.21388 1.56186   3
  -6   5  -1 10.5891 2.15668   5
  -6   5  -1 10.9009 2.46786   1
  -6   5  -1 10.5635 2.14386   6
  -6   5  -1 8.85328 2.14895   7
   6  -5   1 8.88029 2.26432   3
   6  -5   1 10.5026 2.41655   4
  -7   5  -1 10.7661 2.25279   6
  -7   5  -1 10.3701 2.59543   1
  -7   5  -1 8.69103 2.21193   5
  -7   5  -1 11.5464 2.72602   7
   7  -5   1 10.9428 2.55607   3
   7  -5   1 7.34293 2.51788   4
  -8   5  -1 8.98178 2.75333   1
  -8   5  -1 7.89374 2.31405   5
  -8   5  -1 10.5007 2.43034   6
  -8   5  -1 4.88204 2.40462   7
   8  -5   1 7.02636 2.71897   3
   8  -5   1 2.81603 2.43889   4
  -9   5  -1 -0.5128 1.87550   6
  -9   5  -1 -0.6591 2.04380   1
  -9   5  -1 -1.5804 1.96429   7
  -9   5  -1 -1.0872 1.89845   5
   9  -5   1 -1.1370 2.30617   3
   9  -5   1 0.71011 2.39780   4
 -10   5  -1 3.01608 2.51614   1
 -10   5  -1 3.93329 2.41107   5
 -10   5  -1 6.28987 3.31741   7
  10  -5   1 3.54576 2.93926   4
  10  -5   1 1.04599 2.74797   3
  11   4  -1 3.06106 3.68984   3
 -11  -4   1 7.37029 3.09996   1
 -11  -4   1 5.12700 2.27214   5
 -11  -4   1 6.17725 3.06038   7
 -11  -4   1 8.78639 3.79550   4
  10   4  -1 1.52034 2.90223   3
 -10  -4   1 3.70013 2.49972   1
 -10  -4   1 -1.5040 2.17549   7
 -10  -4   1 2.32448 1.75714   5
 -10  -4   1 -1.2474 2.66848   4
   9   4  -1 31.0223 4.77634   3
   9   4  -1 47.9730 4.30353   2
  -9  -4   1 53.0626 4.85567   7
  -9  -4   1 38.0622 3.23394   5
  -9  -4   1 41.0153 4.39004   1
  -9  -4   1 37.9102 4.83699   4
   8   4  -1 3.81369 2.77454   3
   8   4  -1 5.47735 2.07820   2
  -8  -4   1 2.52685 2.63609   4
  -8  -4   1 3.30073 1.99551   1
  -8  -4   1 2.40590 1.96817   7
  -8  -4   1 3.04857 1.47660   5
   7   4  -1 9.23582 1.76374   6
   7   4  -1 5.86705 2.61978   3
   7   4  -1 5.10285 1.99469   2
  -7  -4   1 6.69278 1.48212   5
  -7  -4   1 8.89364 2.15354   1
  -7  -4   1 5.04388 2.42697   4
  -7  -4   1 6.08141 1.45071   5
  -7  -4   1 4.36386 1.94458   7
   6   4  -1 342.623 10.8154   6
   6   4  -1 333.509 11.7662   2
  -6  -4   1 314.658 11.4154   1
  -6  -4   1 322.458 10.5096   5
  -6  -4   1 331.456 10.5303   5
  -6  -4   1 332.499 12.4881   4
  -6  -4   1 310.137 11.4431   7
   5   4  -1 7.05028 1.74219   2
   5   4  -1 8.64643 1.44816   6
  -5  -4   1 8.65996 1.64331   1
  -5  -4   1 7.51720 2.03329   3
  -5  -4   1 4.31805 1.42696   7
  -5  -4   1 8.62114 1.20417   5
  -5  -4   1 7.88709 2.11818   4
  -5  -4   1 5.54413 1.09262   5
   4   4  -1 261.739 9.54865   2
   4   4  -1 276.059 8.79192   6
  -4  -4   1 257.651 8.41062   5
  -4  -4   1 261.746 9.97789   3
  -4  -4   1 272.236 8.48422   5
  -4  -4   1 250.029 9.66933   4
  -4  -4   1 282.106 8.97532   1
  -4  -4   1 260.257 8.87397   7
   3   4  -1 1.22837 0.90362   6
   3   4  -1 2.23021 1.42538   2
  -3  -4   1 -0.4097 0.68766   5
  -3  -4   1 0.65937 0.69555   5
  -3  -4   1 1.44455 0.83000   7
  -3  -4   1 -1.1706 1.12650   3
  -3  -4   1 0.80625 0.81866   1
  -3  -4   1 -0.3026 1.30100   4
   2   4  -1 234.969 7.83453   6
   2   4  -1 246.822 8.46564   2
  -2  -4   1 237.753 8.55396   3
  -2  -4   1 243.435 8.33518   4
  -2  -4   1 237.483 7.75886   5
  -2  -4   1 234.496 7.24561   7
  -2  -4   1 245.325 7.69469   5
  -2  -4   1 236.585 7.32350   1
   1   4  -1 134.176 5.19384   2
   1   4  -1 118.599 4.51853   5
   1   4  -1 139.829 4.81984   6
  -1  -4   1 130.291 5.01982   4
  -1  -4   1 129.678 5.13799   3
  -1  -4   1 125.729 4.77166   5
   0   4  -1 11.7136 0.88241   7
   0   4  -1 9.31837 0.70101   1
   0   4  -1 8.37032 1.28167   5
   0   4  -1 10.4871 1.38807   6
   0   4  -1 9.29470 1.51164   2
   0  -4   1 8.40691 0.77952   1
   0  -4   1 8.21367 1.33776   5
   0  -4   1 7.63446 1.38108   3
   0  -4   1 8.12762 1.30178   4
  -1   4  -1 461.397 14.8076   6
  -1   4  -1 503.731 14.4284   7
  -1   4  -1 496.956 14.2883   1
  -1   4  -1 480.793 14.5354   2
  -1   4  -1 492.435 14.8384   5
   1  -4   1 473.260 14.8747   4
   1  -4   1 478.609 14.9515   5
   1  -4   1 440.015 14.8740   3
  -2   4  -1 496.298 15.1856   7
  -2   4  -1 502.572 15.4047   5
  -2   4  -1 500.804 14.6648   2
  -2   4  -1 473.832 15.3045   6
  -2   4  -1 492.091 15.0368   1
   2  -4   1 474.996 15.4756   4
   2  -4   1 490.406 15.5083   3
   2  -4   1 498.780 15.4633   5
  -3   4  -1 10.9056 1.58504   1
  -3   4  -1 5.59440 1.51230   7
  -3   4  -1 9.19370 0.82700   2
  -3   4  -1 8.30090 1.53713   5
  -3   4  -1 11.0200 1.63078   6
   3  -4   1 9.05258 1.63400   3
   3  -4   1 9.25299 1.57475   5
   3  -4   1 8.39521 1.83425   4
  -4   4  -1 307.983 10.2679   1
  -4   4  -1 286.272 10.3402   7
  -4   4  -1 274.376 9.89690   6
   4  -4   1 297.121 10.7088   4
   4  -4   1 292.296 10.4870   3
   4  -4   1 288.846 10.0489   5
  -5   4  -1 3.26589 1.65805   7
  -5   4  -1 3.87162 1.57241   1
  -5   4  -1 3.47087 1.45210   6
  -5   4  -1 2.02287 1.30538   5
   5  -4   1 2.66815 1.63294   4
   5  -4   1 1.99225 1.54458   3
  -6   4  -1 -1.1528 1.35242   7
  -6   4  -1 1.19953 1.45566   6
  -6   4  -1 0.31803 1.47973   1
  -6   4  -1 -0.9722 1.19534   5
   6  -4   1 -0.5139 1.53487   4
   6  -4   1 1.61233 1.75857   3
  -7   4  -1 0.86265 1.55860   6
  -7   4  -1 0.36247 1.50137   5
  -7   4  -1 2.39032 2.09034   7
  -7   4  -1 0.88181 1.89927   1
   7  -4   1 0.28396 1.83230   3
   7  -4   1 0.49733 2.01517   4
  -8   4  -1 36.4927 4.18556   1
  -8   4  -1 46.0068 4.02868   5
  -8   4  -1 43.2411 3.76809   6
  -8   4  -1 47.2609 4.85255   7
   8  -4   1 52.0526 5.45301   4
   8  -4   1 45.7264 4.74597   3
  -9   4  -1 1.05655 1.85001   5
  -9   4  -1 -1.2977 2.16449   7
  -9   4  -1 0.92575 2.11678   1
  -9   4  -1 -1.2038 1.70018   6
   9  -4   1 -1.7039 2.12847   4
   9  -4   1 0.31271 2.46029   3
 -10   4  -1 -0.0365 2.29370   7
 -10   4  -1 -0.5422 2.51187   1
 -10   4  -1 0.88265 2.00722   5
  10  -4   1 5.43854 3.04488   3
  10  -4   1 -2.4898 2.17885   4
 -11   4  -1 16.4926 4.02694   1
 -11   4  -1 21.1692 4.43912   7
 -11   4  -1 29.2008 3.85250   5
  11  -4   1 18.2420 4.32734   4
  11  -4   1 26.8045 4.73409   3
 -11  -3   1 19.0648 3.98826   7
 -11  -3   1 23.5294 4.77007   4
 -11  -3   1 20.4431 2.92374   5
 -11  -3   1 11.3976 3.29718   1
  10   3  -1 33.9140 5.23778   3
 -10  -3   1 40.1896 5.31784   4
 -10  -3   1 40.0398 4.79077   7
 -10  -3   1 41.3098 4.83018   1
 -10  -3   1 42.5981 3.63987   5
   9   3  -1 11.2638 3.36184   3
  -9  -3   1 7.28956 2.66081   7
  -9  -3   1 11.8178 2.08980   5
  -9  -3   1 5.99898 2.27153   1
  -9  -3   1 9.77545 3.34625   4
   8   3  -1 144.126 8.39978   3
   8   3  -1 156.757 6.89312   2
  -8  -3   1 140.998 8.05431   4
  -8  -3   1 154.010 7.36609   1
  -8  -3   1 156.050 7.39891   7
   7   3  -1 10.6527 2.88215   3
   7   3  -1 8.28868 1.94992   2
  -7  -3   1 4.97526 1.37832   5
  -7  -3   1 12.3366 1.81039   6
  -7  -3   1 8.97711 1.53478   5
  -7  -3   1 7.72219 2.19307   1
  -7  -3   1 8.88961 2.64032   4
  -7  -3   1 8.16762 2.19129   7
   6   3  -1 -0.4527 1.47029   3
   6   3  -1 -0.1047 1.28257   2
  -6  -3   1 0.46487 0.91747   5
  -6  -3   1 -0.5122 1.28380   1
  -6  -3   1 0.36224 1.37970   7
  -6  -3   1 -0.7861 0.84146   5
  -6  -3   1 1.13310 1.21184   6
  -6  -3   1 2.13582 1.82942   4
   5   3  -1 0.43518 1.32513   2
  -5  -3   1 0.12735 0.77207   5
  -5  -3   1 -0.4182 1.10252   1
  -5  -3   1 -0.9633 1.52124   4
  -5  -3   1 0.34179 1.18428   7
  -5  -3   1 -0.3964 0.97027   6
  -5  -3   1 0.74610 0.73963   5
  -5  -3   1 -1.0096 1.29231   3
   4   3  -1 110.538 4.87929   2
  -4  -3   1 113.853 5.22058   4
  -4  -3   1 106.415 3.80587   5
  -4  -3   1 108.935 5.30288   3
  -4  -3   1 106.153 3.79710   5
  -4  -3   1 112.923 4.57297   1
  -4  -3   1 108.492 4.53678   7
   3   3  -1 2.40761 1.32317   2
   3   3  -1 1.50622 0.95126   6
  -3  -3   1 5.31840 0.77256   5
  -3  -3   1 2.24468 1.18563   3
  -3  -3   1 3.63306 1.03271   1
  -3  -3   1 2.00965 1.40424   4
  -3  -3   1 3.32319 0.98780   7
  -3  -3   1 3.97441 0.77235   5
   2   3  -1 624.519 18.9892   2
   2   3  -1 599.481 18.4479   6
  -2  -3   1 614.089 18.9337   4
  -2  -3   1 640.174 18.2072   7
  -2  -3   1 609.357 18.2177   1
  -2  -3   1 638.254 18.2123   5
  -2  -3   1 642.179 18.2814   5
  -2  -3   1 600.369 19.0932   3
   1   3  -1 289.323 9.00180   5
   1   3  -1 291.862 9.29336   2
   1   3  -1 289.346 8.24501   7
   1   3  -1 287.717 8.94862   6
   1   3  -1 267.886 8.25196   1
   1   3  -1 281.155 8.23736   7
  -1  -3   1 284.141 8.86452   5
  -1  -3   1 277.120 8.74997   5
  -1  -3   1 289.756 9.36253   3
  -1  -3   1 294.458 9.11536   4
  -1  -3   1 281.328 8.24977   1
   0   3  -1 342.105 10.4230   7
   0   3  -1 360.138 11.0522   6
   0   3  -1 363.719 10.3239   1
   0   3  -1 370.905 11.1083   2
   0   3  -1 366.022 10.9622   5
   0  -3   1 352.156 11.2359   3
   0  -3   1 373.397 11.0798   4
   0  -3   1 349.739 11.0590   5
   0  -3   1 357.063 11.0018   5
   0  -3   1 337.566 10.3227   1
  -1   3  -1 656.486 19.5167   5
  -1   3  -1 660.822 19.2357   7
  -1   3  -1 641.979 19.1030   1
  -1   3  -1 647.149 19.1782   2
  -1   3  -1 637.259 19.4705   6
   1  -3   1 652.907 19.5344   4
   1  -3   1 672.944 19.6338   5
   1  -3   1 646.551 19.6405   3
  -2   3  -1 180.783 5.76933   2
  -2   3  -1 187.827 6.55184   5
  -2   3  -1 184.246 6.48425   6
  -2   3  -1 192.256 6.38976   1
  -2   3  -1 186.615 6.47073   7
   2  -3   1 187.187 6.58819   5
   2  -3   1 190.334 6.72725   4
   2  -3   1 183.278 6.69065   3
  -3   3  -1 231.773 8.38954   5
  -3   3  -1 261.393 8.54833   1
  -3   3  -1 247.905 8.37275   6
  -3   3  -1 250.823 8.63527   7
   3  -3   1 244.438 8.82976   4
   3  -3   1 249.024 8.76794   3
   3  -3   1 250.625 8.43909   5
  -4   3  -1 802.612 24.9721   6
  -4   3  -1 841.850 25.4021   1
  -4   3  -1 829.731 25.2594   5
  -4   3  -1 820.639 25.5543   7
  -4   3  -1 839.080 25.1937   5
   4  -3   1 833.609 25.0334   5
   4  -3   1 807.848 25.7773   4
   4  -3   1 853.839 25.7329   3
  -5   3  -1 0.61361 1.17612   6
  -5   3  -1 1.52631 1.35663   5
  -5   3  -1 -0.4285 1.18070   1
  -5   3  -1 0.10357 1.45445   7
  -5   3  -1 0.35136 1.21218   5
   5  -3   1 -1.4864 1.21743   3
   5  -3   1 1.05898 1.54070   4
  -6   3  -1 49.3526 3.60336   5
  -6   3  -1 49.0731 3.88186   7
  -6   3  -1 49.2555 3.26479   6
  -6   3  -1 51.0662 3.47589   5
  -6   3  -1 49.9871 3.64036   1
   6  -3   1 51.9939 4.17960   4
   6  -3   1 52.8407 4.08334   3
  -7   3  -1 7.77702 1.98254   5
  -7   3  -1 4.35360 1.96296   7
  -7   3  -1 4.69542 1.71653   6
  -7   3  -1 2.91802 1.89976   1
   7  -3   1 7.16589 2.52918   4
   7  -3   1 6.43852 2.39640   3
  -8   3  -1 162.187 8.14572   1
  -8   3  -1 189.991 7.40683   6
  -8   3  -1 175.179 7.66039   5
  -8   3  -1 162.890 8.30265   7
   8  -3   1 182.167 9.01098   3
   8  -3   1 154.376 8.66032   4
  -9   3  -1 55.4809 5.62623   7
  -9   3  -1 66.0152 4.71311   5
  -9   3  -1 60.0945 5.65498   1
  -9   3  -1 54.7735 4.17094   6
   9  -3   1 50.7299 5.68653   4
   9  -3   1 49.7433 5.41065   3
 -10   3  -1 0.89328 1.89230   5
 -10   3  -1 1.89815 2.44999   1
 -10   3  -1 2.19924 2.68053   7
  10  -3   1 0.85644 2.85127   4
  10  -3   1 3.12666 2.88808   3
 -11   3  -1 7.23031 3.56806   7
 -11   3  -1 11.6675 2.90011   5
 -11   3  -1 14.0855 3.68732   1
  11  -3   1 7.19428 3.66279   4
  11  -3   1 8.67935 3.70825   3
  11   2  -1 3.97495 3.42613   3
 -11  -2   1 2.51924 2.58995   1
 -11  -2   1 1.24124 2.98603   4
 -11  -2   1 2.55747 2.86828   7
 -11  -2   1 -1.9371 1.85435   5
  10   2  -1 16.2578 4.04597   3
 -10  -2   1 12.0048 3.29699   1
 -10  -2   1 15.1073 2.46677   5
 -10  -2   1 15.6909 3.85282   4
 -10  -2   1 11.3093 3.11534   7
   9   2  -1 81.4463 6.57522   3
  -9  -2   1 92.3524 6.70387   4
  -9  -2   1 82.8620 4.52771   5
  -9  -2   1 88.3540 5.64474   1
  -9  -2   1 80.7340 5.70248   7
   8   2  -1 14.2940 2.33161   2
   8   2  -1 10.8705 3.09595   3
  -8  -2   1 5.68464 2.33194   1
  -8  -2   1 10.3155 2.62211   7
  -8  -2   1 8.60649 2.72833   4
  -8  -2   1 9.19516 1.76377   5
   7   2  -1 86.8361 4.44454   2
   7   2  -1 80.6920 5.67630   3
  -7  -2   1 72.3092 5.44484   4
  -7  -2   1 85.2782 5.01789   7
  -7  -2   1 91.2607 4.19205   6
  -7  -2   1 80.6951 3.86013   5
  -7  -2   1 85.5223 3.91454   5
  -7  -2   1 90.8475 5.13363   1
   6   2  -1 142.977 5.95835   2
   6   2  -1 143.716 7.13735   3
  -6  -2   1 150.101 5.27247   5
  -6  -2   1 147.425 6.30499   1
  -6  -2   1 148.135 7.05623   4
  -6  -2   1 132.953 5.18782   5
  -6  -2   1 143.621 5.53762   6
  -6  -2   1 144.661 6.39202   7
   5   2  -1 69.8593 4.52333   3
   5   2  -1 75.4751 3.86653   2
  -5  -2   1 76.0776 3.04572   5
  -5  -2   1 79.6224 3.09830   5
  -5  -2   1 75.0059 4.54640   4
  -5  -2   1 79.7951 4.07133   7
  -5  -2   1 79.4438 3.46713   6
  -5  -2   1 71.9411 3.95891   1
   4   2  -1 217.672 7.54712   2
  -4  -2   1 222.361 7.55491   1
  -4  -2   1 214.726 6.57807   5
  -4  -2   1 198.414 7.47812   7
  -4  -2   1 212.451 8.03912   4
  -4  -2   1 203.070 6.55428   5
  -4  -2   1 215.434 8.14062   3
  -4  -2   1 209.134 7.03899   6
   3   2  -1 152.807 5.65716   2
  -3  -2   1 153.364 5.99368   3
  -3  -2   1 157.980 5.46802   7
  -3  -2   1 144.082 4.66797   5
  -3  -2   1 158.691 5.19584   6
  -3  -2   1 145.484 5.38101   1
  -3  -2   1 152.182 4.68019   5
  -3  -2   1 153.871 5.94610   4
   2   2  -1 1101.35 31.2523   6
  -2  -2   1 1080.50 31.6746   4
  -2  -2   1 1053.05 30.8044   5
  -2  -2   1 1076.09 31.2120   7
  -2  -2   1 1050.88 31.1890   1
  -2  -2   1 1105.74 30.8321   5
  -2  -2   1 1067.56 31.8312   3
   1   2  -1 134.676 4.06787   7
   1   2  -1 124.732 4.04643   1
   1   2  -1 124.511 4.26272   6
  -1  -2   1 117.461 4.01904   5
  -1  -2   1 130.842 4.57785   2
  -1  -2   1 128.285 4.44079   4
  -1  -2   1 126.941 3.90735   7
  -1  -2   1 131.831 3.90378   1
  -1  -2   1 126.653 4.09263   5
  -1  -2   1 122.787 4.60280   3
   0   2  -1 0.66083 0.42970   7
   0   2  -1 1.24588 0.63990   5
   0   2  -1 1.05769 0.33168   1
   0   2  -1 1.76612 0.78883   6
   0  -2   1 0.59618 0.41517   7
   0  -2   1 0.52011 0.64212   5
   0  -2   1 0.76995 0.32646   1
   0  -2   1 0.11486 0.61447   4
   0  -2   1 0.68439 0.71611   5
   0  -2   1 1.84549 0.77207   2
   0  -2   1 1.80909 0.76296   3
  -1   2  -1 117.106 4.03115   7
  -1   2  -1 116.998 4.18248   5
  -1   2  -1 119.230 3.96438   1
  -1   2  -1 116.690 4.16031   6
   1  -2   1 118.388 4.29862   3
   1  -2   1 113.427 3.80445   2
   1  -2   1 120.548 4.28102   5
   1  -2   1 118.459 4.23375   4
  -2   2  -1 1817.71 50.8813   5
  -2   2  -1 1729.14 50.0496   2
  -2   2  -1 1722.37 50.7256   6
  -2   2  -1 1707.93 51.3382   5
  -2   2  -1 1781.15 50.8444   1
  -2   2  -1 1786.96 50.9503   7
   2  -2   1 1773.77 50.8811   5
   2  -2   1 1683.06 51.0248   4
   2  -2   1 1795.89 51.1196   3
   2  -2   1 1782.43 50.0530   2
  -3   2  -1 53.1590 2.65011   6
  -3   2  -1 49.7184 2.76358   1
  -3   2  -1 49.5191 2.82730   5
  -3   2  -1 49.7689 2.96839   7
  -3   2  -1 49.2116 2.74799   5
   3  -2   1 60.0476 3.22482   3
   3  -2   1 50.5550 2.69062   5
   3  -2   1 50.8281 3.03688   4
  -4   2  -1 27.6985 2.51439   1
  -4   2  -1 27.5919 2.14555   6
  -4   2  -1 34.3373 2.35885   5
  -4   2  -1 26.2211 2.33415   5
  -4   2  -1 31.3361 2.47629   7
   4  -2   1 24.8269 2.57646   3
   4  -2   1 28.8227 2.79631   4
  -5   2  -1 53.4312 3.59888   1
  -5   2  -1 59.4508 3.82904   7
  -5   2  -1 62.2624 3.21035   6
  -5   2  -1 57.8013 3.37526   5
  -5   2  -1 58.2463 3.31879   5
   5  -2   1 57.9515 3.89931   3
   5  -2   1 56.7294 4.03944   4
  -6   2  -1 39.0901 3.17824   1
  -6   2  -1 33.4458 2.85936   5
  -6   2  -1 41.4943 3.09902   5
  -6   2  -1 44.5630 3.45034   7
  -6   2  -1 38.6547 2.82786   6
   6  -2   1 34.0982 3.79796   4
   6  -2   1 40.0241 3.62744   3
  -7   2  -1 177.818 7.28286   5
  -7   2  -1 166.904 7.78897   1
  -7   2  -1 180.667 6.97601   6
  -7   2  -1 188.928 8.26655   7
   7  -2   1 149.699 8.15729   4
   7  -2   1 192.069 8.64100   3
  -8   2  -1 29.2853 2.96158   6
  -8   2  -1 21.7038 2.84452   5
  -8   2  -1 22.6824 3.50874   1
  -8   2  -1 25.8435 3.73322   7
   8  -2   1 25.2430 3.88762   3
   8  -2   1 25.5413 4.03621   4
  -9   2  -1 20.5586 3.51649   1
  -9   2  -1 28.3299 4.19080   7
  -9   2  -1 27.3559 3.30602   5
   9  -2   1 24.6630 4.19353   4
   9  -2   1 30.1753 4.49168   3
 -10   2  -1 40.2246 4.13268   5
 -10   2  -1 36.2070 4.53217   1
 -10   2  -1 50.2303 5.77587   7
  10  -2   1 48.8860 5.74145   3
  10  -2   1 35.8998 5.14932   4
 -11   2  -1 31.3643 3.88262   5
 -11   2  -1 18.9957 4.20983   7
 -11   2  -1 26.7412 4.63757   1
  11  -2   1 23.2122 4.54078   3
  11  -2   1 16.3237 4.30871   4
  11   1  -1 21.9777 4.48656   3
 -11  -1   1 22.4848 3.87020   1
 -11  -1   1 20.8758 4.05873   7
 -11  -1   1 18.0395 2.93108   5
  10   1  -1 5.92045 3.37014   3
 -10  -1   1 5.51210 2.74440   7
 -10  -1   1 3.42854 3.17142   4
 -10  -1   1 3.02710 1.92426   5
 -10  -1   1 5.79265 2.80032   1
   9   1  -1 11.4526 3.38518   3
  -9  -1   1 9.99813 3.33388   4
  -9  -1   1 16.1933 3.26739   1
  -9  -1   1 9.22077 2.84201   7
  -9  -1   1 12.1361 2.15400   5
   8   1  -1 0.89608 2.26887   3
   8   1  -1 1.51070 1.45752   2
  -8  -1   1 0.43640 2.21334   4
  -8  -1   1 0.72395 1.93757   7
  -8  -1   1 0.27236 1.91882   1
  -8  -1   1 1.02357 1.57210   6
  -8  -1   1 -0.2261 1.31531   5
   7   1  -1 286.519 10.0174   2
   7   1  -1 306.652 11.9218   3
  -7  -1   1 290.878 9.74429   5
  -7  -1   1 296.080 9.71736   5
  -7  -1   1 284.548 11.0585   7
  -7  -1   1 281.971 11.6230   4
  -7  -1   1 277.893 9.85545   6
  -7  -1   1 282.630 11.0521   1
   6   1  -1 10.3774 1.67702   2
   6   1  -1 12.4723 2.51740   3
  -6  -1   1 7.86953 1.53088   6
  -6  -1   1 11.8370 1.44745   5
  -6  -1   1 9.60827 2.07517   7
  -6  -1   1 12.0928 2.05356   1
  -6  -1   1 10.9397 1.42077   5
  -6  -1   1 11.7180 2.52496   4
   5   1  -1 210.470 8.53554   3
  -5  -1   1 215.697 8.41416   4
  -5  -1   1 203.644 7.20790   6
  -5  -1   1 215.532 6.89476   5
  -5  -1   1 216.652 8.06674   7
  -5  -1   1 203.849 7.87016   1
  -5  -1   1 210.313 6.88997   5
   4   1  -1 21.0299 2.44005   3
   4   1  -1 21.6354 1.92856   2
  -4  -1   1 25.8350 2.65268   4
  -4  -1   1 22.4930 1.81792   6
  -4  -1   1 24.2990 2.30702   7
  -4  -1   1 26.2953 2.34481   1
  -4  -1   1 22.4913 1.35822   5
  -4  -1   1 23.7123 1.39375   5
   3   1  -1 122.921 4.70754   2
  -3  -1   1 123.127 4.45749   6
  -3  -1   1 128.082 4.83856   1
  -3  -1   1 117.861 5.12974   4
  -3  -1   1 141.042 3.90635   5
  -3  -1   1 127.640 5.18162   3
  -3  -1   1 126.135 4.85029   7
  -3  -1   1 126.229 3.87229   5
  -2  -1   1 1.27227 0.86905   7
  -2  -1   1 1.91702 1.17900   4
  -2  -1   1 -0.6451 0.86793   2
  -2  -1   1 -0.7046 0.78237   6
  -2  -1   1 -0.1209 0.77681   1
  -2  -1   1 -0.0158 0.98995   3
  -1  -1   1 196.647 6.17171   4
  -1  -1   1 197.752 5.92618   7
  -1  -1   1 191.750 6.00035   6
  -1  -1   1 188.269 6.23095   3
  -1  -1   1 195.006 5.90321   1
  -1  -1   1 202.851 6.20297   2
   0   1  -1 22.3124 1.17261   6
   0   1  -1 21.3927 0.97213   4
   0   1  -1 22.0649 1.02931   5
   0   1  -1 24.2314 0.93097   7
   0   1  -1 23.2640 0.84326   1
   0  -1   1 21.4379 1.09358   2
   0  -1   1 22.4982 0.92469   7
   0  -1   1 23.8052 1.20568   3
   0  -1   1 23.2195 1.06449   5
   0  -1   1 21.3885 1.00086   4
   0  -1   1 23.3296 1.10263   5
   0  -1   1 21.7661 0.84235   1
  -1   1  -1 37.5742 1.91645   5
  -1   1  -1 46.7449 1.95799   5
  -1   1  -1 45.7110 1.92571   7
  -1   1  -1 41.8267 1.81359   6
  -1   1  -1 42.7566 1.79116   1
  -1   1  -1 41.2408 1.51411   2
   1  -1   1 43.5084 2.03699   3
   1  -1   1 43.4434 1.93011   5
   1  -1   1 41.6377 1.51372   2
   1  -1   1 47.4085 2.01804   4
  -2   1  -1 23.8003 1.71762   1
  -2   1  -1 23.6986 0.98465   2
  -2   1  -1 22.9591 1.72541   5
  -2   1  -1 22.7817 1.89630   7
  -2   1  -1 28.1977 1.65861   6
  -2   1  -1 20.9305 1.79004   5
   2  -1   1 22.7612 2.04194   3
   2  -1   1 23.2429 1.68211   5
   2  -1   1 22.5482 0.96961   2
  -3   1  -1 28.0387 1.94016   6
  -3   1  -1 27.7696 2.49708   4
  -3   1  -1 32.5908 2.10747   5
  -3   1  -1 24.9944 2.07526   1
  -3   1  -1 31.5670 2.23817   7
  -3   1  -1 28.4817 1.46940   2
  -3   1  -1 33.8982 2.14744   5
   3  -1   1 30.1075 1.28407   2
   3  -1   1 28.7962 2.51018   3
   3  -1   1 28.6914 1.93435   5
  -4   1  -1 57.6582 3.64806   4
  -4   1  -1 62.2581 3.45219   7
  -4   1  -1 63.9069 3.13792   5
  -4   1  -1 57.8946 3.41104   1
  -4   1  -1 64.9742 2.97304   6
  -4   1  -1 63.6245 3.17039   5
   4  -1   1 71.4491 3.90119   3
   4  -1   1 61.3836 2.32116   2
  -5   1  -1 772.843 24.3832   1
  -5   1  -1 754.899 24.4391   7
  -5   1  -1 777.624 24.6817   4
  -5   1  -1 774.902 23.7514   5
  -5   1  -1 790.749 23.7752   5
  -5   1  -1 774.058 23.4770   6
   5  -1   1 803.859 24.8787   3
   5  -1   1 800.906 22.8226   2
  -6   1  -1 132.141 5.74368   5
  -6   1  -1 136.205 6.74591   4
  -6   1  -1 151.092 6.67942   7
  -6   1  -1 136.979 5.46544   6
  -6   1  -1 146.258 5.85314   5
  -6   1  -1 133.270 6.22029   1
   6  -1   1 143.959 4.79161   2
   6  -1   1 130.187 6.69318   3
  -7   1  -1 27.3249 3.16892   1
  -7   1  -1 28.5434 2.79867   5
  -7   1  -1 27.4226 3.29540   7
  -7   1  -1 30.1305 2.65717   6
   7  -1   1 32.9032 3.92019   3
   7  -1   1 27.6011 2.16208   2
  -8   1  -1 31.0419 3.97106   7
  -8   1  -1 27.3813 3.58536   1
  -8   1  -1 30.2511 2.89735   6
  -8   1  -1 31.8023 3.20180   5
   8  -1   1 30.0614 4.09085   3
  -9   1  -1 4.07274 2.59135   7
  -9   1  -1 5.86706 2.05551   5
  -9   1  -1 7.52871 2.58362   1
   9  -1   1 5.32598 3.00535   4
   9  -1   1 7.37791 3.16624   3
 -10   1  -1 50.5914 4.24094   5
 -10   1  -1 39.0346 4.69454   1
 -10   1  -1 45.1023 5.20235   7
  10  -1   1 45.7917 5.68781   3
  10  -1   1 33.6319 5.07693   4
 -11   1  -1 3.89650 2.77154   1
 -11   1  -1 4.20586 3.01564   7
 -11   1  -1 4.05046 2.32756   5
  11  -1   1 4.54151 3.59999   3
  11  -1   1 5.00706 3.34917   4
  11   0  -1 0.24525 2.94255   4
  11   0  -1 -0.8485 2.98323   3
 -11   0   1 2.38780 2.83002   1
 -11   0   1 -0.0360 1.85173   5
 -11   0   1 0.13865 2.70785   7
  10   0  -1 38.5544 5.56087   4
  10   0  -1 33.1752 4.94193   3
 -10   0   1 27.9324 4.22817   1
 -10   0   1 37.2366 4.74757   7
 -10   0   1 42.9869 3.71798   5
   9   0  -1 -1.8338 2.17874   3
  -9   0   1 0.89641 1.56622   5
  -9   0   1 1.01779 2.16654   1
  -9   0   1 0.71468 2.07520   7
   8   0  -1 3.05227 2.50584   3
  -8   0   1 2.89184 1.66302   6
  -8   0   1 3.73880 2.16965   7
  -8   0   1 1.90418 1.48767   5
  -8   0   1 1.10371 2.23329   4
  -8   0   1 2.49577 2.10802   1
   7   0  -1 9.87159 1.58982   2
   7   0  -1 8.42706 2.56851   3
  -7   0   1 9.97349 1.86300   6
  -7   0   1 8.94053 1.67868   5
  -7   0   1 12.3168 2.52886   7
  -7   0   1 10.1152 2.35248   1
  -7   0   1 7.07499 2.45911   4
  -7   0   1 8.17171 1.59682   5
   6   0  -1 1.44581 1.07990   2
   6   0  -1 0.10838 1.55502   3
  -6   0   1 0.94226 1.01321   5
  -6   0   1 1.20772 1.04969   5
  -6   0   1 2.22074 1.82540   4
  -6   0   1 2.11648 1.23825   6
  -6   0   1 0.80533 1.58579   1
  -6   0   1 -0.5090 1.47562   7
   5   0  -1 5.05992 1.19786   2
   5   0  -1 5.70232 1.81240   3
  -5   0   1 3.65799 1.78498   4
  -5   0   1 8.00570 1.19239   5
  -5   0   1 7.29096 1.17611   5
  -5   0   1 6.56301 1.34969   6
  -5   0   1 7.65941 1.70074   1
  -5   0   1 5.61846 1.66601   7
   4   0  -1 -0.4448 0.83124   2
   4   0  -1 -0.7326 1.26040   3
  -4   0   1 1.32361 1.42928   4
  -4   0   1 0.51068 0.67951   5
  -4   0   1 0.24049 1.11283   1
  -4   0   1 0.74005 0.74822   5
  -4   0   1 1.17164 1.03119   6
  -4   0   1 -0.7539 1.08416   7
   3   0  -1 1.36840 1.29010   3
  -3   0   1 3.18771 1.03216   6
  -3   0   1 4.77905 1.40821   4
  -3   0   1 2.60224 0.66113   5
  -3   0   1 3.28886 1.28157   7
  -3   0   1 2.93116 0.63659   5
  -3   0   1 2.35095 0.88788   2
  -3   0   1 2.45752 1.09704   1
  -2   0   1 599.570 18.1543   1
  -2   0   1 607.656 18.2101   7
  -2   0   1 598.819 17.9392   6
  -2   0   1 616.293 17.9043   2
  -2   0   1 630.845 18.3629   4
  -1   0   1 1259.30 35.5715   3
  -1   0   1 1209.32 35.4855   6
  -1   0   1 1249.18 35.5252   1
  -1   0   1 1254.92 35.5596   7
  -1   0   1 1190.77 35.5782   4
  -1   0   1 1263.66 35.4892   2
  -1   0  -1 846.368 23.8924   2
  -1   0  -1 790.767 24.1156   4
  -1   0  -1 839.901 24.0710   5
  -1   0  -1 846.455 24.1308   1
  -1   0  -1 859.740 24.1540   7
  -1   0  -1 819.012 24.0680   5
  -1   0  -1 839.595 23.8845   6
   1   0   1 829.404 23.8905   2
   1   0   1 847.620 24.0655   5
   1   0   1 800.050 23.8792   6
   1   0   1 855.651 24.2898   3
  -2   0  -1 9.55396 1.26834   7
  -2   0  -1 9.46500 1.45194   4
  -2   0  -1 12.2792 1.15710   5
  -2   0  -1 11.6255 1.40077   1
  -2   0  -1 9.80442 1.12322   5
  -2   0  -1 13.1081 0.99077   6
   2   0   1 10.8871 0.88369   2
   2   0   1 10.5222 1.02198   5
   2   0   1 9.38513 1.41733   3
  -3   0  -1 23.9036 1.77257   5
  -3   0  -1 23.5426 1.81643   5
  -3   0  -1 24.6570 1.93894   1
  -3   0  -1 24.2578 1.52694   6
  -3   0  -1 25.8663 2.25480   4
  -3   0  -1 24.3184 2.11198   7
   3   0   1 20.6486 2.15171   3
   3   0   1 22.4135 1.45140   2
  -4   0  -1 7.28267 1.62332   1
  -4   0  -1 10.1894 1.39048   5
  -4   0  -1 7.97917 1.71468   7
  -4   0  -1 15.6436 2.15829   4
  -4   0  -1 9.78835 1.24189   6
  -4   0  -1 9.91230 1.38778   5
   4   0   1 11.2253 1.16062   2
   4   0   1 9.86514 1.89521   3
  -5   0  -1 136.942 6.02924   1
  -5   0  -1 145.376 5.45515   5
  -5   0  -1 142.909 5.43223   5
  -5   0  -1 127.091 5.95364   7
  -5   0  -1 135.285 6.33737   4
  -5   0  -1 137.429 5.12539   6
   5   0   1 147.495 6.56845   3
   5   0   1 144.960 5.00759   2
  -6   0  -1 143.783 6.36171   1
  -6   0  -1 137.251 5.74229   5
  -6   0  -1 145.234 5.43430   6
  -6   0  -1 138.339 6.41548   7
  -6   0  -1 135.108 6.76494   4
  -6   0  -1 145.325 5.76777   5
   6   0   1 139.532 6.92864   3
   6   0   1 143.918 5.18990   2
  -7   0  -1 27.8454 2.69707   5
  -7   0  -1 26.8983 3.30984   1
  -7   0  -1 36.7718 4.09955   4
  -7   0  -1 22.3016 3.02512   7
  -7   0  -1 33.0920 2.59465   6
   7   0   1 28.0251 2.19401   2
   7   0   1 26.5384 3.65892   3
  -8   0  -1 7.81523 2.52570   7
  -8   0  -1 3.53276 1.83847   5
  -8   0  -1 6.86252 2.49570   4
  -8   0  -1 7.36217 1.77250   6
  -8   0  -1 4.18500 2.06142   1
   8   0   1 8.26187 2.89505   3
  -9   0  -1 0.02394 2.12035   7
  -9   0  -1 -2.2127 1.99214   1
  -9   0  -1 1.41342 1.75682   5
  -9   0  -1 -0.3511 2.34524   4
   9   0   1 0.22638 2.40982   3
 -10   0  -1 0.80171 1.89163   5
 -10   0  -1 1.46501 2.63182   1
 -10   0  -1 0.71118 2.54252   7
  10   0   1 2.85821 2.91851   3
  10   0   1 -1.2504 2.56674   4
 -11   0  -1 13.6697 2.87336   5
 -11   0  -1 15.2559 3.52257   7
 -11   0  -1 10.9242 3.19396   1
  11   0   1 6.39891 3.47229   4
  11   0   1 16.2798 4.25453   3
  11  -1  -1 28.7932 5.02655   4
  11  -1  -1 27.8279 5.00359   3
 -11   1   1 27.9636 4.57224   7
 -11   1   1 30.0233 3.57488   5
 -11   1   1 27.7317 4.46088   1
  10  -1  -1 2.02812 2.73296   4
  10  -1  -1 0.17528 2.74735   3
 -10   1   1 3.12729 2.69524   1
 -10   1   1 6.56323 2.67402   7
 -10   1   1 3.44266 1.91476   5
   9  -1  -1 10.8111 3.36616   4
   9  -1  -1 4.11819 2.79151   3
  -9   1   1 6.68394 2.75904   1
  -9   1   1 4.25683 1.85661   5
  -9   1   1 3.23288 2.25633   7
   8  -1  -1 2.61436 2.32736   3
   8  -1  -1 1.25013 2.25512   4
  -8   1   1 1.36577 2.06839   7
  -8   1   1 0.71437 1.40472   5
  -8   1   1 3.61418 1.80099   6
  -8   1   1 1.99001 2.03112   1
   7  -1  -1 106.707 4.21511   2
   7  -1  -1 95.6316 5.92134   3
  -7   1   1 103.673 5.72656   1
  -7   1   1 95.6779 5.72085   7
  -7   1   1 105.320 4.93909   6
  -7   1   1 100.729 4.67012   5
  -7   1   1 103.088 4.70076   5
   6  -1  -1 3.11179 1.04713   2
   6  -1  -1 1.47348 1.62356   3
  -6   1   1 1.28779 1.75255   4
  -6   1   1 2.11433 1.73498   7
  -6   1   1 4.41970 1.43883   6
  -6   1   1 4.34070 1.82788   1
  -6   1   1 2.80723 1.16492   5
  -6   1   1 1.88954 1.17481   5
   5  -1  -1 27.3678 2.85773   3
  -5   1   1 31.8125 2.13333   5
  -5   1   1 32.2272 3.12336   4
  -5   1   1 34.1544 2.47386   6
  -5   1   1 27.6462 2.75123   7
  -5   1   1 36.3677 2.24832   5
  -5   1   1 33.3523 3.04071   1
   4  -1  -1 12.4917 1.22997   2
   4  -1  -1 11.6072 1.81723   3
  -4   1   1 10.9347 1.49904   6
  -4   1   1 12.0073 1.30011   5
  -4   1   1 10.3369 1.26596   5
  -4   1   1 11.2199 1.67783   1
  -4   1   1 10.9437 1.86641   7
  -4   1   1 9.93423 1.73932   4
   3  -1  -1 86.4470 3.82489   3
  -3   1   1 82.9320 3.17227   5
  -3   1   1 80.4265 3.68368   1
  -3   1   1 82.7981 4.02243   4
  -3   1   1 86.6767 3.05342   2
  -3   1   1 86.2702 3.51023   6
  -3   1   1 88.8914 3.81498   7
  -3   1   1 84.8507 3.15828   5
   2  -1  -1 167.538 6.15069   4
   2  -1  -1 183.073 5.98137   3
  -2   1   1 174.544 5.49655   5
  -2   1   1 177.904 5.94136   1
  -2   1   1 176.440 5.42547   2
  -2   1   1 183.359 5.51270   5
  -2   1   1 170.611 5.99033   7
  -2   1   1 176.769 5.81130   6
   1  -1  -1 1466.77 42.7680   5
   1  -1  -1 1544.45 42.8793   3
   1  -1  -1 1466.04 43.1059   4
  -1   1   1 1500.91 42.7662   2
  -1   1   1 1491.56 42.8126   5
  -1   1   1 1515.89 42.9850   6
  -1   1   1 1495.60 43.0384   7
  -1   1   1 1517.23 42.7951   5
  -1   1   1 1519.48 43.0159   1
  -1   1   1 1469.71 42.9740   3
   0  -1  -1 29.8961 0.98820   3
   0  -1  -1 30.0985 1.10107   7
   0  -1  -1 28.8628 1.14870   5
   0  -1  -1 30.2151 1.16730   4
   0  -1  -1 29.8239 1.10680   1
   0   1   1 26.5188 1.12272   5
   0   1   1 24.1752 1.06090   6
   0   1   1 27.7685 1.16660   2
  -1  -1  -1 435.944 12.5863   7
  -1  -1  -1 444.500 12.7434   4
  -1  -1  -1 433.506 12.5955   1
  -1  -1  -1 419.131 12.5516   5
  -1  -1  -1 416.384 12.5411   5
   1   1   1 414.122 12.5959   2
   1   1   1 432.345 12.8254   3
   1   1   1 429.693 12.5323   5
  -2  -1  -1 3.53988 1.15265   4
  -2  -1  -1 2.84427 1.02143   7
  -2  -1  -1 3.06997 0.88784   5
  -2  -1  -1 2.77130 1.07534   1
  -2  -1  -1 2.25386 0.75231   5
  -2  -1  -1 3.04481 0.54151   6
   2   1   1 2.44319 0.54264   6
   2   1   1 1.75501 1.10742   3
   2   1   1 5.34543 0.94208   2
  -3  -1  -1 63.8925 2.99447   1
  -3  -1  -1 61.3302 2.69880   5
  -3  -1  -1 60.9844 3.07770   7
  -3  -1  -1 57.9201 2.32324   6
  -3  -1  -1 64.0814 3.45318   4
  -3  -1  -1 60.1953 2.67062   5
   3   1   1 60.3432 3.51090   3
   3   1   1 63.9651 2.71976   2
  -4  -1  -1 125.480 4.81106   5
  -4  -1  -1 134.152 5.74285   4
  -4  -1  -1 132.842 4.83195   5
  -4  -1  -1 136.436 5.42319   7
  -4  -1  -1 134.150 4.51714   6
  -4  -1  -1 128.169 5.33759   1
   4   1   1 131.625 4.83996   2
   4   1   1 133.165 5.89681   3
  -5  -1  -1 347.082 11.3221   5
  -5  -1  -1 360.717 12.0764   1
  -5  -1  -1 356.974 10.9785   6
  -5  -1  -1 348.524 12.4179   4
  -5  -1  -1 340.248 12.0107   7
  -5  -1  -1 362.792 11.3424   5
   5   1   1 351.695 11.2293   2
   5   1   1 345.005 12.6358   3
  -6  -1  -1 304.286 11.8038   4
  -6  -1  -1 304.962 10.4957   5
  -6  -1  -1 309.680 10.0835   6
  -6  -1  -1 317.562 11.4594   7
  -6  -1  -1 319.967 11.4297   1
  -6  -1  -1 318.638 10.5651   5
   6   1   1 311.284 10.3141   2
   6   1   1 321.988 12.0730   3
  -7  -1  -1 11.9267 1.89312   5
  -7  -1  -1 15.9786 2.75347   7
  -7  -1  -1 13.2729 2.21415   5
  -7  -1  -1 14.0246 2.89074   4
  -7  -1  -1 14.2574 1.80700   6
  -7  -1  -1 15.6858 2.59395   1
   7   1   1 12.6520 2.90379   3
   7   1   1 14.5094 1.91960   2
  -8  -1  -1 180.370 7.29988   5
  -8  -1  -1 191.083 8.39587   1
  -8  -1  -1 168.053 8.76743   4
  -8  -1  -1 166.889 8.18715   7
   8   1   1 169.162 8.98963   3
  -9  -1  -1 0.68975 2.08696   7
  -9  -1  -1 0.57093 1.90615   1
  -9  -1  -1 0.47459 1.66185   5
  -9  -1  -1 -1.0773 2.31846   4
   9   1   1 1.98109 2.80837   3
 -10  -1  -1 12.0790 3.27601   7
 -10  -1  -1 9.32619 2.45464   5
 -10  -1  -1 8.40208 3.31113   4
 -10  -1  -1 17.0014 3.69995   1
  10   1   1 13.1473 3.81372   3
 -11  -1  -1 1.82086 2.20579   5
 -11  -1  -1 0.17259 2.62183   7
 -11  -1  -1 1.65385 2.46418   1
  11   1   1 7.74162 3.68357   3
  11  -2  -1 8.29358 3.74027   3
  11  -2  -1 2.42511 3.22836   4
 -11   2   1 4.25965 3.17270   7
 -11   2   1 5.82918 3.26455   1
 -11   2   1 9.23142 2.42129   5
  10  -2  -1 48.2490 5.59050   4
  10  -2  -1 37.0977 5.10784   3
 -10   2   1 29.8586 4.36982   1
 -10   2   1 40.7407 5.05427   7
 -10   2   1 36.0328 3.75178   5
   9  -2  -1 0.05596 2.25967   4
   9  -2  -1 -0.5656 2.22049   3
  -9   2   1 -1.4457 1.40998   5
  -9   2   1 -1.8137 1.85762   1
  -9   2   1 -3.3766 1.90586   7
  -9   2   1 0.40064 1.85797   6
   8  -2  -1 124.525 7.25344   3
   8  -2  -1 130.502 7.60973   4
  -8   2   1 125.951 5.97240   6
  -8   2   1 118.814 6.74030   1
  -8   2   1 126.602 5.84681   5
  -8   2   1 126.247 7.08181   7
   7  -2  -1 127.770 6.79022   3
   7  -2  -1 115.920 6.84773   4
  -7   2   1 124.931 6.60803   7
  -7   2   1 118.078 5.42804   5
  -7   2   1 137.801 5.76041   6
  -7   2   1 118.907 6.32520   1
   6  -2  -1 94.1633 5.55996   4
   6  -2  -1 95.0401 3.50844   2
   6  -2  -1 94.1926 5.23784   3
  -6   2   1 98.6582 4.36352   5
  -6   2   1 95.1477 5.30345   7
  -6   2   1 84.8322 4.39722   6
  -6   2   1 100.974 5.16563   1
  -6   2   1 96.6951 4.37994   5
   5  -2  -1 1.15271 0.70731   2
   5  -2  -1 0.04947 1.54626   4
   5  -2  -1 0.27061 1.37202   3
  -5   2   1 1.37930 1.58489   1
  -5   2   1 2.74912 1.13641   5
  -5   2   1 0.12813 0.98638   5
  -5   2   1 3.24007 1.30838   6
  -5   2   1 2.50869 1.45518   7
   4  -2  -1 166.124 6.69790   4
   4  -2  -1 166.098 6.33245   3
  -4   2   1 158.713 6.31146   7
  -4   2   1 152.121 5.61327   5
  -4   2   1 155.413 5.87809   6
  -4   2   1 154.891 5.68421   5
  -4   2   1 150.719 6.16335   1
   3  -2  -1 194.736 6.89451   3
   3  -2  -1 203.776 7.28058   4
  -3   2   1 198.604 5.88278   2
  -3   2   1 195.042 6.88141   1
  -3   2   1 185.844 6.44142   5
  -3   2   1 189.465 6.66501   6
  -3   2   1 193.594 6.44676   5
  -3   2   1 188.400 6.93819   7
   2  -2  -1 113.748 4.18293   3
   2  -2  -1 110.176 3.67694   2
   2  -2  -1 117.046 4.54690   4
   2  -2  -1 111.104 3.92660   5
  -2   2   1 114.414 4.32030   7
  -2   2   1 112.683 3.99111   5
  -2   2   1 117.334 3.56124   2
  -2   2   1 112.273 4.04435   5
  -2   2   1 111.503 4.21388   1
  -2   2   1 110.239 4.18909   6
   1  -2  -1 239.309 7.28399   5
   1  -2  -1 236.537 7.12079   3
   1  -2  -1 226.546 7.46662   4
  -1   2   1 226.697 7.27681   5
  -1   2   1 234.558 7.02974   2
  -1   2   1 231.531 7.33330   6
  -1   2   1 235.957 7.26186   1
  -1   2   1 239.342 7.32091   7
  -1   2   1 236.197 7.24180   5
   0  -2  -1 497.501 15.1483   5
   0  -2  -1 514.302 15.0232   3
   0  -2  -1 529.970 14.9457   7
   0  -2  -1 506.282 14.9537   1
   0  -2  -1 511.223 15.2349   4
   0   2   1 531.485 15.1545   5
   0   2   1 512.327 15.1251   2
   0   2   1 518.731 15.0481   6
  -1  -2  -1 101.050 3.40141   7
  -1  -2  -1 101.734 3.55731   5
  -1  -2  -1 105.641 3.28859   6
  -1  -2  -1 105.172 3.60604   5
  -1  -2  -1 106.183 3.46212   1
  -1  -2  -1 101.655 3.80553   4
  -1  -2  -1 105.870 3.82016   3
   1   2   1 111.454 3.29330   6
   1   2   1 109.659 3.82035   2
   1   2   1 101.698 3.54190   5
  -2  -2  -1 67.9038 2.70374   5
  -2  -2  -1 65.3464 2.68036   5
  -2  -2  -1 69.5189 2.86230   1
  -2  -2  -1 68.1650 3.16690   3
  -2  -2  -1 69.6609 2.78286   7
  -2  -2  -1 67.4345 3.29810   4
   2   2   1 70.4371 3.01813   2
   2   2   1 67.4652 2.27244   6
  -3  -2  -1 78.4629 3.12478   5
  -3  -2  -1 78.3301 3.49598   7
  -3  -2  -1 79.4054 2.72809   6
  -3  -2  -1 86.0724 3.98583   4
  -3  -2  -1 77.6621 3.48109   1
  -3  -2  -1 74.3165 3.10267   5
   3   2   1 75.1649 3.35676   2
   3   2   1 81.0586 4.08746   3
  -4  -2  -1 39.3828 2.23401   5
  -4  -2  -1 41.4131 2.67382   1
  -4  -2  -1 41.0780 3.13711   4
  -4  -2  -1 43.4667 2.69792   7
  -4  -2  -1 37.0150 2.21566   5
  -4  -2  -1 39.4098 1.89565   6
   4   2   1 38.0070 3.19477   3
   4   2   1 42.0071 2.54638   2
  -5  -2  -1 60.0223 3.50259   7
  -5  -2  -1 56.6558 2.94718   5
  -5  -2  -1 62.6644 2.62622   6
  -5  -2  -1 57.3601 3.37451   1
  -5  -2  -1 62.1254 3.91217   4
  -5  -2  -1 54.3416 2.94174   5
   5   2   1 51.3254 3.07803   2
   5   2   1 61.4393 4.24236   3
  -6  -2  -1 3.68504 1.70165   1
  -6  -2  -1 3.37983 1.70856   7
  -6  -2  -1 3.29652 1.17598   5
  -6  -2  -1 3.91948 1.29927   5
  -6  -2  -1 -0.1200 1.72597   4
  -6  -2  -1 4.12247 1.13468   6
   6   2   1 2.84436 1.95688   3
   6   2   1 5.19682 1.41684   2
  -7  -2  -1 76.0347 3.45955   6
  -7  -2  -1 76.0886 5.32724   4
  -7  -2  -1 69.0878 4.60033   7
  -7  -2  -1 70.2885 3.92411   5
  -7  -2  -1 73.8555 4.45462   1
  -7  -2  -1 76.6229 3.98321   5
   7   2   1 73.8998 4.00118   2
   7   2   1 56.2895 5.00477   3
  -8  -2  -1 2.17827 2.36313   4
  -8  -2  -1 1.38761 1.96389   7
  -8  -2  -1 0.90320 1.87238   1
  -8  -2  -1 0.63747 1.54010   5
   8   2   1 2.29394 2.43963   3
   8   2   1 -0.8084 1.44590   2
  -9  -2  -1 1.74495 1.70557   5
  -9  -2  -1 2.42170 2.83467   4
  -9  -2  -1 3.11434 2.44036   7
  -9  -2  -1 0.91863 2.01753   1
   9   2   1 3.96264 2.73828   3
 -10  -2  -1 9.72697 2.41314   5
 -10  -2  -1 5.24973 3.21855   4
 -10  -2  -1 13.5408 3.37488   1
 -10  -2  -1 5.78268 2.80602   7
  10   2   1 9.94861 3.66932   3
 -11  -2  -1 -0.3213 2.04083   5
 -11  -2  -1 1.64919 3.19327   4
 -11  -2  -1 4.30711 3.05923   7
 -11  -2  -1 -1.1460 2.51457   1
  11   2   1 1.28957 3.34545   3
  11  -3  -1 0.93686 2.90482   3
  11  -3  -1 0.55789 2.89636   4
 -11   3   1 1.12732 2.03707   5
 -11   3   1 0.76862 2.49304   1
 -11   3   1 0.43976 2.56541   7
  10  -3  -1 -0.9101 2.40053   3
  10  -3  -1 0.79002 2.58673   4
 -10   3   1 1.34094 2.49106   1
 -10   3   1 -0.8318 1.62851   5
 -10   3   1 0.85443 2.50070   7
   9  -3  -1 32.9727 4.66436   4
   9  -3  -1 25.0147 3.90563   3
  -9   3   1 28.7450 3.90319   1
  -9   3   1 30.0790 3.43297   6
  -9   3   1 35.1213 4.34424   7
  -9   3   1 29.5237 3.24715   5
   8  -3  -1 8.83563 2.81179   4
   8  -3  -1 18.9472 3.30075   3
  -8   3   1 20.6820 2.77852   6
  -8   3   1 15.2865 3.19502   7
  -8   3   1 15.1735 2.48497   5
  -8   3   1 21.7494 3.34243   1
   7  -3  -1 124.806 6.98032   4
   7  -3  -1 127.253 6.57762   3
  -7   3   1 125.940 5.75084   6
  -7   3   1 120.026 6.28365   1
  -7   3   1 117.818 6.58490   7
  -7   3   1 124.194 5.63420   5
   6  -3  -1 2.10188 1.88875   4
   6  -3  -1 2.01723 1.68601   3
  -6   3   1 3.21528 1.34520   5
  -6   3   1 3.79736 1.94835   7
  -6   3   1 3.61079 1.68024   1
  -6   3   1 1.30767 1.29025   5
  -6   3   1 3.66893 1.51553   6
   5  -3  -1 10.4670 1.96830   3
   5  -3  -1 12.9674 2.31456   4
  -5   3   1 13.9163 1.79285   5
  -5   3   1 10.8779 1.93269   1
  -5   3   1 11.1200 2.14116   7
  -5   3   1 12.8215 1.87701   6
  -5   3   1 9.98154 1.55827   5
   4  -3  -1 22.7711 2.51640   4
   4  -3  -1 25.1777 2.38379   3
  -4   3   1 27.6975 2.32025   1
  -4   3   1 26.3528 2.23575   5
  -4   3   1 29.3311 2.39525   6
  -4   3   1 28.3486 2.13030   5
  -4   3   1 23.9661 2.41153   7
   3  -3  -1 181.131 6.99095   4
   3  -3  -1 180.336 5.46854   2
   3  -3  -1 175.275 6.51831   3
  -3   3   1 185.798 6.35401   5
  -3   3   1 184.315 6.73067   7
  -3   3   1 189.017 6.62784   1
  -3   3   1 180.972 6.52319   6
  -3   3   1 184.423 5.47072   2
  -3   3   1 177.346 6.38825   5
   2  -3  -1 137.714 4.94779   5
   2  -3  -1 127.714 5.30546   4
   2  -3  -1 143.068 4.95712   3
  -2   3   1 134.453 5.13657   7
  -2   3   1 140.421 4.98669   5
  -2   3   1 136.704 5.04158   5
  -2   3   1 143.392 5.04508   1
  -2   3   1 137.450 5.09081   6
  -2   3   1 138.961 4.36668   2
   1  -3  -1 3879.04 109.906   5
   1  -3  -1 3710.83 110.008   4
   1  -3  -1 3864.89 109.670   3
  -1   3   1 3908.13 109.691   1
  -1   3   1 3802.46 109.831   5
  -1   3   1 3851.35 109.566   2
  -1   3   1 3849.16 109.866   6
  -1   3   1 3887.80 109.745   7
   0  -3  -1 4.76793 0.68879   1
   0  -3  -1 3.46326 0.76795   3
   0  -3  -1 3.10675 1.01433   4
   0  -3  -1 3.61578 0.95956   5
   0   3   1 4.14889 0.85792   5
   0   3   1 2.50251 0.97420   2
   0   3   1 4.53716 0.94361   6
  -1  -3  -1 2616.56 75.0464   3
  -1  -3  -1 2541.19 74.7623   5
  -1  -3  -1 2555.80 74.3910   7
  -1  -3  -1 2661.04 74.5096   1
  -1  -3  -1 2572.56 75.0132   4
  -1  -3  -1 2595.99 74.8243   5
   1   3   1 2640.45 75.0160   2
   1   3   1 2575.72 74.5418   6
   1   3   1 2743.97 74.7721   5
  -2  -3  -1 61.9892 2.69430   5
  -2  -3  -1 56.7716 3.18220   4
  -2  -3  -1 61.7664 2.68658   5
  -2  -3  -1 63.9810 2.62676   7
  -2  -3  -1 68.8616 2.72158   1
   2   3   1 62.5984 2.31362   6
   2   3   1 67.4235 3.16230   2
  -3  -3  -1 44.9057 2.26696   5
  -3  -3  -1 37.5562 2.91101   4
  -3  -3  -1 41.9812 2.83381   3
  -3  -3  -1 43.7779 2.48553   1
  -3  -3  -1 46.5406 2.29216   5
  -3  -3  -1 46.9523 2.45703   7
   3   3   1 46.8131 2.73596   2
   3   3   1 43.7785 1.86121   6
  -4  -3  -1 61.8257 2.89772   5
  -4  -3  -1 59.4414 3.76282   4
  -4  -3  -1 63.7501 3.21987   7
  -4  -3  -1 61.9186 3.21990   1
  -4  -3  -1 64.1174 2.90684   5
   4   3   1 60.4207 3.97138   3
   4   3   1 62.7273 2.51112   6
   4   3   1 60.4646 3.28990   2
  -5  -3  -1 56.9719 3.89304   4
  -5  -3  -1 59.5735 2.59893   6
  -5  -3  -1 72.4501 3.66417   7
  -5  -3  -1 62.9193 3.54948   1
  -5  -3  -1 59.5412 3.02750   5
  -5  -3  -1 57.4788 2.99214   5
   5   3   1 57.9498 3.47612   2
   5   3   1 61.7251 4.32498   3
  -6  -3  -1 260.145 8.97872   5
  -6  -3  -1 251.333 9.69495   1
  -6  -3  -1 268.805 10.5372   4
  -6  -3  -1 254.229 8.96776   5
  -6  -3  -1 250.490 9.69981   7
  -6  -3  -1 270.807 8.43314   6
   6   3   1 265.703 10.8363   3
   6   3   1 275.190 9.50631   2
  -7  -3  -1 344.735 12.8543   1
  -7  -3  -1 353.232 12.0755   5
  -7  -3  -1 370.031 11.4020   6
  -7  -3  -1 364.305 13.8625   4
  -7  -3  -1 350.205 12.9679   7
  -7  -3  -1 377.347 12.4976   5
   7   3   1 361.282 12.4268   2
   7   3   1 356.095 14.1655   3
  -8  -3  -1 35.5752 4.48796   4
  -8  -3  -1 40.5685 4.15868   1
  -8  -3  -1 37.4167 3.16671   5
  -8  -3  -1 40.8949 4.18425   7
   8   3   1 34.8451 4.41353   3
   8   3   1 35.0529 3.34180   2
  -9  -3  -1 -0.0673 2.41816   4
  -9  -3  -1 -1.1273 1.94849   7
  -9  -3  -1 -1.0108 2.11278   1
  -9  -3  -1 0.55656 1.66981   5
   9   3   1 0.11529 2.58361   3
 -10  -3  -1 0.51778 2.50656   1
 -10  -3  -1 2.51943 2.00645   5
 -10  -3  -1 4.64010 3.33099   4
 -10  -3  -1 3.24750 2.45748   7
  10   3   1 3.26169 3.19634   3
 -11  -3  -1 6.84290 3.59668   4
 -11  -3  -1 5.75609 3.00319   1
 -11  -3  -1 4.72662 2.38601   5
 -11  -3  -1 4.51167 3.04936   7
  11   3   1 13.9844 4.44319   3
  11  -4  -1 25.2006 4.93344   4
  11  -4  -1 23.5670 4.50287   3
 -11   4   1 30.4392 4.85821   7
 -11   4   1 27.6826 3.64441   5
 -11   4   1 24.7726 4.28356   1
  10  -4  -1 -0.3622 2.52960   4
  10  -4  -1 -0.9020 2.41425   3
 -10   4   1 0.72773 1.85264   5
 -10   4   1 0.68926 2.61496   7
 -10   4   1 -0.8028 2.44242   1
   9  -4  -1 139.265 7.88542   3
   9  -4  -1 126.364 8.10778   4
  -9   4   1 110.723 7.20248   7
  -9   4   1 134.001 7.40450   1
  -9   4   1 130.181 6.55276   5
  -9   4   1 131.793 6.66531   6
   8  -4  -1 83.4734 5.87447   3
   8  -4  -1 77.8330 6.01104   4
  -8   4   1 72.4776 5.26784   1
  -8   4   1 90.8818 5.10662   6
  -8   4   1 81.2090 5.79365   7
  -8   4   1 88.1638 4.95722   5
   7  -4  -1 146.836 7.84946   4
   7  -4  -1 156.422 7.55587   3
  -7   4   1 157.748 7.33622   1
  -7   4   1 153.764 6.69377   6
  -7   4   1 143.972 6.53476   5
  -7   4   1 148.661 7.45620   7
   6  -4  -1 77.5781 5.12244   4
   6  -4  -1 76.5944 4.67153   3
  -6   4   1 75.7560 5.60430   5
  -6   4   1 81.2480 4.93696   7
  -6   4   1 79.6992 4.35959   6
  -6   4   1 74.8190 4.09713   5
  -6   4   1 70.6647 4.58972   1
   5  -4  -1 -0.0665 1.50434   4
   5  -4  -1 -0.7869 1.18175   3
  -5   4   1 1.38121 1.32326   6
  -5   4   1 0.38906 1.20875   5
  -5   4   1 1.53780 1.51001   1
  -5   4   1 0.40112 1.33694   7
  -5   4   1 0.13577 1.08597   5
   4  -4  -1 156.089 6.85252   4
   4  -4  -1 164.169 6.43257   3
  -4   4   1 153.497 6.24839   5
  -4   4   1 151.638 6.21574   6
  -4   4   1 168.405 6.71104   7
  -4   4   1 173.481 6.26353   5
  -4   4   1 156.228 6.36322   1
   3  -4  -1 498.152 15.6583   5
   3  -4  -1 508.661 15.7980   3
   3  -4  -1 500.381 16.3062   4
  -3   4   1 520.162 14.7501   2
  -3   4   1 498.272 15.7347   5
  -3   4   1 485.511 15.7980   5
  -3   4   1 512.712 16.0465   7
  -3   4   1 523.214 15.9043   1
  -3   4   1 494.644 15.8079   6
   2  -4  -1 36.0831 2.19417   3
   2  -4  -1 33.3696 2.58710   4
   2  -4  -1 34.3633 2.26930   5
  -2   4   1 37.0177 2.44520   6
  -2   4   1 35.0501 2.29611   7
  -2   4   1 31.7298 1.73588   2
  -2   4   1 34.4793 2.30452   5
  -2   4   1 36.7725 2.24873   1
   1  -4  -1 0.82616 1.03393   5
   1  -4  -1 0.06419 1.07374   4
   1  -4  -1 2.79172 0.86645   3
  -1   4   1 2.91953 1.10316   5
  -1   4   1 1.82664 1.00351   2
  -1   4   1 1.90195 0.90741   7
  -1   4   1 0.88489 1.06985   6
  -1   4   1 2.63645 0.90607   1
   0  -4  -1 1700.80 48.6589   3
   0  -4  -1 1676.64 48.7684   5
   0  -4  -1 1665.19 48.8931   4
   0  -4  -1 1652.12 48.1678   1
   0   4   1 1626.80 48.6531   5
   0   4   1 1698.84 48.6920   2
   0   4   1 1722.27 48.1440   7
   0   4   1 1705.56 48.5936   6
  -1  -4  -1 82.8023 3.34167   5
  -1  -4  -1 80.9396 3.64676   4
  -1  -4  -1 81.2742 3.40458   5
  -1  -4  -1 80.4378 2.65647   7
  -1  -4  -1 78.3449 2.80500   1
  -1  -4  -1 79.7339 3.55898   3
   1   4   1 76.5897 3.25466   5
   1   4   1 77.7262 3.13087   6
   1   4   1 80.0518 3.56272   2
  -2  -4  -1 82.5442 3.41903   5
  -2  -4  -1 84.0221 3.00926   7
  -2  -4  -1 77.3410 3.84448   3
  -2  -4  -1 72.4661 3.68943   4
  -2  -4  -1 85.9970 3.14298   1
  -2  -4  -1 83.4383 3.38442   5
   2   4   1 81.3921 3.05159   6
   2   4   1 79.6233 3.84095   2
  -3  -4  -1 255.573 8.25744   1
  -3  -4  -1 251.577 9.16549   3
  -3  -4  -1 253.383 8.22205   5
  -3  -4  -1 249.774 8.94436   4
  -3  -4  -1 241.412 8.12244   7
  -3  -4  -1 257.590 8.25841   5
   3   4   1 247.572 7.77177   6
   3   4   1 259.535 8.84124   2
  -4  -4  -1 54.5048 3.71707   4
  -4  -4  -1 54.8157 2.80668   5
  -4  -4  -1 52.5574 2.92778   1
  -4  -4  -1 53.5577 2.74566   5
  -4  -4  -1 54.8683 2.88320   7
  -4  -4  -1 55.0233 3.71770   3
   4   4   1 52.3016 2.31767   6
   4   4   1 55.6906 3.36324   2
  -5  -4  -1 279.107 9.68057   7
  -5  -4  -1 274.402 9.24664   5
  -5  -4  -1 286.429 9.28481   5
  -5  -4  -1 268.547 9.68643   1
  -5  -4  -1 267.464 10.4528   4
   5   4   1 278.065 9.91282   2
   5   4   1 285.569 8.70701   6
   5   4   1 271.254 10.8692   3
  -6  -4  -1 31.2418 3.46656   4
  -6  -4  -1 34.7054 2.58324   5
  -6  -4  -1 40.9235 3.16468   7
  -6  -4  -1 36.7085 3.04373   1
  -6  -4  -1 34.3736 2.60101   5
   6   4   1 35.8538 2.14821   6
   6   4   1 27.7338 3.50698   3
   6   4   1 36.0078 3.05443   2
  -7  -4  -1 0.42598 1.30620   5
  -7  -4  -1 2.28431 2.21493   4
  -7  -4  -1 2.06741 1.79119   1
  -7  -4  -1 1.88756 1.70039   7
   7   4   1 0.71586 1.61437   2
   7   4   1 1.49592 2.21585   3
  -8  -4  -1 1.84059 1.85257   1
  -8  -4  -1 -0.9004 2.12295   4
  -8  -4  -1 1.10473 1.46163   5
  -8  -4  -1 0.03096 1.85980   7
   8   4   1 0.68702 2.34465   3
   8   4   1 -0.4370 1.69138   2
  -9  -4  -1 9.74007 2.71003   7
  -9  -4  -1 11.4358 2.26706   5
  -9  -4  -1 7.33935 3.06492   4
  -9  -4  -1 11.5952 2.94625   1
   9   4   1 9.97987 2.58088   2
   9   4   1 13.7820 3.74391   3
 -10  -4  -1 1.18414 2.36365   7
 -10  -4  -1 1.32788 2.51484   1
 -10  -4  -1 -2.1392 2.60530   4
 -10  -4  -1 0.33381 1.88336   5
  10   4   1 1.69896 3.15864   3
 -11  -4  -1 11.9190 2.70356   5
 -11  -4  -1 16.5708 4.43395   4
 -11  -4  -1 14.0127 3.40895   7
 -11  -4  -1 8.70748 3.17784   1
  11   4   1 5.13350 3.75581   3
  10  -5  -1 -1.1492 2.52691   4
  10  -5  -1 -0.1046 2.61784   3
 -10   5   1 0.08709 2.45127   6
 -10   5   1 -0.0338 1.96522   5
 -10   5   1 3.66810 2.64904   7
 -10   5   1 1.98538 2.71447   1
   9  -5  -1 0.38465 2.43646   4
   9  -5  -1 1.30028 2.38968   3
  -9   5   1 -0.0870 2.04788   6
  -9   5   1 -1.8188 2.11115   1
  -9   5   1 0.25625 2.33448   7
  -9   5   1 0.20736 1.83305   5
   8  -5  -1 91.4755 6.57053   4
   8  -5  -1 93.1365 6.18457   3
  -8   5   1 100.109 6.02308   1
  -8   5   1 91.4378 5.43616   6
  -8   5   1 98.6193 6.35785   7
  -8   5   1 104.694 5.62474   5
   7  -5  -1 1.97530 1.93382   3
   7  -5  -1 -0.0704 1.94236   4
  -7   5   1 -0.5321 1.59247   6
  -7   5   1 0.14671 1.66396   1
  -7   5   1 0.93338 1.54912   5
  -7   5   1 -1.8452 1.90954   7
   6  -5  -1 8.93294 2.47878   4
   6  -5  -1 5.02696 1.86779   3
  -6   5   1 8.35715 1.95879   6
  -6   5   1 5.85592 1.70532   5
  -6   5   1 6.82349 2.24966   7
  -6   5   1 6.67250 1.98380   1
   5  -5  -1 107.994 5.33034   3
   5  -5  -1 117.682 5.96577   4
  -5   5   1 107.211 5.15916   6
  -5   5   1 102.448 5.20777   1
  -5   5   1 105.963 5.18115   5
  -5   5   1 110.878 5.64116   7
  -5   5   1 112.709 5.17533   5
   4  -5  -1 13.1865 1.78254   5
   4  -5  -1 11.6226 2.24174   4
   4  -5  -1 12.5466 1.84188   3
  -4   5   1 16.5616 1.98053   5
  -4   5   1 11.4756 2.09777   7
  -4   5   1 12.2059 1.94215   6
  -4   5   1 12.2796 1.94840   1
   3  -5  -1 29.8663 2.42089   5
   3  -5  -1 35.2565 3.12677   4
   3  -5  -1 32.8420 2.41608   3
  -3   5   1 30.1516 1.65662   2
  -3   5   1 30.2563 2.49980   5
  -3   5   1 34.5453 2.46575   1
  -3   5   1 34.0669 2.49941   7
  -3   5   1 34.0338 2.63784   6
   2  -5  -1 55.4081 3.27500   4
   2  -5  -1 53.3734 3.03389   5
   2  -5  -1 46.3720 2.72775   3
  -2   5   1 54.2548 2.83346   7
  -2   5   1 59.4679 3.13964   6
  -2   5   1 50.4631 2.95868   5
  -2   5   1 53.0640 2.73835   1
  -2   5   1 57.7210 2.52608   2
   1  -5  -1 215.185 7.67520   4
   1  -5  -1 208.269 7.25214   3
   1  -5  -1 215.831 7.54531   5
  -1   5   1 219.512 7.21252   2
  -1   5   1 208.911 7.42829   5
  -1   5   1 214.538 6.95716   1
  -1   5   1 213.659 7.00247   7
  -1   5   1 214.564 7.44773   6
   0  -5  -1 25.8599 2.22878   5
   0  -5  -1 27.9261 2.00143   3
   0  -5  -1 29.0639 1.51749   1
   0  -5  -1 24.2863 2.11159   4
   0   5   1 33.1999 2.22784   5
   0   5   1 27.0817 2.22813   2
   0   5   1 25.9636 2.04931   6
   0   5   1 28.7674 1.48525   7
  -1  -5  -1 17.9273 1.16112   1
  -1  -5  -1 13.9133 1.61633   5
  -1  -5  -1 15.2261 1.67029   3
  -1  -5  -1 15.0210 0.93812   7
  -1  -5  -1 13.6327 1.80137   4
   1   5   1 14.6088 1.87941   2
   1   5   1 15.3161 1.55895   5
   1   5   1 15.9866 1.54457   6
  -2  -5  -1 82.0624 3.63297   5
  -2  -5  -1 81.5941 2.89628   7
  -2  -5  -1 79.7392 3.06553   1
  -2  -5  -1 78.6314 3.98132   4
  -2  -5  -1 78.7442 3.51998   5
  -2  -5  -1 88.7739 4.15232   3
   2   5   1 83.5802 4.06302   2
   2   5   1 73.5192 3.38272   5
   2   5   1 85.3831 3.31078   6
  -3  -5  -1 4.62188 1.19164   5
  -3  -5  -1 4.29415 1.07993   1
  -3  -5  -1 7.26953 1.13197   7
  -3  -5  -1 5.88504 1.18344   5
  -3  -5  -1 4.82051 1.62192   3
  -3  -5  -1 6.25717 1.60400   4
   3   5   1 7.28344 1.07708   6
   3   5   1 8.36634 1.75954   2
  -4  -5  -1 269.650 10.2894   4
  -4  -5  -1 283.849 9.33642   5
  -4  -5  -1 288.795 9.44895   5
  -4  -5  -1 278.455 9.29922   7
  -4  -5  -1 288.450 9.42037   1
  -4  -5  -1 273.270 10.5526   3
   4   5   1 274.439 10.0654   2
   4   5   1 292.514 8.85151   6
  -5  -5  -1 52.8305 4.02516   3
  -5  -5  -1 46.2545 2.88432   5
  -5  -5  -1 59.7046 3.34784   1
  -5  -5  -1 49.9082 3.09525   7
  -5  -5  -1 54.0204 2.96234   5
  -5  -5  -1 43.1563 3.79342   4
   5   5   1 49.8222 3.60334   2
   5   5   1 53.0984 2.44114   6
  -6  -5  -1 1.71193 1.41187   7
  -6  -5  -1 2.64914 1.22935   5
  -6  -5  -1 1.65206 1.52846   1
  -6  -5  -1 1.81506 2.02205   4
  -6  -5  -1 1.52408 1.29318   5
   6   5   1 1.27043 0.95008   6
   6   5   1 2.56095 2.17200   3
   6   5   1 3.28345 1.75769   2
  -7  -5  -1 -0.6964 2.01190   4
  -7  -5  -1 -0.1215 1.60710   7
  -7  -5  -1 2.62490 1.76485   1
  -7  -5  -1 0.16733 1.19989   5
   7   5   1 1.43745 1.70078   2
   7   5   1 1.46303 2.37638   3
  -8  -5  -1 32.1889 3.60567   7
  -8  -5  -1 41.2046 3.32832   5
  -8  -5  -1 31.2333 4.27154   4
  -8  -5  -1 32.9421 3.69752   1
   8   5   1 38.4785 3.81907   2
   8   5   1 28.4566 4.53492   3
  -9  -5  -1 3.11557 2.28442   7
  -9  -5  -1 5.22200 2.46317   1
  -9  -5  -1 1.55366 1.70983   5
  -9  -5  -1 3.06485 2.80127   4
   9   5   1 2.25763 2.25501   2
   9   5   1 0.55254 2.88643   3
 -10  -5  -1 16.8474 3.36780   1
 -10  -5  -1 13.3308 3.32842   7
 -10  -5  -1 5.52984 3.44590   4
 -10  -5  -1 10.8640 2.49963   5
  10   5   1 22.8695 4.45559   3
 -11  -5  -1 10.5110 3.36587   1
 -11  -5  -1 12.1378 2.76944   5
 -11  -5  -1 14.2263 3.41694   7
 -11  -5  -1 9.10672 3.88769   4
  11   5   1 9.74211 4.28414   3
  10  -6  -1 2.96962 2.73279   3
  10  -6  -1 4.73389 2.93567   4
 -10   6   1 0.54875 2.35681   1
 -10   6   1 0.12000 2.63888   7
 -10   6   1 0.28355 2.14652   5
 -10   6   1 3.75419 2.52161   6
   9  -6  -1 20.2205 3.95773   4
   9  -6  -1 19.0346 3.59744   3
  -9   6   1 22.2758 3.30701   6
  -9   6   1 16.4034 3.64594   1
  -9   6   1 21.1387 3.76353   7
  -9   6   1 18.3464 3.19079   5
   8  -6  -1 151.029 8.48484   4
   8  -6  -1 144.799 7.79861   3
  -8   6   1 148.929 7.33100   5
  -8   6   1 152.370 7.28045   6
  -8   6   1 151.955 7.77120   1
   7  -6  -1 63.8912 4.72938   3
   7  -6  -1 59.7469 5.16186   4
  -7   6   1 61.3069 4.45449   6
  -7   6   1 60.6912 4.64256   7
  -7   6   1 57.7216 4.60232   1
  -7   6   1 64.2719 4.44128   5
   6  -6  -1 0.70962 1.45159   3
   6  -6  -1 0.89554 1.97519   4
  -6   6   1 -0.2545 1.50156   6
  -6   6   1 1.85432 1.86581   7
  -6   6   1 0.21537 1.49029   5
  -6   6   1 0.49665 1.50285   1
   5  -6  -1 19.3397 2.89827   4
   5  -6  -1 13.2110 2.22461   3
  -5   6   1 20.0138 2.60454   6
  -5   6   1 17.5563 2.47646   1
  -5   6   1 13.1596 2.10949   5
  -5   6   1 14.7657 2.50378   7
   4  -6  -1 68.8530 4.27640   4
   4  -6  -1 75.8309 3.97547   3
   4  -6  -1 56.5961 3.66583   5
  -4   6   1 71.5507 4.00546   6
  -4   6   1 62.0407 3.83851   7
  -4   6   1 68.7276 3.97205   5
  -4   6   1 70.6407 3.81274   1
  -4   6   1 71.7238 2.62559   2
   3  -6  -1 506.093 16.8538   4
   3  -6  -1 512.250 16.4390   5
   3  -6  -1 514.835 16.3169   3
  -3   6   1 516.839 16.3685   7
  -3   6   1 501.385 16.4212   5
  -3   6   1 524.742 15.3857   2
  -3   6   1 515.803 16.2217   1
  -3   6   1 496.796 16.4243   6
   2  -6  -1 -0.1455 0.87720   3
   2  -6  -1 0.66003 1.19327   4
   2  -6  -1 0.09300 1.10987   5
  -2   6   1 -0.7777 0.89594   2
  -2   6   1 0.78799 1.08779   5
  -2   6   1 0.64660 1.00987   7
  -2   6   1 0.35881 0.95467   1
  -2   6   1 0.61839 1.22058   6
   1  -6  -1 20.6885 1.97081   3
   1  -6  -1 21.4855 2.21561   4
   1  -6  -1 28.3131 2.43985   5
  -1   6   1 24.6710 1.67255   1
  -1   6   1 24.8165 1.78054   7
  -1   6   1 25.9890 2.18984   2
  -1   6   1 27.0977 2.39624   5
  -1   6   1 22.8960 2.20385   6
   0  -6  -1 40.0954 1.87523   1
   0  -6  -1 40.3118 2.78149   4
   0  -6  -1 37.6046 2.74596   5
   0  -6  -1 38.9959 2.51944   3
   0   6   1 41.3463 2.58987   5
   0   6   1 41.9878 2.74651   2
   0   6   1 36.5638 2.51972   6
  -1  -6  -1 17.5793 1.88504   5
  -1  -6  -1 15.6544 0.93171   7
  -1  -6  -1 15.4996 2.02505   4
  -1  -6  -1 15.8941 1.80809   3
  -1  -6  -1 13.3065 1.09047   1
   1   6   1 16.5583 1.71735   6
   1   6   1 15.0249 2.00710   2
   1   6   1 13.4143 1.60319   5
  -2  -6  -1 283.733 8.84152   1
  -2  -6  -1 262.531 9.96826   4
  -2  -6  -1 292.589 9.62089   5
  -2  -6  -1 295.882 9.74607   5
  -2  -6  -1 298.229 10.1924   3
  -2  -6  -1 264.456 8.56664   7
   2   6   1 294.614 9.45370   5
   2   6   1 289.695 10.1322   2
   2   6   1 306.025 9.38050   6
  -3  -6  -1 159.443 5.34861   7
  -3  -6  -1 158.204 6.68522   4
  -3  -6  -1 163.100 6.07838   5
  -3  -6  -1 157.700 5.54195   1
  -3  -6  -1 163.570 6.86568   3
  -3  -6  -1 156.105 5.94513   5
   3   6   1 157.092 6.56107   2
   3   6   1 155.273 5.59614   6
  -4  -6  -1 691.103 21.2818   5
  -4  -6  -1 656.301 22.4215   3
  -4  -6  -1 706.320 21.2087   5
  -4  -6  -1 668.688 22.2056   4
  -4  -6  -1 673.947 20.8358   7
  -4  -6  -1 732.547 21.0895   1
   4   6   1 713.999 20.6984   6
   4   6   1 693.496 22.0759   2
  -5  -6  -1 178.731 6.70551   1
  -5  -6  -1 169.972 6.50038   7
  -5  -6  -1 175.229 6.58504   5
  -5  -6  -1 171.012 7.78673   4
  -5  -6  -1 171.003 7.93584   3
  -5  -6  -1 172.610 6.54744   5
   5   6   1 168.157 7.38851   2
   5   6   1 170.173 5.91141   6
  -6  -6  -1 0.85354 1.21080   5
  -6  -6  -1 0.91845 1.89153   4
  -6  -6  -1 0.70258 1.36053   7
  -6  -6  -1 2.24119 1.37389   5
  -6  -6  -1 1.80241 1.46707   1
   6   6   1 1.44762 0.95719   6
   6   6   1 3.07556 1.92981   2
  -7  -6  -1 36.8988 3.44171   7
  -7  -6  -1 35.0446 3.05626   5
  -7  -6  -1 29.8772 3.96582   4
  -7  -6  -1 32.3475 3.33691   1
   7   6   1 32.4653 4.44153   3
   7   6   1 37.2121 3.87476   2
  -8  -6  -1 2.67570 2.00872   1
  -8  -6  -1 1.57487 2.44900   4
  -8  -6  -1 1.24756 1.87951   7
  -8  -6  -1 3.33952 1.74371   5
   8   6   1 1.01386 2.06865   2
   8   6   1 2.63920 2.72310   3
  -9  -6  -1 20.6387 3.96953   4
  -9  -6  -1 25.5237 2.99526   5
  -9  -6  -1 29.7185 3.82292   7
  -9  -6  -1 27.0053 3.71951   1
   9   6   1 20.7943 4.51320   3
   9   6   1 30.5941 3.82382   2
 -10  -6  -1 16.4580 3.27516   7
 -10  -6  -1 13.4776 3.30918   1
 -10  -6  -1 8.45724 2.38726   5
 -10  -6  -1 14.8618 4.11495   4
  10   6   1 8.40715 3.73770   3
  10  -7  -1 0.55912 2.81287   4
 -10   7   1 0.57945 2.35457   5
 -10   7   1 3.28856 2.86062   1
 -10   7   1 2.38815 2.51355   6
 -10   7   1 3.42359 2.98386   7
   9  -7  -1 15.2063 3.27004   3
   9  -7  -1 6.44995 3.27381   4
  -9   7   1 14.0096 3.48437   1
  -9   7   1 8.23611 3.06889   7
  -9   7   1 10.5350 2.70513   6
  -9   7   1 13.0787 2.97649   5
   8  -7  -1 46.8318 5.50776   4
   8  -7  -1 53.8406 4.81883   3
  -8   7   1 43.4820 4.39157   5
  -8   7   1 55.6969 5.24377   1
  -8   7   1 58.4634 4.57825   6
  -8   7   1 48.9328 5.30750   7
   7  -7  -1 5.34308 2.14938   3
   7  -7  -1 6.79354 2.66759   4
  -7   7   1 3.79477 2.29641   7
  -7   7   1 5.63343 2.18882   5
  -7   7   1 6.21619 2.29523   6
  -7   7   1 7.66760 2.48663   1
   6  -7  -1 35.6383 3.93620   4
   6  -7  -1 32.7004 3.36707   3
  -6   7   1 27.3056 3.34946   7
  -6   7   1 33.1210 3.49633   6
  -6   7   1 29.8774 3.38866   5
  -6   7   1 30.5175 3.47674   1
   5  -7  -1 127.421 5.93431   3
   5  -7  -1 108.523 6.27955   4
  -5   7   1 126.468 6.08001   7
  -5   7   1 113.498 5.76360   1
  -5   7   1 118.761 5.85699   6
  -5   7   1 118.799 5.86471   5
   4  -7  -1 196.636 8.34976   4
   4  -7  -1 201.835 7.76548   5
   4  -7  -1 193.779 7.65551   3
  -4   7   1 189.630 7.80025   6
  -4   7   1 194.042 7.60098   1
  -4   7   1 193.400 6.31207   2
  -4   7   1 195.278 7.80445   5
  -4   7   1 175.476 7.54646   7
   3  -7  -1 57.8094 3.92693   4
   3  -7  -1 52.6046 3.48607   5
   3  -7  -1 48.6955 3.18341   3
  -3   7   1 53.5433 3.49245   5
  -3   7   1 50.7476 3.09922   1
  -3   7   1 56.1741 2.74851   2
  -3   7   1 51.8756 3.22482   7
  -3   7   1 55.8642 3.62172   6
   2  -7  -1 45.4116 3.28930   5
   2  -7  -1 53.3302 3.54359   4
   2  -7  -1 44.1365 2.82898   3
  -2   7   1 41.2250 2.61167   1
  -2   7   1 47.1060 2.78986   7
  -2   7   1 44.2832 2.73877   2
  -2   7   1 45.0838 3.08766   5
  -2   7   1 43.4678 3.10976   6
   1  -7  -1 64.5558 3.45962   3
   1  -7  -1 67.1551 3.80649   5
   1  -7  -1 69.1645 3.89137   4
  -1   7   1 63.7576 2.87981   1
  -1   7   1 63.0279 2.95703   7
  -1   7   1 61.3855 3.57318   6
  -1   7   1 65.8356 3.65939   5
  -1   7   1 67.8094 3.52971   2
   0  -7  -1 6.69958 0.93734   1
   0  -7  -1 3.83550 1.40617   4
   0  -7  -1 4.31244 1.28275   3
   0  -7  -1 3.94413 1.51718   5
   0   7   1 5.53196 1.45595   5
   0   7   1 5.70847 1.46592   6
   0   7   1 3.28271 1.38254   2
  -1  -7  -1 43.3607 1.89366   1
  -1  -7  -1 42.8496 2.92071   3
  -1  -7  -1 40.6792 1.63235   7
  -1  -7  -1 39.6709 3.02670   4
  -1  -7  -1 42.1529 2.95066   5
   1   7   1 44.8985 3.03951   2
   1   7   1 43.5697 2.78486   6
   1   7   1 45.2357 2.83658   5
  -2  -7  -1 62.7991 3.86025   4
  -2  -7  -1 62.3636 2.52787   1
  -2  -7  -1 59.6144 2.16446   7
  -2  -7  -1 59.6734 3.50536   5
  -2  -7  -1 62.5304 3.81198   3
  -2  -7  -1 66.5526 3.48709   5
   2   7   1 61.5978 3.29454   5
   2   7   1 68.0561 3.28216   6
   2   7   1 70.9500 4.03379   2
  -3  -7  -1 55.4666 3.26643   5
  -3  -7  -1 50.7033 3.14251   5
  -3  -7  -1 60.6261 3.94656   3
  -3  -7  -1 49.1812 3.55620   4
  -3  -7  -1 60.4395 2.66340   1
  -3  -7  -1 51.1939 2.29595   7
   3   7   1 59.0379 2.94808   6
   3   7   1 62.4807 3.95119   2
  -4  -7  -1 135.401 5.41433   5
  -4  -7  -1 116.425 6.12110   4
  -4  -7  -1 135.350 5.03281   1
  -4  -7  -1 130.113 5.46158   5
  -4  -7  -1 129.264 4.77636   7
  -4  -7  -1 127.838 6.44118   3
   4   7   1 125.988 6.18744   2
   4   7   1 125.116 4.90431   6
  -5  -7  -1 1.51281 1.19425   7
  -5  -7  -1 2.59965 1.29851   1
  -5  -7  -1 -0.3103 1.57192   3
  -5  -7  -1 1.08648 1.17883   5
  -5  -7  -1 1.45684 1.96293   4
  -5  -7  -1 0.64243 1.28661   5
   5   7   1 3.22534 1.92236   2
   5   7   1 1.66256 1.03081   6
  -6  -7  -1 41.0712 3.40619   1
  -6  -7  -1 30.2639 3.87812   4
  -6  -7  -1 28.7967 3.68150   3
  -6  -7  -1 33.0480 2.96223   5
  -6  -7  -1 34.9135 2.98007   7
   6   7   1 32.1330 2.25207   6
   6   7   1 27.5515 3.40137   2
  -7  -7  -1 25.2612 3.91145   4
  -7  -7  -1 23.3248 2.81357   7
  -7  -7  -1 22.1325 2.60998   5
  -7  -7  -1 22.4311 2.80927   1
   7   7   1 18.8403 3.75154   3
   7   7   1 20.2388 3.25976   2
  -8  -7  -1 3.24394 1.98611   1
  -8  -7  -1 4.02757 1.98655   7
  -8  -7  -1 1.82086 2.58240   4
  -8  -7  -1 5.36484 1.90947   5
   8   7   1 3.42320 2.28767   2
   8   7   1 2.93583 2.90642   3
  -9  -7  -1 38.3517 4.14417   1
  -9  -7  -1 40.7380 4.81281   7
  -9  -7  -1 41.8265 3.87575   5
  -9  -7  -1 41.9019 5.28280   4
   9   7   1 43.9664 4.67183   2
   9   7   1 37.1913 5.64662   3
 -10  -7  -1 5.31185 3.47892   4
 -10  -7  -1 5.69764 2.32379   5
 -10  -7  -1 7.87273 2.88608   1
  10   7   1 6.73835 3.88252   3
  10   7   1 8.88210 3.21731   2
  10  -8  -1 2.82058 3.26174   4
 -10   8   1 10.0269 3.76034   7
 -10   8   1 5.11429 2.76492   5
 -10   8   1 6.95085 3.02288   1
 -10   8   1 11.5327 3.22895   6
   9  -8  -1 6.00560 2.86497   3
   9  -8  -1 4.77569 3.20622   4
  -9   8   1 4.17024 2.77622   1
  -9   8   1 6.67684 2.56557   5
  -9   8   1 6.00684 3.13558   7
  -9   8   1 5.14995 2.67018   6
   8  -8  -1 16.5832 3.68184   4
   8  -8  -1 10.7549 2.72770   3
  -8   8   1 7.93568 2.81604   7
  -8   8   1 8.36273 2.75024   6
  -8   8   1 9.72419 2.89094   1
  -8   8   1 10.1224 2.77384   5
   7  -8  -1 25.0009 3.45732   3
   7  -8  -1 27.4354 4.06586   4
  -7   8   1 32.4488 3.79771   6
  -7   8   1 26.5913 3.69459   7
  -7   8   1 25.3009 3.46260   5
  -7   8   1 26.9848 3.72016   1
   6  -8  -1 26.2269 3.16763   3
   6  -8  -1 18.2054 3.23282   4
  -6   8   1 20.6664 3.08661   1
  -6   8   1 24.8576 3.20859   6
  -6   8   1 20.8090 3.19579   7
  -6   8   1 16.5887 2.73574   5
   5  -8  -1 18.6422 3.15608   4
   5  -8  -1 15.9224 2.48955   3
  -5   8   1 20.7609 2.91869   6
  -5   8   1 19.4234 2.74780   5
  -5   8   1 17.2057 2.79376   7
  -5   8   1 19.6673 2.74263   1
   4  -8  -1 60.7921 3.87026   3
   4  -8  -1 50.4413 4.03520   4
   4  -8  -1 57.0603 3.89217   5
  -4   8   1 59.0713 3.83304   7
  -4   8   1 61.4820 2.85262   2
  -4   8   1 58.9620 3.66494   1
  -4   8   1 60.1764 4.06599   6
  -4   8   1 54.1463 3.97620   5
   3  -8  -1 31.2219 3.09969   5
   3  -8  -1 25.9374 3.05827   4
   3  -8  -1 22.6433 2.50079   3
  -3   8   1 24.6954 2.83625   6
  -3   8   1 26.0788 2.53848   7
  -3   8   1 29.8587 2.44014   1
  -3   8   1 23.2518 2.56267   5
  -3   8   1 24.8167 2.12683   2
   2  -8  -1 145.314 6.39563   4
   2  -8  -1 133.956 6.10662   5
   2  -8  -1 132.382 5.71204   3
  -2   8   1 134.517 5.39736   7
  -2   8   1 133.286 6.01348   5
  -2   8   1 136.494 5.47095   2
  -2   8   1 128.799 5.92636   6
  -2   8   1 129.115 5.23832   1
   1  -8  -1 20.0974 2.45536   5
   1  -8  -1 17.7012 2.12139   3
   1  -8  -1 20.4891 1.66754   1
   1  -8  -1 21.2325 2.55008   4
  -1   8   1 20.7395 2.39864   5
  -1   8   1 19.1241 1.69346   7
  -1   8   1 19.5674 2.26346   2
  -1   8   1 19.6740 2.36334   6
   0  -8  -1 73.6751 3.87368   3
   0  -8  -1 72.1881 4.03229   5
   0  -8  -1 67.5292 4.04483   4
   0  -8  -1 66.1115 2.72501   7
   0  -8  -1 66.2097 2.75961   1
   0   8   1 61.3943 3.71748   5
   0   8   1 68.1489 3.90483   2
   0   8   1 71.2442 3.79860   6
  -1  -8  -1 90.1099 2.96652   7
  -1  -8  -1 99.1011 4.87388   4
  -1  -8  -1 85.3690 4.49353   5
  -1  -8  -1 87.3510 3.23250   1
  -1  -8  -1 91.7800 4.62603   3
   1   8   1 94.1550 4.45016   5
   1   8   1 88.6344 4.35097   6
   1   8   1 94.3310 4.82957   2
  -2  -8  -1 52.4531 3.36616   5
  -2  -8  -1 48.1033 2.15042   1
  -2  -8  -1 49.6229 3.55426   4
  -2  -8  -1 55.8199 3.70677   3
   2   8   1 49.1989 3.10131   5
   2   8   1 46.7425 3.02312   6
   2   8   1 50.6765 3.77165   2
  -3  -8  -1 101.962 4.93358   5
  -3  -8  -1 102.040 3.49570   7
  -3  -8  -1 92.4753 5.38107   3
  -3  -8  -1 103.299 4.81493   5
  -3  -8  -1 112.435 5.54075   4
  -3  -8  -1 105.175 3.91228   1
   3   8   1 105.164 5.39510   2
   3   8   1 105.463 4.51326   6
  -4  -8  -1 43.3236 3.09028   5
  -4  -8  -1 44.7065 3.83767   3
  -4  -8  -1 42.1187 2.20346   7
  -4  -8  -1 39.2180 2.41407   1
  -4  -8  -1 38.7010 3.00085   5
  -4  -8  -1 39.0677 3.80053   4
   4   8   1 35.7644 3.50877   2
   4   8   1 44.3205 2.72015   6
  -5  -8  -1 96.0626 5.84307   4
  -5  -8  -1 100.920 4.28426   7
  -5  -8  -1 104.501 4.55142   1
  -5  -8  -1 98.7571 5.95027   3
  -5  -8  -1 92.6312 4.83880   5
   5   8   1 103.677 4.33650   6
   5   8   1 103.453 5.89879   2
  -6  -8  -1 3.73124 2.33899   3
  -6  -8  -1 2.46310 1.50466   1
  -6  -8  -1 2.73638 1.44021   7
  -6  -8  -1 0.59456 1.32844   5
  -6  -8  -1 0.47334 2.10943   4
   6   8   1 1.68329 2.15307   2
  -7  -8  -1 17.3664 2.45830   5
  -7  -8  -1 16.4022 2.56013   1
  -7  -8  -1 12.1825 3.06021   4
  -7  -8  -1 17.8574 2.84164   7
   7   8   1 16.1262 3.16801   2
  -8  -8  -1 29.8620 3.25313   5
  -8  -8  -1 38.7726 3.89481   1
  -8  -8  -1 33.6420 4.57327   4
   8   8   1 35.2650 4.99462   3
   8   8   1 39.1093 4.47352   2
  -9  -8  -1 2.42235 2.94267   4
  -9  -8  -1 6.04453 2.53364   1
  -9  -8  -1 2.74586 1.93573   5
   9   8   1 4.10439 2.82707   2
   9   8   1 -0.0477 2.94946   3
 -10  -8  -1 8.58597 3.72692   4
 -10  -8  -1 9.43660 2.65457   5
  10   8   1 7.65656 4.07113   3
  10   8   1 12.9759 3.48965   2
   9  -9  -1 5.34421 3.23796   4
  -9   9   1 8.06055 2.95617   6
  -9   9   1 5.37172 3.05385   7
  -9   9   1 2.71118 2.76657   1
  -9   9   1 2.54207 2.40547   5
   8  -9  -1 1.36844 2.58839   4
   8  -9  -1 1.00274 2.23162   3
  -8   9   1 -1.1049 1.95311   5
  -8   9   1 3.32313 2.49052   6
  -8   9   1 -0.4051 2.20020   1
  -8   9   1 4.19204 2.41222   7
   7  -9  -1 33.0235 4.64473   4
   7  -9  -1 44.1425 4.40018   3
  -7   9   1 33.5418 3.94508   1
  -7   9   1 45.7387 4.48912   6
  -7   9   1 42.4701 4.64684   7
  -7   9   1 35.9906 3.99131   5
   6  -9  -1 74.8170 5.74027   4
   6  -9  -1 79.2680 5.16940   3
  -6   9   1 66.4699 5.05408   6
  -6   9   1 79.2650 5.12888   1
  -6   9   1 78.3871 5.25635   5
   5  -9  -1 195.309 8.46962   3
   5  -9  -1 203.344 9.33247   4
  -5   9   1 195.815 8.76397   5
  -5   9   1 203.216 8.63890   7
  -5   9   1 202.581 8.41379   1
  -5   9   1 203.859 8.73269   6
   4  -9  -1 7.81307 3.34599   5
   4  -9  -1 12.3514 2.65797   4
   4  -9  -1 10.8523 1.99586   3
  -4   9   1 8.80413 2.05963   7
  -4   9   1 10.1821 1.56369   2
  -4   9   1 7.34334 2.05293   6
  -4   9   1 7.70330 1.84695   1
  -4   9   1 7.67826 2.01446   5
   3  -9  -1 114.495 5.66758   3
   3  -9  -1 133.546 6.53517   4
   3  -9  -1 127.334 6.19296   5
  -3   9   1 122.055 5.16315   2
  -3   9   1 125.401 6.05157   5
  -3   9   1 123.811 6.06213   6
  -3   9   1 116.993 5.49537   7
  -3   9   1 132.888 5.49177   1
   2  -9  -1 6.31428 2.00188   5
   2  -9  -1 3.95923 1.44077   3
   2  -9  -1 2.76673 1.60932   4
  -2   9   1 3.78337 1.20624   1
  -2   9   1 6.90606 1.96576   6
  -2   9   1 5.04473 1.39442   7
  -2   9   1 4.86436 1.64305   5
  -2   9   1 6.14822 1.63963   2
   1  -9  -1 35.1171 3.28018   5
   1  -9  -1 37.6113 2.25605   1
   1  -9  -1 36.7829 3.62263   4
   1  -9  -1 38.1889 2.96981   3
  -1   9   1 39.6032 3.17961   5
  -1   9   1 33.4854 3.07258   6
  -1   9   1 39.3072 3.15136   2
  -1   9   1 36.8400 2.30186   7
   0  -9  -1 7.49180 1.04751   1
   0  -9  -1 9.69676 1.10456   7
   0  -9  -1 4.94976 1.68676   5
   0  -9  -1 6.96971 1.61807   3
   0  -9  -1 5.71668 1.80913   4
   0   9   1 6.51495 1.70132   5
   0   9   1 5.57711 1.68237   6
   0   9   1 2.78294 1.63246   2
  -1  -9  -1 36.8051 1.76342   1
  -1  -9  -1 41.4220 3.18546   3
  -1  -9  -1 34.1220 3.31078   4
  -1  -9  -1 37.1010 3.37938   5
   1   9   1 34.4356 3.08812   5
   1   9   1 27.1305 2.76801   6
   1   9   1 40.1802 3.64317   2
  -2  -9  -1 0.49016 1.34534   3
  -2  -9  -1 1.23260 1.54717   4
  -2  -9  -1 -0.3277 1.22737   5
  -2  -9  -1 0.59025 0.64689   1
   2   9   1 0.56818 1.68867   2
   2   9   1 0.82738 1.30351   5
   2   9   1 -1.5829 1.13021   6
  -3  -9  -1 21.5007 2.95720   4
  -3  -9  -1 18.8049 2.71590   3
  -3  -9  -1 19.7063 2.50949   5
  -3  -9  -1 26.1901 1.68340   1
   3   9   1 23.7467 2.36439   6
   3   9   1 22.8508 2.88425   2
  -4  -9  -1 189.391 6.36510   7
  -4  -9  -1 192.456 6.63504   1
  -4  -9  -1 189.905 7.74686   5
  -4  -9  -1 187.377 8.60261   3
  -4  -9  -1 197.806 8.56366   4
   4   9   1 193.242 7.13534   6
   4   9   1 183.726 8.48054   2
  -5  -9  -1 135.257 7.19686   4
  -5  -9  -1 141.590 5.52444   1
  -5  -9  -1 138.039 7.46335   3
  -5  -9  -1 132.383 6.18297   5
   5   9   1 142.901 5.62793   6
   5   9   1 128.845 7.12766   2
  -6  -9  -1 225.240 9.02950   5
  -6  -9  -1 222.937 8.45586   1
  -6  -9  -1 219.007 10.4842   3
  -6  -9  -1 242.970 10.5646   4
   6   9   1 248.604 10.3720   2
  -7  -9  -1 0.53605 2.19372   3
  -7  -9  -1 0.90436 2.44564   4
  -7  -9  -1 0.82505 1.56241   5
   7   9   1 0.25364 2.36665   2
  -8  -9  -1 -0.4240 2.77812   4
  -8  -9  -1 2.53487 1.81767   5
   8   9   1 0.18451 2.35111   2
   8   9   1 4.57688 3.17131   3
  -9  -9  -1 55.6287 4.40312   5
  -9  -9  -1 49.1756 5.95362   4
   9   9   1 41.1291 5.64295   3
   9   9   1 46.1847 5.25030   2
 -10  -9  -1 6.56300 2.56469   5
 -10  -9  -1 2.77826 3.23546   4
  10   9   1 4.82433 3.26189   2
  10   9   1 1.87773 3.47374   3
   9 -10  -1 3.36127 3.19676   4
  -9  10   1 0.76548 2.70960   7
  -9  10   1 5.44816 2.78457   5
  -9  10   1 6.37155 3.01267   6
  -9  10   1 1.41171 2.70372   1
   8 -10  -1 28.7368 4.69071   4
  -8  10   1 26.0594 4.11500   7
  -8  10   1 25.8591 4.03047   1
  -8  10   1 33.6183 4.37176   6
  -8  10   1 26.9539 3.95758   5
   7 -10  -1 3.09092 2.72584   4
   7 -10  -1 3.09614 2.20169   3
  -7  10   1 5.26434 2.59203   6
  -7  10   1 0.58017 2.04670   5
  -7  10   1 -0.3213 2.23646   1
  -7  10   1 2.86150 2.46238   7
   6 -10  -1 30.0140 4.14405   4
   6 -10  -1 37.0578 4.00733   3
  -6  10   1 39.3570 4.05742   1
  -6  10   1 38.6726 4.25076   6
  -6  10   1 26.4492 3.66504   5
  -6  10   1 30.0770 3.78517   7
   5 -10  -1 22.8945 3.00762   3
   5 -10  -1 24.5467 3.72256   4
  -5  10   1 16.7412 2.85664   7
  -5  10   1 17.9741 2.96462   5
  -5  10   1 17.2470 2.66849   1
  -5  10   1 24.2550 3.39264   6
   4 -10  -1 39.1994 4.35884   4
   4 -10  -1 29.5294 3.18125   3
  -4  10   1 20.2358 2.90793   5
  -4  10   1 30.1890 2.50964   2
  -4  10   1 38.4692 3.37719   1
  -4  10   1 34.6097 3.33265   7
  -4  10   1 29.2277 3.44208   6
   3 -10  -1 2.60168 1.47570   3
   3 -10  -1 2.03702 1.85763   4
   3 -10  -1 4.05206 1.94273   5
  -3  10   1 2.73741 1.44658   1
  -3  10   1 5.17116 1.64521   2
  -3  10   1 3.04416 1.61510   7
  -3  10   1 2.57387 1.70762   5
  -3  10   1 0.11119 1.55926   6
   2 -10  -1 76.9364 4.89898   5
   2 -10  -1 96.3381 5.38245   4
   2 -10  -1 86.2038 4.71211   3
  -2  10   1 78.9619 3.82549   1
  -2  10   1 77.5886 4.38496   2
  -2  10   1 73.2871 4.76368   5
  -2  10   1 85.3334 4.09783   7
  -2  10   1 80.4337 4.85804   6
   1 -10  -1 12.1717 2.29474   5
   1 -10  -1 18.1824 2.42638   3
   1 -10  -1 22.7277 1.94626   1
   1 -10  -1 13.4843 2.46406   4
  -1  10   1 14.5269 1.68215   7
  -1  10   1 18.7029 2.55170   2
  -1  10   1 17.9068 2.54822   6
  -1  10   1 16.8122 2.56875   5
   0 -10  -1 1.03168 1.51439   4
   0 -10  -1 0.36993 0.73479   7
   0 -10  -1 0.42630 1.38869   5
   0 -10  -1 0.25317 1.14584   3
   0 -10  -1 1.36941 0.81037   1
   0  10   1 -0.2774 1.36201   5
   0  10   1 1.73824 1.48986   6
   0  10   1 -0.5185 1.49248   2
  -1 -10  -1 12.3713 2.16986   3
  -1 -10  -1 7.94093 1.97370   4
  -1 -10  -1 9.35033 0.98059   1
  -1 -10  -1 10.3756 2.04552   5
   1  10   1 12.5062 2.14733   6
   1  10   1 7.81126 2.16068   2
   1  10   1 8.74620 1.92133   5
  -2 -10  -1 292.777 11.2240   4
  -2 -10  -1 292.907 10.8909   5
  -2 -10  -1 290.684 11.2353   3
  -2 -10  -1 280.012 8.73510   1
   2  10   1 293.950 10.3924   6
   2  10   1 281.111 11.2017   2
  -3 -10  -1 1.33627 0.90703   1
  -3 -10  -1 0.72943 1.56869   3
  -3 -10  -1 0.80560 1.79015   4
  -3 -10  -1 -0.8588 1.33111   5
   3  10   1 0.85861 1.38036   6
   3  10   1 1.25878 1.77295   2
  -4 -10  -1 32.7036 3.41153   5
  -4 -10  -1 29.2130 3.73028   4
  -4 -10  -1 31.8518 3.94667   3
   4  10   1 29.8127 3.81237   2
   4  10   1 32.8725 2.87170   6
  -5 -10  -1 13.5478 2.99716   3
  -5 -10  -1 13.2117 2.41858   5
  -5 -10  -1 10.2619 2.92051   4
   5  10   1 7.23515 2.67864   2
   5  10   1 12.8349 1.99583   6
  -6 -10  -1 35.5445 4.41674   4
  -6 -10  -1 45.9104 4.85797   3
  -6 -10  -1 43.8119 3.96182   5
   6  10   1 40.9791 4.48444   2
  -7 -10  -1 0.38518 1.61030   5
  -7 -10  -1 -0.9779 2.42343   4
  -7 -10  -1 0.09075 2.27290   3
   7  10   1 -0.3843 2.39013   2
  -8 -10  -1 13.0315 2.58378   5
  -8 -10  -1 9.82069 3.63473   4
   8  10   1 10.2697 3.18412   2
  -9 -10  -1 28.4687 3.61580   5
  -9 -10  -1 32.6412 4.94302   4
   9  10   1 29.5727 4.63882   2
   9  10   1 18.4684 4.37373   3
   9 -11  -1 11.3190 3.89480   4
  -9  11   1 7.32026 3.18270   6
  -9  11   1 11.8737 3.77151   7
  -9  11   1 2.18503 3.03218   1
   8 -11  -1 21.4116 4.23864   4
  -8  11   1 25.7739 4.17942   6
  -8  11   1 19.0950 3.61556   1
  -8  11   1 11.0028 3.50777   7
  -8  11   1 13.8725 3.24620   5
   7 -11  -1 0.71833 1.97692   3
   7 -11  -1 -0.6181 2.35660   4
  -7  11   1 0.27806 2.24454   1
  -7  11   1 -4.0855 2.07296   6
  -7  11   1 -1.0565 2.14993   5
  -7  11   1 -0.6024 2.21250   7
   6 -11  -1 13.1712 2.77912   3
   6 -11  -1 7.80152 2.91525   4
  -6  11   1 11.2387 2.80504   7
  -6  11   1 6.63936 2.56784   5
  -6  11   1 7.35702 2.50837   1
  -6  11   1 12.7671 3.08135   6
   5 -11  -1 67.2957 5.60962   4
   5 -11  -1 65.5809 4.82744   3
  -5  11   1 71.8512 5.35168   6
  -5  11   1 65.7038 4.83634   7
  -5  11   1 76.9237 5.38099   5
  -5  11   1 71.5078 4.81624   1
   4 -11  -1 0.47412 1.48435   3
   4 -11  -1 1.15820 1.93449   4
  -4  11   1 0.86043 1.62243   1
  -4  11   1 0.71155 1.97834   6
  -4  11   1 0.79993 1.89348   5
  -4  11   1 -2.0863 1.47061   7
   3 -11  -1 43.6839 4.39246   5
   3 -11  -1 37.7774 4.09012   4
   3 -11  -1 39.9104 3.53773   3
  -3  11   1 38.9636 3.04175   1
  -3  11   1 38.4727 3.89579   5
  -3  11   1 40.0370 3.20454   2
  -3  11   1 36.2036 3.75673   6
  -3  11   1 36.0668 3.12118   7
   2 -11  -1 0.12321 1.69072   4
   2 -11  -1 1.64549 1.53049   3
   2 -11  -1 3.19819 1.98413   5
   2 -11  -1 3.46859 1.33076   1
  -2  11   1 1.33967 1.30881   7
  -2  11   1 3.70823 2.07056   6
  -2  11   1 3.73359 1.87167   2
  -2  11   1 4.12412 2.00751   5
   1 -11  -1 49.5379 2.70369   1
   1 -11  -1 50.1414 4.13105   4
   1 -11  -1 49.3330 4.10124   5
   1 -11  -1 44.5398 3.66547   3
  -1  11   1 49.0100 4.00430   5
  -1  11   1 48.0792 2.74962   7
  -1  11   1 49.3308 3.96097   2
  -1  11   1 47.3240 3.91188   6
   0 -11  -1 26.3191 1.71025   7
   0 -11  -1 29.7854 3.27897   3
   0 -11  -1 29.9485 3.48308   4
   0 -11  -1 25.0255 3.30543   5
   0 -11  -1 22.8651 1.74911   1
   0  11   1 22.4607 3.00090   5
   0  11   1 27.0575 3.18088   2
   0  11   1 34.1493 3.36399   6
  -1 -11  -1 166.827 7.84890   4
  -1 -11  -1 164.986 7.65484   3
  -1 -11  -1 170.371 7.71736   5
   1  11   1 156.979 7.51792   2
   1  11   1 178.278 7.38376   6
  -2 -11  -1 18.5652 2.86787   3
  -2 -11  -1 16.1514 2.84529   4
  -2 -11  -1 16.7516 2.71045   5
   2  11   1 13.2639 2.60738   2
   2  11   1 16.4215 2.51384   6
  -3 -11  -1 163.300 7.55631   5
  -3 -11  -1 159.404 7.95869   4
  -3 -11  -1 162.921 8.10410   3
   3  11   1 165.278 8.09667   2
   3  11   1 173.188 7.04222   6
  -4 -11  -1 53.9905 4.22867   5
  -4 -11  -1 67.1171 5.16090   3
  -4 -11  -1 54.6868 4.83073   4
   4  11   1 66.2044 5.21378   2
   4  11   1 69.1062 4.03827   6
  -5 -11  -1 284.346 12.7427   3
  -5 -11  -1 302.562 11.6324   5
  -5 -11  -1 296.529 12.6129   4
   5  11   1 314.369 10.8076   6
   5  11   1 319.047 12.8142   2
  -6 -11  -1 36.9707 3.90604   5
  -6 -11  -1 39.0321 4.88406   3
  -6 -11  -1 37.8384 4.76976   4
   6  11   1 33.8977 4.46705   2
  -7 -11  -1 23.0551 4.20507   4
  -7 -11  -1 24.4463 3.30289   5
  -7 -11  -1 18.9620 3.92697   3
   7  11   1 18.9081 3.73702   2
  -8 -11  -1 -1.0655 2.52002   4
  -8 -11  -1 3.06154 2.11308   5
   8  11   1 1.48019 2.76195   2
  -9 -11  -1 44.3878 6.09694   4
  -9 -11  -1 39.4498 4.21530   5
   9  11   1 30.1494 4.74700   2
   9  11   1 37.5828 5.90955   3
   8 -12  -1 23.0537 4.46966   4
  -8  12   1 23.0449 4.10458   1
  -8  12   1 25.4343 4.28054   6
  -8  12   1 23.9731 4.30120   7
  -8  12   1 17.7399 3.71143   5
   7 -12  -1 0.31165 2.60915   4
  -7  12   1 3.17922 2.66858   7
  -7  12   1 0.27018 2.45981   6
  -7  12   1 -0.5201 2.34430   5
  -7  12   1 1.02859 2.35555   1
   6 -12  -1 74.7459 6.43192   4
   6 -12  -1 88.4252 5.80693   3
  -6  12   1 87.9456 6.00562   7
  -6  12   1 88.9589 6.24640   5
  -6  12   1 88.4055 6.27857   6
  -6  12   1 75.5037 5.60185   1
   5 -12  -1 63.9691 4.69432   3
   5 -12  -1 42.4551 4.95783   4
  -5  12   1 55.6978 5.24574   5
  -5  12   1 47.8872 4.31703   1
  -5  12   1 44.8677 4.42517   7
  -5  12   1 50.2336 5.02880   6
   4 -12  -1 34.5410 4.34882   4
   4 -12  -1 28.8965 3.44442   3
  -4  12   1 32.1218 3.34399   7
  -4  12   1 26.6871 3.51527   5
  -4  12   1 31.8224 3.17291   1
  -4  12   1 23.9301 3.55845   6
   3 -12  -1 0.06755 1.39383   3
   3 -12  -1 0.18633 1.92356   4
  -3  12   1 1.20282 1.69679   2
  -3  12   1 1.01228 1.97491   5
  -3  12   1 -0.8729 1.47952   7
  -3  12   1 2.26113 2.10006   6
  -3  12   1 0.85732 1.45827   1
   2 -12  -1 471.338 16.8740   5
   2 -12  -1 455.014 14.9769   1
   2 -12  -1 435.623 16.9582   4
   2 -12  -1 461.792 16.3929   3
  -2  12   1 483.551 15.1978   7
  -2  12   1 478.109 16.0175   2
  -2  12   1 437.657 16.4655   5
  -2  12   1 494.639 16.7101   6
   1 -12  -1 34.4940 4.04919   4
   1 -12  -1 40.7669 4.18838   5
   1 -12  -1 44.2831 4.13523   3
  -1  12   1 41.3142 4.10095   5
  -1  12   1 38.6494 3.82363   6
  -1  12   1 40.5445 3.98494   2
   0 -12  -1 183.035 8.46648   4
   0 -12  -1 167.655 8.01204   3
   0 -12  -1 174.364 8.19804   5
   0  12   1 177.437 8.09122   2
   0  12   1 176.188 7.90003   6
  -1 -12  -1 40.1457 4.01203   5
  -1 -12  -1 35.5422 4.04470   4
  -1 -12  -1 50.2477 4.05596   3
   1  12   1 39.5850 4.21584   2
   1  12   1 41.1147 3.81945   6
  -2 -12  -1 166.231 8.28470   4
  -2 -12  -1 174.990 8.10663   5
  -2 -12  -1 170.748 8.29400   3
   2  12   1 170.436 8.38947   2
   2  12   1 176.415 7.60664   6
  -3 -12  -1 5.69920 2.11049   5
  -3 -12  -1 2.36745 1.91698   3
  -3 -12  -1 4.09102 2.24806   4
   3  12   1 6.21659 2.11352   6
   3  12   1 5.27580 2.61382   2
  -4 -12  -1 19.6916 3.45851   4
  -4 -12  -1 20.6286 3.07188   5
  -4 -12  -1 19.8952 3.38177   3
   4  12   1 24.6918 2.92356   6
   4  12   1 13.4906 2.99571   2
  -5 -12  -1 15.0645 2.74379   5
  -5 -12  -1 15.4647 3.47815   3
  -5 -12  -1 13.8923 3.32110   4
   5  12   1 13.9696 3.44701   2
  -6 -12  -1 11.6142 3.23257   3
  -6 -12  -1 13.0375 3.37277   4
  -6 -12  -1 14.7062 2.85775   5
   6  12   1 14.9388 3.50611   2
  -7 -12  -1 12.3909 3.52056   3
  -7 -12  -1 14.1235 3.61865   4
  -7 -12  -1 14.4624 2.88830   5
   7  12   1 13.7946 3.68236   2
  -8 -12  -1 5.21258 2.43772   5
  -8 -12  -1 10.6966 3.65130   4
  -8 -12  -1 3.61608 2.80981   3
   8  12   1 5.14169 3.20952   2
   7 -13  -1 5.60190 3.15984   4
  -7  13   1 7.85759 3.12550   7
  -7  13   1 9.38934 3.24864   5
  -7  13   1 8.53439 3.25993   6
  -7  13   1 5.29464 2.76510   1
   6 -13  -1 33.8200 5.12265   4
  -6  13   1 38.4889 4.81889   6
  -6  13   1 25.3992 3.54812   1
  -6  13   1 35.8006 4.29056   7
  -6  13   1 32.3441 4.31814   5
   5 -13  -1 13.9048 2.95261   3
   5 -13  -1 12.7830 3.41151   4
  -5  13   1 9.87353 2.48294   1
  -5  13   1 14.8854 3.21324   5
  -5  13   1 13.0399 2.86537   7
  -5  13   1 18.1456 3.54424   6
   4 -13  -1 20.7611 3.24523   3
   4 -13  -1 22.8891 3.92241   4
  -4  13   1 27.2863 3.23823   7
  -4  13   1 20.1081 3.50459   6
  -4  13   1 18.7702 3.64235   5
  -4  13   1 25.1388 3.05467   1
   3 -13  -1 1.02283 2.24835   4
   3 -13  -1 7.61483 2.21587   3
  -3  13   1 7.95714 2.07856   7
  -3  13   1 2.76545 2.29015   6
  -3  13   1 3.91721 2.53058   5
  -3  13   1 6.70344 2.28112   2
   2 -13  -1 12.1357 2.91722   4
   2 -13  -1 16.9321 2.83748   3
   2 -13  -1 11.3443 2.79906   5
  -2  13   1 10.1550 2.68032   6
  -2  13   1 12.8887 2.73695   2
   1 -13  -1 24.6251 3.71985   5
   1 -13  -1 17.8027 3.29135   4
   1 -13  -1 25.0380 3.34912   3
  -1  13   1 20.1180 3.21331   2
  -1  13   1 7.58569 2.43027   6
   0 -13  -1 3.76271 2.18424   5
   0 -13  -1 3.94797 1.87751   3
   0 -13  -1 0.83762 1.88287   4
   0  13   1 2.08500 2.10716   6
   0  13   1 0.91036 2.08113   2
  -1 -13  -1 101.741 6.37154   4
  -1 -13  -1 112.037 6.36499   3
  -1 -13  -1 103.176 6.35129   5
   1  13   1 106.355 6.46410   2
   1  13   1 102.985 5.94175   6
  -2 -13  -1 11.8756 2.90524   3
  -2 -13  -1 13.6407 3.10009   4
  -2 -13  -1 12.9123 2.91556   5
   2  13   1 11.5359 2.88206   2
   2  13   1 15.9205 2.76215   6
  -3 -13  -1 3.36907 2.17037   5
  -3 -13  -1 3.98378 2.24565   3
  -3 -13  -1 4.60581 2.57999   4
   3  13   1 5.20787 2.12643   6
   3  13   1 3.36885 2.68442   2
  -4 -13  -1 3.41022 2.49582   3
  -4 -13  -1 7.76792 2.43283   5
  -4 -13  -1 2.51450 2.47553   4
   4  13   1 8.36044 3.13047   2
   4  13   1 4.00046 2.05681   6
  -5 -13  -1 17.7560 3.82802   4
  -5 -13  -1 25.7806 4.29678   3
  -5 -13  -1 22.0714 3.34006   5
   5  13   1 24.8133 4.15568   2
  -6 -13  -1 3.52290 2.58436   3
  -6 -13  -1 8.49213 3.30351   4
  -6 -13  -1 11.1270 2.82256   5
   6  13   1 7.33709 3.37178   2
  -7 -13  -1 71.9081 5.34304   5
  -7 -13  -1 58.9325 6.40998   4
  -7 -13  -1 77.3767 6.89545   3
   7  13   1 57.1081 6.21340   2
  -8 -13  -1 7.25604 3.71079   3
  -8 -13  -1 3.83052 2.36283   5
  -8 -13  -1 0.22915 3.18141   4
   8  13   1 4.52143 3.58213   2
   7 -14  -1 2.85633 3.14818   4
  -7  14   1 0.57610 2.65888   7
  -7  14   1 0.94740 2.78678   6
  -7  14   1 3.28507 2.57600   1
  -7  14   1 2.42074 2.84514   5
   6 -14  -1 6.93752 3.16965   4
  -6  14   1 12.8181 2.89945   1
  -6  14   1 5.51236 2.72232   7
  -6  14   1 6.90979 3.10284   6
  -6  14   1 3.93145 2.78377   5
   5 -14  -1 82.6199 6.97689   4
   5 -14  -1 90.2900 7.01465   3
  -5  14   1 86.4761 5.77312   7
  -5  14   1 86.9805 6.58006   6
   4 -14  -1 9.70198 2.68636   3
   4 -14  -1 11.9119 3.31357   4
  -4  14   1 6.07058 2.76529   6
   3 -14  -1 -0.6227 1.68572   3
   3 -14  -1 0.25839 2.07802   4
  -3  14   1 -0.2254 2.19182   6
  -3  14   1 -0.9225 2.71513   2
   2 -14  -1 62.6254 5.52484   4
   2 -14  -1 72.3619 5.27293   3
  -2  14   1 76.1570 5.58579   6
  -2  14   1 74.1286 5.27097   2
   1 -14  -1 342.168 14.1267   5
   1 -14  -1 341.165 13.7176   3
   1 -14  -1 342.268 14.2598   4
  -1  14   1 345.227 13.7335   6
  -1  14   1 383.430 13.8621   2
   0 -14  -1 61.8654 5.43208   5
   0 -14  -1 68.2089 5.13524   3
   0 -14  -1 64.9667 5.43802   4
   0  14   1 78.3318 5.31933   6
   0  14   1 65.9445 5.36799   2
  -1 -14  -1 2.57376 2.35878   5
  -1 -14  -1 0.06396 1.89913   3
  -1 -14  -1 3.27887 2.42405   4
   1  14   1 4.33813 2.55335   2
   1  14   1 2.73561 2.22027   6
  -2 -14  -1 675.018 24.2503   4
  -2 -14  -1 729.174 24.2237   5
  -2 -14  -1 701.870 24.3890   3
   2  14   1 737.824 23.4301   6
   2  14   1 669.273 24.1896   2
  -3 -14  -1 51.4709 5.55130   4
  -3 -14  -1 58.1620 5.25906   5
  -3 -14  -1 57.0949 5.73167   3
   3  14   1 56.3238 4.49546   6
   3  14   1 43.5886 4.98056   2
  -4 -14  -1 7.87056 3.00351   3
  -4 -14  -1 2.22028 2.56761   4
  -4 -14  -1 3.52643 2.27144   5
   4  14   1 5.41514 2.25378   6
   4  14   1 1.26872 2.39851   2
  -5 -14  -1 26.3401 4.47448   4
  -5 -14  -1 23.8655 3.63815   5
  -5 -14  -1 29.6390 4.50108   3
   5  14   1 13.2968 3.47120   2
  -6 -14  -1 -2.4991 2.50889   4
  -6 -14  -1 0.00540 2.14123   5
  -6 -14  -1 -1.0842 2.53893   3
   6  14   1 2.56920 2.97843   2
  -7 -14  -1 0.20476 2.11544   5
  -7 -14  -1 0.47626 2.77230   3
  -7 -14  -1 -0.8585 2.98703   4
   7  14   1 2.00766 3.14199   2
   6 -15  -1 57.7717 6.89390   4
  -6  15   1 73.3172 6.83407   6
   5 -15  -1 84.1257 7.02955   4
  -5  15   1 73.4502 6.64515   6
   4 -15  -1 14.5905 3.60217   4
   4 -15  -1 15.2878 3.14949   3
  -4  15   1 21.7781 3.80871   6
   3 -15  -1 1.33694 2.02338   3
   3 -15  -1 2.10418 2.65039   4
  -3  15   1 0.21163 2.41992   6
   2 -15  -1 12.7491 3.15670   4
   2 -15  -1 18.3843 3.14596   3
  -2  15   1 12.9661 3.05614   2
  -2  15   1 21.1971 3.72656   6
   1 -15  -1 37.3349 4.87583   5
   1 -15  -1 31.4580 4.08288   3
   1 -15  -1 33.3305 4.68555   4
  -1  15   1 35.0363 4.21414   6
  -1  15   1 38.6920 4.47814   2
   0 -15  -1 15.7822 3.26014   3
   0 -15  -1 13.4133 3.27406   4
   0 -15  -1 23.3509 4.03052   5
   0  15   1 22.0165 3.68122   6
   0  15   1 24.9056 3.86950   2
  -1 -15  -1 34.5659 4.48762   5
  -1 -15  -1 29.4228 4.30084   4
  -1 -15  -1 29.1826 4.15195   3
   1  15   1 29.4028 4.20760   2
   1  15   1 39.6402 4.33702   6
  -2 -15  -1 36.7952 4.73856   4
  -2 -15  -1 35.4215 4.48692   5
  -2 -15  -1 43.8333 4.96547   3
   2  15   1 47.2813 4.55373   6
   2  15   1 44.2579 5.18104   2
  -3 -15  -1 -0.0546 2.05532   5
  -3 -15  -1 -1.0460 2.23279   4
  -3 -15  -1 1.24608 2.31126   3
   3  15   1 0.60422 2.81236   2
   3  15   1 1.58633 2.19338   6
  -4 -15  -1 22.6230 3.98566   3
  -4 -15  -1 16.0315 3.75091   4
  -4 -15  -1 19.2300 3.53980   5
   4  15   1 11.6130 3.71907   2
  -5 -15  -1 33.3623 4.35233   5
  -5 -15  -1 37.3699 5.31453   4
  -5 -15  -1 36.3569 5.12746   3
   5  15   1 32.6192 5.02848   2
  -6 -15  -1 12.0676 3.31922   5
  -6 -15  -1 12.2854 3.80604   4
  -6 -15  -1 7.60819 3.43311   3
   6  15   1 12.8744 3.62519   2
   5 -16  -1 3.74413 3.16875   4
  -5  16   1 4.39499 3.08156   6
   4 -16  -1 5.85476 3.18375   4
  -4  16   1 10.2898 3.27704   6
   3 -16  -1 3.74739 2.36494   3
   3 -16  -1 1.14394 2.59472   4
  -3  16   1 2.67731 2.88845   6
   2 -16  -1 1.93078 2.44645   4
   2 -16  -1 -0.7733 1.86698   3
  -2  16   1 -0.8852 2.34843   6
  -2  16   1 1.44681 2.46846   2
   1 -16  -1 -0.9779 2.16651   4
   1 -16  -1 0.96813 2.00046   3
  -1  16   1 3.08021 2.63695   2
  -1  16   1 -1.0911 2.31851   6
   0 -16  -1 10.5834 3.26874   4
   0 -16  -1 11.4344 3.35511   5
   0 -16  -1 14.0416 3.19213   3
   0  16   1 14.2638 3.50086   2
   0  16   1 10.0248 3.07724   6
  -1 -16  -1 2.49641 2.30995   3
  -1 -16  -1 1.91043 2.67552   4
  -1 -16  -1 -0.7825 2.40772   5
   1  16   1 3.83642 2.80890   2
   1  16   1 1.51657 2.44076   6
  -2 -16  -1 151.206 8.75013   3
  -2 -16  -1 140.173 8.37219   5
  -2 -16  -1 148.925 8.75368   4
   2  16   1 149.792 7.96142   6
   2  16   1 141.098 8.74019   2
  -3 -16  -1 7.79244 2.96083   5
  -3 -16  -1 3.62132 2.97332   4
  -3 -16  -1 5.27994 2.90360   3
   3  16   1 5.22635 3.33599   2
   3  16   1 9.85174 2.86431   6
  -4 -16  -1 1.04105 2.46936   3
  -4 -16  -1 0.75814 2.70770   4
  -4 -16  -1 -0.8897 2.17850   5
   4  16   1 -2.7787 2.68702   2
  -5 -16  -1 11.5291 3.14257   5
  -5 -16  -1 10.7641 3.65628   4
  -5 -16  -1 13.4912 3.86737   3
   5  16   1 6.65793 3.27862   2
   3 -17  -1 11.2490 3.70461   4
  -3  17   1 14.6136 3.74215   6
   2 -17  -1 3.15960 2.38990   3
   2 -17  -1 4.44453 2.81150   4
  -2  17   1 4.34026 2.93469   6
   1 -17  -1 68.0948 5.87770   3
   1 -17  -1 53.8066 6.07770   4
  -1  17   1 58.5738 5.87833   2
   0 -17  -1 1.09914 2.54456   4
   0 -17  -1 2.06620 2.46871   3
   0 -17  -1 0.25483 3.37036   5
   0  17   1 3.18092 2.94545   2
   0  17   1 -0.2677 2.56497   6
  -1 -17  -1 -1.2393 2.39295   3
  -1 -17  -1 1.01527 2.68410   5
  -1 -17  -1 -0.2068 2.53352   4
   1  17   1 -1.7676 2.53731   2
   1  17   1 -3.0739 2.29747   6
  -2 -17  -1 13.5178 3.57152   3
  -2 -17  -1 15.4978 3.64951   5
  -2 -17  -1 18.8296 4.11770   4
   2  17   1 25.0214 3.97135   6
   2  17   1 19.2248 4.20848   2
  -3 -17  -1 41.3782 5.46614   4
  -3 -17  -1 51.9047 6.13825   3
  -3 -17  -1 58.1813 6.38441   5
   3  17   1 56.7353 6.41425   2
   3  17   1 45.6856 4.91330   6
  -4 -17  -1 1.53062 2.66420   3
  -4 -17  -1 -1.4867 2.77953   4
  -4 -17  -1 1.95228 2.56980   5
   4  17   1 3.28550 3.38508   2
   1 -18  -1 0.49914 2.46962   3
   1 -18  -1 -1.9064 2.49576   4
  -1  18   1 0.47598 3.03400   2
  -1  18   1 4.49572 2.90874   6
   0 -18  -1 4.39157 2.92482   3
   0 -18  -1 6.38366 3.27542   4
   0  18   1 12.1441 3.73192   2
   0  18   1 3.63065 2.98384   6
  -1 -18  -1 28.7240 4.83043   4
  -1 -18  -1 31.7219 4.92378   5
  -1 -18  -1 28.4939 4.58834   3
   1  18   1 31.9615 5.05116   2
   1  18   1 27.0620 4.26364   6
   1  17  -2 22.6487 4.27143   2
   1  17  -2 21.5565 4.03989   6
  -1 -17   2 34.1838 5.09620   5
  -1 -17   2 16.6831 3.98449   4
  -1 -17   2 26.5797 4.59193   3
   0  17  -2 -1.3538 2.61357   6
   0  17  -2 1.61640 3.03169   2
   0 -17   2 2.93282 2.77613   3
   0 -17   2 3.47894 2.92131   5
   0 -17   2 3.13673 3.03065   4
  -1  17  -2 9.09431 3.44917   2
  -1  17  -2 12.0968 3.55677   6
   1 -17   2 7.89479 3.27119   3
   1 -17   2 6.71906 3.28524   4
   4  16  -2 16.7245 4.22410   6
   4  16  -2 7.72668 3.68106   2
  -4 -16   2 15.5241 3.89022   4
  -4 -16   2 19.8509 3.80072   5
  -4 -16   2 18.2047 4.07098   3
   3  16  -2 -1.5234 2.47793   2
   3  16  -2 3.49712 2.80562   6
  -3 -16   2 6.59758 2.99218   5
  -3 -16   2 1.58338 2.72148   4
  -3 -16   2 0.53950 2.74006   3
   2  16  -2 3.43998 2.79643   6
   2  16  -2 2.00051 3.09909   2
  -2 -16   2 2.58326 2.62236   5
  -2 -16   2 5.01137 3.09880   4
  -2 -16   2 3.65404 2.85777   3
   1  16  -2 49.8256 5.33085   6
   1  16  -2 55.1457 5.74673   2
  -1 -16   2 68.4212 5.99463   4
  -1 -16   2 47.9184 5.55457   3
  -1 -16   2 61.2860 6.16279   5
   0  16  -2 12.3948 3.45576   2
   0  16  -2 8.60289 3.15099   6
   0 -16   2 14.1387 3.50423   5
   0 -16   2 11.2724 3.11477   3
   0 -16   2 13.4928 3.46345   4
  -1  16  -2 13.9321 3.51989   2
  -1  16  -2 9.13187 3.32910   6
   1 -16   2 15.8421 3.58506   3
   1 -16   2 9.48675 3.21400   4
  -2  16  -2 70.6370 6.61841   6
   2 -16   2 58.1109 6.11532   4
   2 -16   2 73.1805 6.35289   3
  -3  16  -2 4.27310 2.98506   6
   3 -16   2 4.05851 2.69463   3
   3 -16   2 2.75928 2.69208   4
  -4  16  -2 25.2077 4.50910   6
   4 -16   2 49.4510 5.76792   3
   4 -16   2 36.9890 5.41329   4
   5  15  -2 14.2984 4.07190   2
  -5 -15   2 16.5299 4.03329   4
  -5 -15   2 12.9376 3.24272   5
  -5 -15   2 18.0880 4.29034   3
   4  15  -2 5.60485 2.75940   6
   4  15  -2 2.13810 2.79735   2
  -4 -15   2 1.22922 2.33732   5
  -4 -15   2 -1.0271 2.61454   4
  -4 -15   2 4.07342 2.68904   3
   3  15  -2 39.5964 5.30009   2
   3  15  -2 46.1756 4.82012   6
  -3 -15   2 46.0767 5.77339   3
  -3 -15   2 58.0559 5.87640   4
  -3 -15   2 56.3149 5.70217   5
   2  15  -2 5.16827 2.76242   6
   2  15  -2 6.05774 3.16644   2
  -2 -15   2 3.48752 2.61425   3
  -2 -15   2 2.94204 2.49757   5
  -2 -15   2 1.66240 2.47402   4
   1  15  -2 24.8933 3.98962   6
   1  15  -2 24.6599 4.14069   2
  -1 -15   2 34.1370 4.62262   3
  -1 -15   2 20.0527 3.76476   4
  -1 -15   2 27.2130 4.12531   5
   0  15  -2 2.39207 2.45542   6
   0  15  -2 3.04013 2.66078   2
   0 -15   2 3.42349 2.55580   4
   0 -15   2 3.18659 2.40784   3
   0 -15   2 3.59661 2.78346   5
  -1  15  -2 16.2593 3.41942   2
  -1  15  -2 10.5148 2.96765   6
   1 -15   2 12.3197 3.21793   4
   1 -15   2 3.95784 2.41266   3
   1 -15   2 15.5884 3.62897   5
  -2  15  -2 64.3805 6.19195   6
  -2  15  -2 82.9228 5.94582   2
   2 -15   2 78.6942 6.21869   4
   2 -15   2 83.3279 6.31422   3
  -3  15  -2 -1.3582 2.45843   6
   3 -15   2 0.55033 2.22562   3
   3 -15   2 -0.1248 2.27540   4
  -4  15  -2 3.46862 2.71985   6
   4 -15   2 0.68477 2.59320   4
   4 -15   2 2.93248 2.55620   3
  -5  15  -2 -0.3523 2.66893   6
   5 -15   2 -0.1634 2.48304   3
   5 -15   2 7.14743 3.25004   4
   6  14  -2 1.92946 3.13246   2
  -6 -14   2 1.08339 3.00895   4
  -6 -14   2 3.09755 3.02478   3
  -6 -14   2 1.80874 2.17867   5
   5  14  -2 5.34380 2.92332   2
  -5 -14   2 4.17360 3.03350   4
  -5 -14   2 3.62378 3.01028   3
  -5 -14   2 5.31242 2.47020   5
   4  14  -2 8.82686 3.33900   2
   4  14  -2 7.46091 2.63120   6
  -4 -14   2 6.12943 2.72515   3
  -4 -14   2 8.98448 3.23355   4
  -4 -14   2 8.57911 2.76952   5
   3  14  -2 15.4838 3.05458   6
   3  14  -2 21.4603 4.07146   2
  -3 -14   2 19.9154 3.41278   5
  -3 -14   2 12.5091 3.28742   3
  -3 -14   2 14.6855 3.49032   4
   2  14  -2 22.7421 3.58625   6
   2  14  -2 17.0875 3.68410   2
  -2 -14   2 21.6725 3.61593   5
  -2 -14   2 30.2290 4.49796   3
  -2 -14   2 21.2243 3.74740   4
   1  14  -2 13.9488 3.35856   2
   1  14  -2 9.45582 2.80967   6
  -1 -14   2 12.2687 3.01957   3
  -1 -14   2 14.0348 3.25256   4
  -1 -14   2 11.9882 2.96627   5
   0  14  -2 10.3975 2.93527   6
   0  14  -2 9.41782 3.03528   2
   0 -14   2 10.4247 2.99080   5
   0 -14   2 18.7479 3.35490   4
   0 -14   2 11.9495 3.00407   3
  -1  14  -2 5.52311 2.58678   2
  -1  14  -2 4.06259 2.54673   6
   1 -14   2 5.59440 2.51689   4
   1 -14   2 4.48087 2.29367   3
   1 -14   2 4.69449 2.71081   5
  -2  14  -2 47.5917 5.09328   6
  -2  14  -2 57.3608 5.04720   2
   2 -14   2 54.7672 5.81727   5
   2 -14   2 49.1980 5.20537   3
   2 -14   2 49.9593 5.42840   4
  -3  14  -2 0.62598 2.31399   6
   3 -14   2 -0.4151 2.06723   3
   3 -14   2 -1.1510 2.19243   4
  -4  14  -2 38.5108 4.68513   6
   4 -14   2 32.3631 4.69843   4
   4 -14   2 31.9029 4.55565   3
  -5  14  -2 3.29039 2.64769   6
   5 -14   2 7.58958 2.93335   3
   5 -14   2 2.14887 2.60775   4
  -6  14  -2 -2.5105 2.38791   6
   6 -14   2 0.91112 2.39022   3
   6 -14   2 -0.4689 2.64710   4
   7  13  -2 16.0721 4.25650   2
  -7 -13   2 19.4956 4.35179   4
  -7 -13   2 12.5825 4.04865   3
  -7 -13   2 17.7408 3.22680   5
   6  13  -2 12.9205 3.62424   2
  -6 -13   2 14.4532 3.76856   4
  -6 -13   2 11.5256 2.77057   5
  -6 -13   2 11.1690 3.64764   3
   5  13  -2 38.6609 5.14140   2
   5  13  -2 40.4424 4.34320   6
  -5 -13   2 44.1319 4.49019   5
  -5 -13   2 51.8351 6.08438   3
  -5 -13   2 45.9611 5.36293   4
   4  13  -2 6.92998 3.13856   2
   4  13  -2 11.8654 2.72679   6
  -4 -13   2 14.1536 2.91357   5
  -4 -13   2 7.52392 3.00702   4
  -4 -13   2 6.98373 2.81830   3
   3  13  -2 17.6554 3.07507   6
   3  13  -2 21.3459 3.94485   2
  -3 -13   2 18.5267 3.49702   4
  -3 -13   2 23.2841 4.05594   3
  -3 -13   2 17.2125 3.17427   5
   2  13  -2 28.6318 4.27191   2
   2  13  -2 28.9383 3.65177   6
  -2 -13   2 35.1626 4.45231   3
  -2 -13   2 28.7571 3.80342   5
  -2 -13   2 24.7709 3.69252   4
   1  13  -2 30.0394 4.09941   2
   1  13  -2 21.3778 3.44014   6
  -1 -13   2 22.5672 3.62460   4
  -1 -13   2 26.7303 3.75626   3
  -1 -13   2 27.6176 3.82171   5
   0  13  -2 0.07438 1.98690   6
   0  13  -2 0.54118 2.15983   2
   0 -13   2 -0.4967 1.73892   3
   0 -13   2 0.11240 1.96561   5
   0 -13   2 -1.3511 1.82150   4
  -1  13  -2 -1.4382 2.04479   6
  -1  13  -2 -0.1367 2.06608   2
   1 -13   2 2.02145 2.40043   5
   1 -13   2 -1.4255 1.88495   4
   1 -13   2 0.33883 1.68318   3
  -2  13  -2 29.5534 3.62606   2
  -2  13  -2 20.2753 3.45899   6
   2 -13   2 24.2224 3.76584   4
   2 -13   2 22.2733 3.39022   3
   2 -13   2 29.3705 4.12013   5
  -3  13  -2 103.186 6.12663   2
  -3  13  -2 94.7933 6.52380   6
   3 -13   2 107.102 6.74910   3
   3 -13   2 105.246 6.83706   4
  -4  13  -2 -2.2524 2.07686   6
   4 -13   2 -0.7787 1.92578   3
   4 -13   2 1.63708 2.33147   4
  -5  13  -2 11.9351 2.67352   7
  -5  13  -2 9.03592 3.12162   6
   5 -13   2 7.53839 2.98216   4
   5 -13   2 9.75335 3.03292   3
  -6  13  -2 0.48979 2.24952   7
  -6  13  -2 1.08528 2.60579   6
   6 -13   2 1.06132 2.51919   3
   6 -13   2 1.22981 2.64814   4
  -7  13  -2 21.3416 3.72125   1
  -7  13  -2 26.8182 4.47093   6
  -7  13  -2 16.2086 3.46673   7
   7 -13   2 25.0229 4.22473   3
   7 -13   2 29.7237 5.07365   4
   8  12  -2 11.9566 3.82435   2
  -8 -12   2 6.29423 3.63211   4
  -8 -12   2 3.64307 2.15550   5
  -8 -12   2 5.94139 3.45425   3
   7  12  -2 1.46470 2.85364   2
  -7 -12   2 2.98507 1.98898   5
  -7 -12   2 0.11713 2.69396   3
  -7 -12   2 -0.5761 2.75975   4
   6  12  -2 14.6121 3.62894   2
  -6 -12   2 12.0540 3.55351   4
  -6 -12   2 21.0733 3.10091   5
  -6 -12   2 14.7054 3.78531   3
   5  12  -2 8.15574 2.42708   6
   5  12  -2 7.82575 3.06164   2
  -5 -12   2 8.69385 2.51274   5
  -5 -12   2 4.72706 2.86687   3
  -5 -12   2 11.9357 3.29456   4
   4  12  -2 -0.2421 2.07399   2
   4  12  -2 1.75791 1.92639   6
  -4 -12   2 1.57980 1.81428   5
  -4 -12   2 1.32663 2.27402   3
  -4 -12   2 1.56499 2.18297   4
   3  12  -2 39.2030 4.58089   2
   3  12  -2 41.2128 4.04282   6
  -3 -12   2 39.1123 4.06202   5
  -3 -12   2 33.4159 4.38237   3
  -3 -12   2 36.4454 4.24251   4
   2  12  -2 24.3359 3.77130   2
   2  12  -2 30.1669 3.55225   6
  -2 -12   2 33.9053 4.26232   3
  -2 -12   2 30.1203 3.60445   5
  -2 -12   2 24.0629 3.63628   4
   1  12  -2 6.49998 2.30966   2
   1  12  -2 9.05993 2.47261   6
  -1 -12   2 14.3648 2.88193   3
  -1 -12   2 14.1710 2.92295   5
  -1 -12   2 7.93003 2.54196   4
   0  12  -2 1.81816 2.02147   6
   0  12  -2 -1.7741 1.84040   2
   0 -12   2 -0.3429 1.80818   4
   0 -12   2 -0.9533 1.54295   3
   0 -12   2 -1.9968 1.58388   5
  -1  12  -2 188.406 8.88468   6
  -1  12  -2 203.935 8.89098   2
   1 -12   2 193.417 9.17277   5
   1 -12   2 207.270 9.32362   3
   1 -12   2 185.635 8.99306   4
  -2  12  -2 9.28814 2.44728   2
  -2  12  -2 6.74732 2.45668   6
   2 -12   2 7.11095 2.43670   4
   2 -12   2 7.20219 2.38219   3
   2 -12   2 4.78590 2.34382   5
  -3  12  -2 47.9989 4.79207   6
  -3  12  -2 44.1840 3.55858   7
  -3  12  -2 51.2094 4.08604   2
   3 -12   2 49.1257 5.61004   5
   3 -12   2 42.2154 4.53245   3
   3 -12   2 36.0844 4.33130   4
  -4  12  -2 57.3001 3.94073   1
  -4  12  -2 53.7887 4.04667   7
  -4  12  -2 56.7290 5.26098   6
   4 -12   2 62.1794 5.16795   3
   4 -12   2 38.0071 4.65768   4
  -5  12  -2 22.8926 3.74356   6
  -5  12  -2 21.8392 3.08110   1
  -5  12  -2 28.2089 3.49185   7
  -5  12  -2 22.6660 3.83798   5
   5 -12   2 29.9318 4.34931   4
   5 -12   2 21.7350 3.72397   3
  -6  12  -2 1.12854 2.05254   1
  -6  12  -2 5.69625 2.81771   6
  -6  12  -2 -0.1567 2.07325   7
  -6  12  -2 1.27280 2.59338   5
   6 -12   2 0.08730 2.41162   4
   6 -12   2 0.45902 2.30033   3
  -7  12  -2 14.6763 3.39483   7
  -7  12  -2 10.7730 3.40374   5
  -7  12  -2 12.1809 3.05784   1
  -7  12  -2 20.4474 3.84776   6
   7 -12   2 16.7990 3.72442   3
   7 -12   2 13.9595 3.77652   4
  -8  12  -2 2.28803 2.80919   1
  -8  12  -2 1.38289 2.91844   5
  -8  12  -2 2.18282 2.70114   7
  -8  12  -2 -1.3776 2.65348   6
   8 -12   2 2.86151 2.78419   3
   8 -12   2 4.80314 3.19008   4
   8  11  -2 22.3310 4.31758   2
  -8 -11   2 23.8995 4.53512   4
  -8 -11   2 19.0161 4.44055   3
  -8 -11   2 24.1720 3.25135   5
   7  11  -2 -2.0490 2.14459   2
  -7 -11   2 0.10242 2.37432   3
  -7 -11   2 2.36163 2.86441   4
  -7 -11   2 0.24306 1.62721   5
  -6 -11   2 221.116 9.08835   5
  -6 -11   2 216.934 10.4936   4
  -6 -11   2 209.130 10.8844   3
   5  11  -2 9.16755 2.41354   6
   5  11  -2 11.3762 2.99629   2
  -5 -11   2 8.92753 2.90348   4
  -5 -11   2 13.8634 2.57300   5
  -5 -11   2 9.80283 2.87046   3
   4  11  -2 68.7548 4.56522   6
   4  11  -2 67.4213 5.48940   2
  -4 -11   2 70.7630 4.67387   5
  -4 -11   2 66.9481 5.30102   4
  -4 -11   2 57.6065 5.21303   3
   3  11  -2 18.6518 3.34794   2
   3  11  -2 14.1139 2.54716   6
  -3 -11   2 17.5788 3.24957   3
  -3 -11   2 16.5090 2.99421   4
  -3 -11   2 10.9687 2.39438   5
   2  11  -2 1.65968 1.87406   6
   2  11  -2 1.10581 1.88678   2
  -2 -11   2 0.72070 1.64832   5
  -2 -11   2 -0.0398 1.65926   4
  -2 -11   2 1.40720 1.71422   3
   1  11  -2 77.2961 4.93024   6
   1  11  -2 78.2671 5.36239   2
  -1 -11   2 78.0163 5.37788   3
  -1 -11   2 85.1856 5.29000   5
  -1 -11   2 79.3074 5.13243   4
   0  11  -2 89.1326 5.32310   6
   0  11  -2 89.8435 5.38365   2
   0 -11   2 84.9803 5.47431   3
   0 -11   2 88.8408 5.47445   5
   0 -11   2 71.7694 5.03659   4
  -1  11  -2 93.5197 5.72404   6
  -1  11  -2 92.8713 5.31889   2
   1 -11   2 79.5889 5.28862   4
   1 -11   2 96.8358 5.77420   5
   1 -11   2 93.3963 5.73191   3
  -2  11  -2 11.1871 2.35128   2
  -2  11  -2 7.73176 2.63999   5
  -2  11  -2 9.72775 1.73490   7
  -2  11  -2 9.24022 1.55095   1
  -2  11  -2 8.16127 2.31820   6
   2 -11   2 13.2061 2.86061   5
   2 -11   2 9.03970 2.42702   3
   2 -11   2 11.3077 2.67543   4
  -3  11  -2 141.031 7.44793   6
  -3  11  -2 166.643 7.79186   5
  -3  11  -2 148.863 6.18685   1
  -3  11  -2 148.764 6.42276   7
  -3  11  -2 148.717 6.65996   2
   3 -11   2 138.606 7.54223   4
   3 -11   2 148.259 7.58751   3
   3 -11   2 150.823 7.75293   5
  -4  11  -2 0.43937 1.71191   7
  -4  11  -2 -0.9658 1.51692   1
  -4  11  -2 -0.3749 1.96647   6
  -4  11  -2 2.58305 2.15974   5
   4 -11   2 0.48093 1.80958   3
   4 -11   2 1.59168 2.14173   4
  -5  11  -2 26.8266 3.74266   5
  -5  11  -2 38.5943 4.40600   6
  -5  11  -2 40.9189 3.74009   1
  -5  11  -2 38.6530 3.96348   7
   5 -11   2 36.5372 4.74512   4
   5 -11   2 53.5078 5.10469   3
  -6  11  -2 3.70142 2.25038   1
  -6  11  -2 4.31548 2.77302   5
  -6  11  -2 8.26114 2.85481   6
  -6  11  -2 5.58098 2.47232   7
   6 -11   2 6.98829 2.83605   4
   6 -11   2 6.44985 2.66088   3
  -7  11  -2 30.8482 3.95100   1
  -7  11  -2 35.6222 4.51427   6
  -7  11  -2 21.0471 3.77115   5
  -7  11  -2 23.0318 3.74716   7
   7 -11   2 29.4849 4.64373   4
   7 -11   2 44.0506 4.98013   3
  -8  11  -2 7.24952 3.08360   7
  -8  11  -2 5.65334 2.97234   5
  -8  11  -2 6.85294 3.12278   6
  -8  11  -2 5.46666 2.90349   1
   8 -11   2 7.77249 3.53573   4
   8 -11   2 12.7019 3.51460   3
   9  10  -2 7.75130 3.41619   2
  -9 -10   2 8.74286 3.67343   4
  -9 -10   2 8.77389 2.42821   5
   8  10  -2 1.04548 2.65833   2
  -8 -10   2 7.81237 3.42832   4
  -8 -10   2 9.78404 2.22894   5
  -8 -10   2 9.29610 3.30630   3
   7  10  -2 3.81872 2.83183   2
  -7 -10   2 4.14892 1.89922   5
  -7 -10   2 4.70932 2.80158   3
  -7 -10   2 0.94284 2.60607   4
   6  10  -2 2.55110 2.52426   2
  -6 -10   2 7.23539 2.73835   3
  -6 -10   2 2.57481 2.68704   4
  -6 -10   2 3.00719 1.70318   5
   5  10  -2 164.641 8.51490   2
   5  10  -2 178.517 7.28897   6
  -5 -10   2 155.163 8.67597   3
  -5 -10   2 155.782 7.18134   5
  -5 -10   2 169.447 8.41024   4
   4  10  -2 17.8174 2.59570   6
   4  10  -2 16.2301 3.12367   2
  -4 -10   2 10.2506 2.65548   4
  -4 -10   2 15.5057 2.44524   5
  -4 -10   2 16.1595 2.94878   3
   3  10  -2 38.6508 4.07419   2
   3  10  -2 39.3576 3.59190   6
  -3 -10   2 35.9687 4.02533   3
  -3 -10   2 40.7282 3.49570   5
  -3 -10   2 36.7062 3.80767   4
   2  10  -2 94.0386 5.75955   2
   2  10  -2 89.5611 5.14934   6
  -2 -10   2 94.6691 5.44172   4
  -2 -10   2 96.6883 5.29260   5
  -2 -10   2 98.0371 5.79423   3
   1  10  -2 12.2546 2.43146   2
   1  10  -2 21.8413 2.77266   6
  -1 -10   2 18.0807 2.70490   4
  -1 -10   2 16.5690 2.65428   3
  -1 -10   2 18.7945 2.85422   5
   0  10  -2 66.5916 2.98310   7
   0  10  -2 64.3807 4.48730   2
   0  10  -2 74.9863 4.54539   6
   0 -10   2 69.3922 4.59416   5
   0 -10   2 60.4430 4.28064   4
   0 -10   2 61.0361 4.47113   3
  -1  10  -2 45.4924 2.55023   7
  -1  10  -2 44.3581 4.08983   6
  -1  10  -2 45.5679 3.68035   2
   1 -10   2 47.9866 3.99308   3
   1 -10   2 45.2952 4.00149   5
   1 -10   2 40.7111 3.65542   4
  -2  10  -2 4.32781 1.97042   5
  -2  10  -2 4.09371 1.23613   1
  -2  10  -2 6.86865 2.18269   6
  -2  10  -2 4.35363 1.42287   7
  -2  10  -2 6.23274 1.89593   2
   2 -10   2 4.12557 1.93279   4
   2 -10   2 2.84573 1.80511   5
   2 -10   2 0.67875 1.54292   3
  -3  10  -2 12.9670 2.68544   5
  -3  10  -2 10.9471 2.54600   6
  -3  10  -2 13.9818 2.22893   2
  -3  10  -2 14.5953 2.22389   7
  -3  10  -2 12.9042 1.93079   1
   3 -10   2 23.3792 3.43551   5
   3 -10   2 12.3298 2.61151   4
   3 -10   2 15.4019 2.73547   3
  -4  10  -2 115.876 5.86736   7
  -4  10  -2 113.486 6.47136   5
  -4  10  -2 118.614 5.59274   1
  -4  10  -2 125.273 6.57866   6
  -4  10  -2 103.534 6.77194   2
   4 -10   2 111.763 6.62521   4
   4 -10   2 120.656 6.56472   3
  -5  10  -2 0.10006 1.76341   1
  -5  10  -2 -2.3294 1.65283   7
  -5  10  -2 -0.4655 1.93522   6
  -5  10  -2 -0.6390 1.75625   5
   5 -10   2 -0.8865 1.68555   3
   5 -10   2 0.04319 1.99514   4
  -6  10  -2 89.0727 6.12066   5
  -6  10  -2 77.9180 5.68431   7
  -6  10  -2 88.8684 5.57515   1
  -6  10  -2 90.5061 6.02817   6
   6 -10   2 76.2986 6.11724   4
   6 -10   2 95.2283 6.29730   3
  -7  10  -2 -2.0497 2.01341   5
  -7  10  -2 1.55217 2.34559   6
  -7  10  -2 -0.2289 2.03382   1
  -7  10  -2 -0.6257 2.37875   7
   7 -10   2 3.16475 2.74008   4
   7 -10   2 3.61323 2.43032   3
  -8  10  -2 5.20686 2.75719   5
  -8  10  -2 4.85094 2.69315   1
  -8  10  -2 6.37516 3.05887   7
  -8  10  -2 1.63796 2.59856   6
   8 -10   2 3.58019 3.02630   4
   8 -10   2 6.14668 2.90646   3
  -9  10  -2 8.60241 3.40717   5
  -9  10  -2 10.3375 3.55868   7
  -9  10  -2 8.73395 3.32047   1
  -9  10  -2 8.88709 3.20228   6
   9 -10   2 10.9701 3.35167   3
   9 -10   2 10.0009 3.77608   4
   9   9  -2 8.88175 3.31587   2
   9   9  -2 7.85302 3.66141   3
  -9  -9   2 8.06916 3.53568   4
  -9  -9   2 11.5463 2.38463   5
   8   9  -2 36.1615 4.61581   2
  -8  -9   2 39.8382 5.31841   3
  -8  -9   2 47.1143 5.57250   4
  -8  -9   2 33.1454 3.31405   5
   7   9  -2 7.23000 2.83216   2
  -7  -9   2 13.0432 3.41289   3
  -7  -9   2 9.45296 3.16095   4
  -7  -9   2 12.6996 2.19438   5
   6   9  -2 4.10813 1.79182   6
   6   9  -2 3.60592 2.44256   2
  -6  -9   2 1.57705 2.48051   4
  -6  -9   2 2.66699 1.49245   5
  -6  -9   2 2.55389 2.34581   3
   5   9  -2 6.05947 2.55606   2
   5   9  -2 3.10817 1.72860   6
  -5  -9   2 6.26809 2.52074   4
  -5  -9   2 6.08893 1.75584   5
  -5  -9   2 3.37677 2.19847   3
   4   9  -2 0.39051 1.48920   6
   4   9  -2 -0.3017 1.70198   2
  -4  -9   2 0.27703 1.65865   3
  -4  -9   2 0.81892 1.82697   4
  -4  -9   2 0.89162 1.37165   5
   3   9  -2 -0.6687 1.82563   2
   3   9  -2 -0.9757 1.37913   6
  -3  -9   2 0.81206 1.61212   4
  -3  -9   2 0.10925 1.54736   3
  -3  -9   2 0.31068 1.21731   5
   2   9  -2 0.91127 1.44974   6
   2   9  -2 1.76282 1.84697   2
  -2  -9   2 2.71849 1.47097   5
  -2  -9   2 0.23533 1.45174   3
  -2  -9   2 2.42219 1.64940   4
   1   9  -2 210.988 8.01403   5
   1   9  -2 200.161 8.51197   2
   1   9  -2 203.830 8.27627   6
  -1  -9   2 208.753 8.89089   3
  -1  -9   2 214.706 8.47862   5
  -1  -9   2 209.657 8.44704   4
   0   9  -2 -0.9163 1.35094   5
   0   9  -2 -1.3353 1.39274   6
   0   9  -2 0.15346 0.62200   7
   0   9  -2 -0.6378 1.50875   2
   0  -9   2 0.85552 1.51005   5
   0  -9   2 0.04141 1.31951   3
   0  -9   2 0.31018 1.32808   4
  -1   9  -2 249.003 7.89615   1
  -1   9  -2 234.474 9.37163   5
  -1   9  -2 248.312 9.40755   2
  -1   9  -2 251.486 9.63160   6
  -1   9  -2 250.947 8.17191   7
   1  -9   2 242.139 9.78405   5
   1  -9   2 241.563 9.61121   4
   1  -9   2 246.013 9.88223   3
  -2   9  -2 202.701 8.19988   5
  -2   9  -2 192.082 7.19515   7
  -2   9  -2 199.006 7.67569   2
  -2   9  -2 200.536 6.90631   1
  -2   9  -2 190.479 8.23206   6
   2  -9   2 195.641 8.46177   3
   2  -9   2 184.842 8.30573   5
   2  -9   2 188.333 8.26997   4
  -3   9  -2 3.27083 1.50902   2
  -3   9  -2 1.52298 1.31276   1
  -3   9  -2 2.62118 1.49618   7
  -3   9  -2 3.34020 1.89375   6
  -3   9  -2 3.10461 1.86151   5
   3  -9   2 3.32530 1.88749   5
   3  -9   2 3.28562 1.81462   4
   3  -9   2 0.88057 1.61263   3
  -4   9  -2 46.8867 3.56749   7
  -4   9  -2 51.1820 4.15092   5
  -4   9  -2 44.9530 2.90858   2
  -4   9  -2 45.2391 3.35026   1
  -4   9  -2 50.2236 4.45326   6
   4  -9   2 45.0076 4.20871   5
   4  -9   2 34.6328 3.84532   4
   4  -9   2 44.3663 3.94063   3
  -5   9  -2 55.7087 4.60885   5
  -5   9  -2 53.9772 4.41751   6
  -5   9  -2 51.9760 4.06676   1
  -5   9  -2 57.6794 4.33373   7
   5  -9   2 60.2087 4.83745   3
   5  -9   2 55.3805 4.84144   4
  -6   9  -2 66.4957 4.96277   7
  -6   9  -2 70.4409 4.80851   1
  -6   9  -2 40.0344 4.47020   5
  -6   9  -2 59.7180 4.77195   6
   6  -9   2 63.6769 5.21002   3
   6  -9   2 66.6073 5.36727   4
  -7   9  -2 280.492 11.5347   6
  -7   9  -2 289.394 11.5782   1
  -7   9  -2 249.573 11.6373   5
  -7   9  -2 271.767 11.8215   7
   7  -9   2 275.654 12.0661   3
   7  -9   2 295.246 12.6388   4
  -8   9  -2 9.85031 2.86325   6
  -8   9  -2 5.14211 2.73598   1
  -8   9  -2 3.86557 2.63039   5
  -8   9  -2 5.98142 3.03575   7
   8  -9   2 5.64092 3.17007   4
   8  -9   2 8.98428 2.95916   3
  -9   9  -2 28.3243 4.14341   6
  -9   9  -2 24.1038 4.20432   7
  -9   9  -2 15.6692 3.54666   5
  -9   9  -2 21.2671 3.96727   1
   9  -9   2 24.1662 4.65996   4
   9  -9   2 30.1982 4.40155   3
   9   8  -2 4.84749 3.37199   3
   9   8  -2 7.18419 3.14155   2
  -9  -8   2 5.11811 1.93237   5
  -9  -8   2 5.52887 3.45612   4
   8   8  -2 5.09675 2.88767   2
  -8  -8   2 7.58080 3.20494   3
  -8  -8   2 7.06283 1.88686   5
  -8  -8   2 12.4574 3.43951   4
   7   8  -2 4.37991 2.57660   2
  -7  -8   2 2.30594 1.46288   5
  -7  -8   2 3.34315 2.56660   4
  -7  -8   2 4.33880 2.65061   3
   6   8  -2 -1.2935 2.02168   2
   6   8  -2 0.51366 1.45604   6
  -6  -8   2 0.94065 1.24271   5
  -6  -8   2 2.72327 2.25306   4
  -6  -8   2 0.80168 2.00098   3
   5   8  -2 152.708 7.61358   2
   5   8  -2 160.398 6.57600   6
  -5  -8   2 145.863 6.37467   5
  -5  -8   2 154.528 7.67978   4
  -5  -8   2 169.955 5.98421   1
  -5  -8   2 160.706 8.13646   3
   4   8  -2 5.35352 1.11662   7
   4   8  -2 5.54042 2.22424   2
   4   8  -2 6.85037 1.68036   6
  -4  -8   2 3.34887 1.96013   4
  -4  -8   2 7.27398 1.10034   1
  -4  -8   2 4.93871 1.50069   5
  -4  -8   2 3.49751 1.94080   3
   3   8  -2 0.25848 1.36787   6
   3   8  -2 0.13623 1.73887   2
  -3  -8   2 0.45121 1.47408   3
  -3  -8   2 -0.7865 1.10973   5
  -3  -8   2 0.94985 1.57303   4
   2   8  -2 32.3336 2.96600   6
   2   8  -2 34.9534 3.48969   2
  -2  -8   2 39.0038 3.00734   5
  -2  -8   2 35.8663 3.21459   3
  -2  -8   2 48.3791 3.43049   4
  -2  -8   2 38.2429 2.81794   5
   1   8  -2 10.9863 1.80693   5
   1   8  -2 10.9047 2.19385   2
   1   8  -2 10.2660 2.00178   6
  -1  -8   2 14.1475 2.31374   3
  -1  -8   2 11.5471 1.97085   5
  -1  -8   2 9.36666 1.90139   4
   0   8  -2 60.6555 3.85103   6
   0   8  -2 57.2109 3.85201   2
   0   8  -2 57.6215 3.58014   5
   0   8  -2 61.8978 2.41292   7
   0  -8   2 56.3629 3.82602   5
   0  -8   2 70.4408 4.20132   3
   0  -8   2 67.2178 3.97697   4
  -1   8  -2 17.2204 2.40672   6
  -1   8  -2 19.5541 2.42646   5
  -1   8  -2 20.9555 1.77772   7
  -1   8  -2 17.7553 1.47222   1
  -1   8  -2 22.2330 2.49637   2
   1  -8   2 16.3996 2.39789   3
   1  -8   2 19.7157 2.58889   4
   1  -8   2 23.9378 2.89982   5
  -2   8  -2 88.1739 4.74415   5
  -2   8  -2 84.0337 3.97386   7
  -2   8  -2 83.7309 4.31206   2
  -2   8  -2 90.5131 3.82393   1
  -2   8  -2 80.7738 4.74866   6
   2  -8   2 92.7280 4.92024   4
   2  -8   2 94.5535 4.99506   3
   2  -8   2 83.3257 4.88974   5
  -3   8  -2 2.58127 1.64231   6
  -3   8  -2 2.47143 1.34996   2
  -3   8  -2 4.82522 1.47314   1
  -3   8  -2 8.75061 2.09145   5
  -3   8  -2 1.93930 1.38290   7
   3  -8   2 6.81762 1.98281   4
   3  -8   2 3.46215 1.73766   3
   3  -8   2 5.53201 1.94265   5
  -4   8  -2 115.542 4.57062   2
  -4   8  -2 114.981 5.33718   1
  -4   8  -2 111.811 5.81644   6
  -4   8  -2 114.196 5.57202   7
  -4   8  -2 111.906 5.89440   5
   4  -8   2 110.428 6.07398   3
   4  -8   2 110.217 5.94950   5
   4  -8   2 101.405 5.92563   4
  -5   8  -2 36.7864 3.87966   5
  -5   8  -2 45.1942 3.59276   1
  -5   8  -2 49.3911 3.87546   7
  -5   8  -2 48.1570 3.94791   6
   5  -8   2 50.1367 4.36506   4
   5  -8   2 49.3673 4.30620   3
  -6   8  -2 53.2477 4.88928   5
  -6   8  -2 49.1222 4.48199   6
  -6   8  -2 54.4759 4.49077   7
  -6   8  -2 46.5181 4.29848   1
   6  -8   2 60.9904 4.87619   3
   6  -8   2 52.4641 5.17049   4
  -7   8  -2 11.3519 2.85921   1
  -7   8  -2 20.9554 3.25897   6
  -7   8  -2 13.6737 3.19555   7
  -7   8  -2 14.3158 3.19375   5
   7  -8   2 14.4502 3.06852   3
   7  -8   2 15.8079 3.39005   4
  -8   8  -2 98.7125 6.58565   5
  -8   8  -2 94.1166 6.10652   6
  -8   8  -2 88.1800 6.21772   1
   8  -8   2 91.3830 6.90713   4
   8  -8   2 90.3094 6.66634   3
  -9   8  -2 0.55268 2.56665   1
  -9   8  -2 2.51458 2.38255   6
  -9   8  -2 0.28711 2.68986   7
  -9   8  -2 1.76125 2.63173   5
   9  -8   2 3.90515 2.79658   3
   9  -8   2 0.36935 2.82415   4
 -10   8  -2 25.3707 4.33310   5
 -10   8  -2 21.8745 4.43546   7
 -10   8  -2 25.2536 3.98645   6
 -10   8  -2 23.7321 4.34472   1
  10  -8   2 24.5357 4.71554   4
  10  -8   2 22.0442 4.45832   3
  10   7  -2 16.7805 3.68716   2
  10   7  -2 17.9350 4.66132   3
 -10  -7   2 18.9701 4.50600   4
 -10  -7   2 21.4279 2.85546   5
   9   7  -2 4.81957 3.30981   3
   9   7  -2 11.5913 3.06543   2
  -9  -7   2 9.48024 2.07524   5
  -9  -7   2 7.55271 3.43674   4
   8   7  -2 22.0089 3.73067   2
  -8  -7   2 20.4507 2.46345   5
  -8  -7   2 20.2591 2.94960   1
  -8  -7   2 21.1902 3.93122   4
   7   7  -2 -0.0109 2.12538   2
  -7  -7   2 0.21346 2.41320   4
  -7  -7   2 -1.2198 1.09285   5
  -7  -7   2 0.35715 2.19159   3
  -7  -7   2 0.41484 1.49116   1
   6   7  -2 1.82779 2.10325   2
   6   7  -2 4.76806 1.64985   6
  -6  -7   2 2.39184 1.46284   1
  -6  -7   2 -0.5855 1.98922   3
  -6  -7   2 2.95801 2.19129   4
  -6  -7   2 2.90908 1.44902   7
  -6  -7   2 3.40885 1.31650   5
   5   7  -2 -1.0558 1.21438   6
   5   7  -2 1.89611 1.93803   2
  -5  -7   2 1.09754 1.10713   5
  -5  -7   2 1.61247 1.11464   1
  -5  -7   2 1.41956 1.92078   4
  -5  -7   2 0.63387 1.11866   5
  -5  -7   2 -1.0153 1.55984   3
  -5  -7   2 0.58422 1.05804   7
   4   7  -2 1.69882 1.31864   6
   4   7  -2 -0.1318 1.76199   2
  -4  -7   2 1.84980 1.66114   3
  -4  -7   2 1.34504 0.90238   1
  -4  -7   2 0.98732 1.06190   5
  -4  -7   2 0.00161 0.75911   7
  -4  -7   2 1.43036 1.06859   5
  -4  -7   2 0.83369 1.71456   4
   3   7  -2 33.2327 2.81284   6
   3   7  -2 31.6561 3.27110   2
   3   7  -2 34.5092 1.45549   7
  -3  -7   2 35.0968 3.45541   3
  -3  -7   2 36.3447 2.65064   5
  -3  -7   2 29.2944 2.42664   5
  -3  -7   2 37.2450 3.42982   4
  -3  -7   2 36.3048 1.65528   1
   2   7  -2 59.8688 4.06547   2
   2   7  -2 61.0060 3.61875   6
  -2  -7   2 67.4293 3.64783   5
  -2  -7   2 64.5212 3.42938   5
  -2  -7   2 66.3338 4.03813   3
  -2  -7   2 55.1479 3.75555   4
   1   7  -2 10.9971 1.88324   6
   1   7  -2 11.8804 2.13991   2
   1   7  -2 15.0373 1.84262   5
  -1  -7   2 8.49086 1.78097   4
  -1  -7   2 11.2985 2.03330   3
  -1  -7   2 13.7740 1.93668   5
   0   7  -2 70.6691 2.71190   7
   0   7  -2 76.5592 4.04164   6
   0   7  -2 72.6612 4.08807   2
   0  -7   2 76.1296 4.06341   4
   0  -7   2 74.0988 4.08059   5
   0  -7   2 73.6708 4.21932   3
  -1   7  -2 534.005 16.1978   1
  -1   7  -2 551.617 17.4274   5
  -1   7  -2 536.963 17.2299   2
  -1   7  -2 547.052 16.4631   7
  -1   7  -2 555.988 17.5648   6
   1  -7   2 551.992 17.8633   3
   1  -7   2 538.482 17.6688   5
   1  -7   2 523.289 17.4950   4
  -2   7  -2 31.4748 3.07113   6
  -2   7  -2 39.6056 3.16388   5
  -2   7  -2 43.1126 2.48025   1
  -2   7  -2 45.8319 2.90332   2
  -2   7  -2 41.1585 2.62027   7
   2  -7   2 44.9991 3.39988   5
   2  -7   2 40.8785 3.19034   3
   2  -7   2 41.5676 3.15133   4
  -3   7  -2 21.2988 2.65208   5
  -3   7  -2 23.0317 2.41497   7
  -3   7  -2 24.3702 2.05653   2
  -3   7  -2 21.8238 2.54415   6
  -3   7  -2 21.7614 2.23228   1
   3  -7   2 19.8681 2.59724   3
   3  -7   2 18.5757 2.54630   5
   3  -7   2 21.3808 2.55948   4
  -4   7  -2 4.89517 1.12814   2
  -4   7  -2 3.42716 1.63798   7
  -4   7  -2 4.69839 1.82711   5
  -4   7  -2 2.64427 1.62048   6
  -4   7  -2 4.71466 1.56828   1
   4  -7   2 4.96580 1.75445   3
   4  -7   2 3.45752 1.71018   5
   4  -7   2 1.61649 1.67934   4
  -5   7  -2 170.774 7.33708   7
  -5   7  -2 153.677 6.97833   1
  -5   7  -2 154.558 7.07343   6
  -5   7  -2 148.913 7.27952   5
   5  -7   2 163.665 7.71951   4
   5  -7   2 162.645 7.63405   3
  -6   7  -2 0.97006 1.91990   5
  -6   7  -2 0.33507 1.77638   6
  -6   7  -2 2.23523 1.74605   1
  -6   7  -2 -0.9569 1.70974   7
   6  -7   2 0.54935 1.94623   4
   6  -7   2 1.00001 1.85371   3
  -7   7  -2 120.190 6.58797   6
  -7   7  -2 128.807 6.94136   1
  -7   7  -2 126.456 7.12139   7
  -7   7  -2 139.073 7.22788   5
   7  -7   2 137.395 7.55269   3
   7  -7   2 115.915 7.34967   4
  -8   7  -2 -0.5156 1.98827   6
  -8   7  -2 -1.2608 2.30826   7
  -8   7  -2 3.10823 2.35496   5
  -8   7  -2 -0.2537 2.11818   1
   8  -7   2 -2.3492 2.21974   4
   8  -7   2 0.53771 2.21671   3
  -9   7  -2 40.0158 4.86672   1
  -9   7  -2 37.1325 4.51608   5
  -9   7  -2 54.9387 4.93893   6
  -9   7  -2 38.2926 5.03192   7
   9  -7   2 36.7005 5.26207   4
   9  -7   2 46.9997 5.40854   3
 -10   7  -2 0.38235 2.59655   6
 -10   7  -2 2.28335 2.93563   7
 -10   7  -2 -0.7019 2.36351   1
 -10   7  -2 -0.0967 2.51510   5
  10  -7   2 1.54241 3.11691   4
  10  -7   2 3.20129 3.01752   3
  10   6  -2 4.39369 3.69134   3
  10   6  -2 -0.3013 3.85205   2
 -10  -6   2 2.77944 2.44648   1
 -10  -6   2 -0.0640 1.71939   5
 -10  -6   2 2.69400 3.08875   4
   9   6  -2 5.34100 2.59033   2
   9   6  -2 0.88333 2.99794   3
  -9  -6   2 2.62755 1.65184   5
  -9  -6   2 -0.2596 2.79001   4
  -9  -6   2 5.08842 2.42247   1
   8   6  -2 17.0163 3.11842   2
   8   6  -2 13.7419 3.64714   3
  -8  -6   2 15.7905 2.72688   7
  -8  -6   2 11.7366 3.23825   4
  -8  -6   2 16.9460 2.70869   1
  -8  -6   2 13.5728 2.01807   5
   7   6  -2 2.43507 2.11956   2
   7   6  -2 1.78922 1.58846   6
  -7  -6   2 0.79040 2.03569   3
  -7  -6   2 -2.1665 1.49926   1
  -7  -6   2 0.48428 1.11370   5
  -7  -6   2 0.64466 1.52130   7
  -7  -6   2 2.48196 2.36629   4
   6   6  -2 11.6401 2.58546   2
   6   6  -2 13.5530 2.02182   6
  -6  -6   2 13.4580 2.11582   1
  -6  -6   2 12.0972 2.86472   3
  -6  -6   2 15.5985 1.78949   5
  -6  -6   2 20.8586 2.39573   7
  -6  -6   2 13.2617 2.71730   4
  -6  -6   2 15.6343 1.81634   5
   5   6  -2 15.2035 2.67109   2
   5   6  -2 17.6725 2.08847   6
  -5  -6   2 18.3951 2.81448   4
  -5  -6   2 20.0767 2.07771   1
  -5  -6   2 18.8012 1.82507   5
  -5  -6   2 12.7939 2.46388   3
  -5  -6   2 17.0079 1.80805   5
  -5  -6   2 18.9147 1.97895   7
   4   6  -2 19.4779 2.12696   6
   4   6  -2 19.1177 2.72809   2
  -4  -6   2 22.9983 1.98241   5
  -4  -6   2 23.0201 1.78448   1
  -4  -6   2 24.2321 2.85229   4
  -4  -6   2 24.2274 1.77356   7
  -4  -6   2 21.7191 1.91546   5
  -4  -6   2 19.7801 2.81511   3
   3   6  -2 303.574 10.3654   6
   3   6  -2 301.358 11.1109   2
  -3  -6   2 313.244 11.0219   4
  -3  -6   2 299.340 10.1761   5
  -3  -6   2 303.593 11.3605   3
  -3  -6   2 310.676 9.44669   1
  -3  -6   2 318.607 10.1337   5
   2   6  -2 1.60245 1.26382   6
   2   6  -2 -0.3054 1.31176   2
  -2  -6   2 0.47739 1.00915   5
  -2  -6   2 3.30020 1.46482   4
  -2  -6   2 0.84920 1.29668   3
   1   6  -2 317.850 10.3797   5
   1   6  -2 314.647 10.9864   2
   1   6  -2 306.346 10.6810   6
  -1  -6   2 317.079 10.7060   5
  -1  -6   2 320.058 11.2223   3
  -1  -6   2 321.320 10.7827   4
  -1  -6   2 322.553 10.5563   5
   0   6  -2 19.4271 2.14567   6
   0   6  -2 18.4994 0.97489   1
   0   6  -2 25.4835 2.30252   5
   0   6  -2 21.3069 1.28439   7
   0   6  -2 18.4533 2.12772   2
   0  -6   2 17.6229 2.18817   3
   0  -6   2 20.6841 2.17706   4
   0  -6   2 23.3536 2.40699   5
  -1   6  -2 450.225 15.1064   5
  -1   6  -2 474.275 15.0107   2
  -1   6  -2 479.206 15.3050   6
  -1   6  -2 475.983 14.4103   7
  -1   6  -2 478.244 14.1892   1
   1  -6   2 458.766 15.3572   5
   1  -6   2 466.605 15.5222   3
   1  -6   2 493.589 15.3207   4
  -2   6  -2 76.3317 3.55794   2
  -2   6  -2 69.9460 3.93701   6
  -2   6  -2 75.6458 3.51678   7
  -2   6  -2 69.8564 3.91017   5
  -2   6  -2 74.1492 3.29266   1
   2  -6   2 70.4631 3.95387   4
   2  -6   2 67.3689 4.00010   5
   2  -6   2 70.7549 3.99449   3
  -3   6  -2 135.760 5.32514   1
  -3   6  -2 131.627 5.48489   7
  -3   6  -2 124.574 5.63649   6
  -3   6  -2 132.412 4.81941   2
  -3   6  -2 117.212 5.67680   5
   3  -6   2 133.832 5.91493   4
   3  -6   2 123.821 5.79519   5
   3  -6   2 122.636 5.86443   3
  -4   6  -2 20.3894 2.41950   1
  -4   6  -2 20.7166 2.53718   7
  -4   6  -2 20.3302 2.61577   6
  -4   6  -2 20.6528 1.53198   2
  -4   6  -2 20.4778 2.68446   5
   4  -6   2 23.9203 2.98831   4
   4  -6   2 18.1504 2.49119   5
   4  -6   2 17.5313 2.40770   3
  -5   6  -2 57.4686 3.86622   1
  -5   6  -2 54.5587 3.89392   6
  -5   6  -2 58.6176 4.06100   7
  -5   6  -2 54.4270 4.07956   5
   5  -6   2 61.1996 4.08417   5
   5  -6   2 58.3159 4.39283   3
   5  -6   2 52.6196 4.27111   4
  -6   6  -2 5.11733 2.00126   5
  -6   6  -2 8.61617 2.36475   1
  -6   6  -2 5.14391 1.90119   6
  -6   6  -2 6.38189 2.20205   7
   6  -6   2 6.33330 2.38330   4
   6  -6   2 7.95677 2.26131   3
  -7   6  -2 25.9757 3.61201   1
  -7   6  -2 22.1073 3.14925   5
  -7   6  -2 34.6229 3.59395   6
  -7   6  -2 26.7568 3.70876   7
   7  -6   2 26.5843 3.99481   4
   7  -6   2 22.9533 3.43731   3
  -8   6  -2 35.4878 4.12952   1
  -8   6  -2 34.7763 4.41615   7
  -8   6  -2 26.0925 3.46793   5
  -8   6  -2 30.0546 3.56940   6
   8  -6   2 28.2667 4.33208   4
   8  -6   2 36.6303 4.33403   3
  -9   6  -2 13.9870 2.91716   6
  -9   6  -2 3.08284 2.80115   7
  -9   6  -2 8.90290 2.87314   5
  -9   6  -2 4.63255 2.78186   1
   9  -6   2 7.07988 3.18909   4
   9  -6   2 5.82191 2.83469   3
 -10   6  -2 27.1854 4.62105   7
 -10   6  -2 15.9826 3.84129   1
 -10   6  -2 22.2234 3.85223   5
  10  -6   2 30.9943 4.60350   3
  10  -6   2 22.9741 4.55299   4
  10   5  -2 7.52049 3.64552   3
 -10  -5   2 3.59865 1.81819   5
 -10  -5   2 5.31506 2.67262   1
 -10  -5   2 5.82498 2.65969   7
 -10  -5   2 3.03751 3.22125   4
   9   5  -2 -3.0059 2.59198   3
   9   5  -2 -0.6071 2.02363   2
  -9  -5   2 -1.9058 1.94296   1
  -9  -5   2 1.09634 1.52725   5
  -9  -5   2 -1.2558 2.68169   4
  -9  -5   2 -2.0431 1.86316   7
   8   5  -2 4.30587 2.24322   2
   8   5  -2 5.83605 2.91076   3
  -8  -5   2 5.59281 2.21555   1
  -8  -5   2 6.39325 2.83453   4
  -8  -5   2 8.60003 2.45534   7
  -8  -5   2 7.16105 1.63289   5
   7   5  -2 113.319 5.04267   6
   7   5  -2 99.5823 5.80067   2
  -7  -5   2 104.205 6.60430   4
  -7  -5   2 107.987 6.61843   3
  -7  -5   2 93.5143 5.19214   1
  -7  -5   2 115.599 5.58054   7
  -7  -5   2 100.018 4.42262   5
  -7  -5   2 106.351 4.46437   5
   6   5  -2 6.70236 2.18402   2
   6   5  -2 12.9380 1.97803   6
  -6  -5   2 8.76856 2.46527   3
  -6  -5   2 11.1247 1.48132   5
  -6  -5   2 9.88167 1.92898   1
  -6  -5   2 12.1775 2.00079   7
  -6  -5   2 10.0820 2.61517   4
  -6  -5   2 10.9637 1.44784   5
   5   5  -2 1.20766 1.22653   6
   5   5  -2 2.16902 1.65661   2
  -5  -5   2 5.10378 1.98236   4
  -5  -5   2 2.66359 0.97923   5
  -5  -5   2 4.01849 1.85199   3
  -5  -5   2 2.80656 1.24519   7
  -5  -5   2 3.71026 1.02116   5
  -5  -5   2 3.40015 1.34565   1
   4   5  -2 487.039 16.2009   2
   4   5  -2 479.542 15.2996   6
  -4  -5   2 475.569 16.5801   3
  -4  -5   2 478.678 14.9712   7
  -4  -5   2 512.886 16.3531   4
  -4  -5   2 497.264 15.0581   1
  -4  -5   2 493.176 14.8479   5
  -4  -5   2 463.769 14.8446   5
   3   5  -2 5.07091 1.63122   2
   3   5  -2 7.54282 1.47756   6
  -3  -5   2 8.07306 1.06018   7
  -3  -5   2 7.20770 1.66836   3
  -3  -5   2 11.0546 1.37030   5
  -3  -5   2 7.53552 1.06289   1
  -3  -5   2 10.0155 1.87349   4
  -3  -5   2 10.2197 1.27515   5
   2   5  -2 392.162 12.9904   2
   2   5  -2 388.143 11.3130   7
   2   5  -2 383.270 12.3536   6
  -2  -5   2 380.290 12.6124   4
  -2  -5   2 358.660 11.9975   5
  -2  -5   2 391.780 12.2063   5
  -2  -5   2 381.383 13.0359   3
  -2  -5   2 402.196 11.3354   1
   1   5  -2 25.1540 2.45998   2
   1   5  -2 28.1938 2.25433   6
   1   5  -2 27.0631 1.98514   5
  -1  -5   2 28.1233 2.35546   3
  -1  -5   2 30.0868 2.29156   5
  -1  -5   2 24.5505 2.21751   4
  -1  -5   2 32.0311 2.11603   5
   0   5  -2 210.983 6.27460   1
   0   5  -2 204.480 7.29772   5
   0   5  -2 214.829 6.52430   7
   0   5  -2 222.303 7.63384   2
   0   5  -2 203.638 7.46957   6
   0  -5   2 214.227 7.48651   4
   0  -5   2 218.027 7.61850   5
   0  -5   2 197.044 7.71210   3
  -1   5  -2 526.355 16.7954   5
  -1   5  -2 543.850 16.6422   2
  -1   5  -2 527.040 16.1969   7
  -1   5  -2 536.741 16.0133   1
   1  -5   2 542.633 16.8627   4
   1  -5   2 538.427 17.1395   3
   1  -5   2 555.456 17.0654   5
  -2   5  -2 519.906 15.2302   2
  -2   5  -2 496.926 15.2324   1
  -2   5  -2 491.532 15.4248   7
  -2   5  -2 481.357 15.8283   5
  -2   5  -2 495.405 15.8301   6
   2  -5   2 500.822 16.1315   3
   2  -5   2 488.177 15.8662   4
   2  -5   2 491.543 15.9782   5
  -3   5  -2 1.76650 1.31964   5
  -3   5  -2 4.27673 1.00576   2
  -3   5  -2 3.30813 1.29979   1
  -3   5  -2 1.43772 1.22082   7
  -3   5  -2 3.73169 1.39106   6
   3  -5   2 3.86521 1.55515   4
   3  -5   2 0.94203 1.38636   5
   3  -5   2 5.63115 1.56429   3
  -4   5  -2 115.320 5.33844   5
  -4   5  -2 114.539 5.10439   1
  -4   5  -2 104.040 5.07620   6
  -4   5  -2 117.024 5.34353   7
  -4   5  -2 111.128 3.70293   2
   4  -5   2 106.120 5.23748   5
   4  -5   2 117.534 5.62484   3
   4  -5   2 110.200 5.57916   4
  -5   5  -2 100.667 5.05601   5
  -5   5  -2 108.811 5.35590   7
  -5   5  -2 95.5193 4.77863   6
  -5   5  -2 88.2098 4.84451   1
   5  -5   2 87.3526 5.24751   4
   5  -5   2 91.4747 4.84389   5
   5  -5   2 89.8269 5.24725   3
  -6   5  -2 0.03588 1.47463   5
  -6   5  -2 -0.3381 1.76334   7
  -6   5  -2 -0.9332 1.64282   1
  -6   5  -2 0.61252 1.61122   6
   6  -5   2 -0.0320 1.52284   3
   6  -5   2 1.02492 1.81729   4
  -7   5  -2 30.3983 3.74940   7
  -7   5  -2 27.9617 3.24569   5
  -7   5  -2 32.1708 3.58392   1
  -7   5  -2 27.0013 3.08421   6
   7  -5   2 25.1054 3.45078   3
   7  -5   2 23.4387 3.45210   4
  -8   5  -2 3.55955 2.21978   7
  -8   5  -2 2.46445 1.93512   6
  -8   5  -2 0.38848 1.88003   5
  -8   5  -2 1.55549 2.09917   1
   8  -5   2 2.99183 2.52957   4
   8  -5   2 4.00620 2.47417   3
  -9   5  -2 -0.3122 2.38196   7
  -9   5  -2 1.19506 2.22074   1
  -9   5  -2 1.29167 2.09817   5
  -9   5  -2 -0.5162 1.88962   6
   9  -5   2 -2.2230 2.29096   4
   9  -5   2 -2.7632 1.90229   3
 -10   5  -2 0.64103 2.63646   1
 -10   5  -2 2.53446 2.38155   5
 -10   5  -2 5.87913 3.19133   7
  10  -5   2 -2.3078 2.58465   4
  10  -5   2 -0.1793 2.64807   3
  10   4  -2 6.96337 3.52652   3
 -10  -4   2 11.0079 2.21342   5
 -10  -4   2 12.7586 3.80793   4
 -10  -4   2 7.35773 2.81747   1
 -10  -4   2 11.6651 3.19796   7
   9   4  -2 9.37468 2.46555   2
   9   4  -2 4.87628 3.30930   3
  -9  -4   2 7.32478 1.81842   5
  -9  -4   2 6.68152 2.62577   7
  -9  -4   2 7.78701 2.52587   1
  -9  -4   2 9.13037 3.41871   4
   8   4  -2 6.71300 3.02123   3
   8   4  -2 5.58616 2.13924   2
  -8  -4   2 3.57279 2.62894   4
  -8  -4   2 4.04513 2.07975   7
  -8  -4   2 5.89104 1.53433   5
  -8  -4   2 5.35115 2.22461   1
   7   4  -2 332.181 13.4344   3
   7   4  -2 309.300 11.9687   2
   7   4  -2 337.503 11.1941   6
  -7  -4   2 337.637 11.9370   7
  -7  -4   2 312.875 11.7820   1
  -7  -4   2 300.707 10.4753   5
  -7  -4   2 349.693 13.1153   4
  -7  -4   2 332.516 10.5665   5
   6   4  -2 107.667 4.73822   6
   6   4  -2 95.9296 5.40177   2
  -6  -4   2 105.210 6.03684   3
  -6  -4   2 102.848 5.04728   1
  -6  -4   2 102.891 5.92188   4
  -6  -4   2 97.1539 4.97024   7
  -6  -4   2 108.061 4.07640   5
  -6  -4   2 103.741 4.05069   5
   5   4  -2 127.720 6.11645   2
   5   4  -2 137.619 5.48637   6
  -5  -4   2 139.599 5.64520   7
  -5  -4   2 139.620 6.72230   3
  -5  -4   2 139.173 4.82978   5
  -5  -4   2 138.350 6.53761   4
  -5  -4   2 140.828 5.67006   1
  -5  -4   2 137.151 4.81334   5
   4   4  -2 17.6625 2.35890   2
   4   4  -2 15.6984 1.84103   6
  -4  -4   2 12.6863 1.23448   5
  -4  -4   2 15.2492 2.18108   4
  -4  -4   2 13.3523 1.20510   5
  -4  -4   2 15.4797 1.71102   7
  -4  -4   2 10.4902 1.93853   3
  -4  -4   2 13.7551 1.64332   1
   3   4  -2 656.512 20.1003   6
   3   4  -2 678.002 20.8077   2
  -3  -4   2 674.412 19.7076   7
  -3  -4   2 667.304 19.6323   5
  -3  -4   2 640.204 19.5399   5
  -3  -4   2 654.672 21.0003   3
  -3  -4   2 663.706 19.6991   1
  -3  -4   2 663.598 20.6546   4
   2   4  -2 28.0117 2.14618   6
  -2  -4   2 28.3403 2.56139   3
  -2  -4   2 23.5716 2.21413   4
  -2  -4   2 27.7604 1.42703   1
  -2  -4   2 28.2380 1.72673   5
  -2  -4   2 29.2558 1.88744   5
   1   4  -2 6.68837 0.59742   7
   1   4  -2 5.40315 0.54189   7
   1   4  -2 5.90012 1.28591   6
  -1  -4   2 6.50001 1.21775   5
  -1  -4   2 5.33334 1.32126   3
  -1  -4   2 3.28065 0.94129   5
  -1  -4   2 4.75753 1.38550   2
  -1  -4   2 4.87574 1.23464   4
   0   4  -2 18.9732 1.18894   7
   0   4  -2 18.8692 1.87043   6
   0   4  -2 16.8604 0.90592   1
   0   4  -2 14.4313 1.44927   5
   0  -4   2 21.4302 1.95636   2
   0  -4   2 15.4804 1.61259   4
   0  -4   2 19.2450 2.00295   3
   0  -4   2 20.7657 1.84620   5
  -1   4  -2 2.27071 0.91343   7
  -1   4  -2 1.57325 1.09783   6
  -1   4  -2 1.57921 0.75491   1
  -1   4  -2 1.59658 1.11168   5
   1  -4   2 3.79029 1.16517   4
   1  -4   2 1.29400 1.21195   5
   1  -4   2 3.95068 1.29752   3
   1  -4   2 1.66808 0.96286   2
  -2   4  -2 3.28893 1.16872   7
  -2   4  -2 1.36775 0.99011   1
  -2   4  -2 0.76182 1.15028   6
  -2   4  -2 1.26169 1.13790   5
   2  -4   2 0.40765 1.20429   4
   2  -4   2 0.92747 1.21992   5
   2  -4   2 0.53708 1.08061   3
  -3   4  -2 855.886 26.0856   6
  -3   4  -2 874.219 26.2132   7
  -3   4  -2 861.006 26.0441   1
  -3   4  -2 874.026 25.0677   2
   3  -4   2 855.500 26.5779   3
   3  -4   2 840.033 26.2453   5
   3  -4   2 874.364 26.4764   4
  -4   4  -2 313.478 10.7828   6
  -4   4  -2 318.984 11.1492   7
  -4   4  -2 322.004 11.0483   5
  -4   4  -2 318.477 10.9844   1
   4  -4   2 312.212 11.3975   4
   4  -4   2 329.343 11.0178   5
   4  -4   2 311.284 11.3635   3
  -5   4  -2 145.456 6.53098   7
  -5   4  -2 142.633 6.26520   1
  -5   4  -2 147.431 6.28910   5
  -5   4  -2 134.663 5.86169   6
   5  -4   2 138.109 6.00516   5
   5  -4   2 141.055 6.70779   4
   5  -4   2 136.784 6.58432   3
  -6   4  -2 26.9850 3.14058   1
  -6   4  -2 30.5486 2.88378   6
  -6   4  -2 20.8563 2.55607   5
  -6   4  -2 24.0125 3.03304   7
   6  -4   2 26.3916 3.34197   4
   6  -4   2 24.5023 3.17853   3
  -7   4  -2 20.0513 2.94086   1
  -7   4  -2 28.6780 3.70925   7
  -7   4  -2 33.5687 3.18356   6
  -7   4  -2 20.6727 2.84260   5
   7  -4   2 16.5539 3.18432   4
   7  -4   2 23.8840 3.45952   3
  -8   4  -2 18.0532 3.30694   1
  -8   4  -2 16.1812 3.28986   7
  -8   4  -2 13.6606 2.61075   5
  -8   4  -2 21.6496 2.92496   6
   8  -4   2 12.5811 3.18221   4
   8  -4   2 13.6427 3.10638   3
  -9   4  -2 12.5637 3.09467   1
  -9   4  -2 12.4473 3.34132   7
  -9   4  -2 11.8014 2.67865   5
  -9   4  -2 15.3833 2.68238   6
   9  -4   2 16.5063 3.58701   3
   9  -4   2 15.6736 3.93988   4
 -10   4  -2 20.0535 3.97190   1
 -10   4  -2 12.5548 2.92231   5
 -10   4  -2 20.0558 4.00745   7
  10  -4   2 23.1580 4.27548   3
  10  -4   2 10.5660 3.49800   4
 -11   4  -2 3.77905 2.53881   5
 -11   4  -2 5.99358 3.24273   1
 -11   4  -2 4.01721 2.92325   7
  11  -4   2 3.37464 3.21672   4
  11  -4   2 5.81785 3.65598   3
  11   3  -2 14.4895 4.42938   3
 -11  -3   2 16.8750 4.43161   4
 -11  -3   2 20.3558 4.01290   1
 -11  -3   2 18.2980 3.88252   7
 -11  -3   2 18.2416 2.70942   5
  10   3  -2 45.8124 5.72062   3
 -10  -3   2 43.2011 4.92772   1
 -10  -3   2 43.6586 3.51060   5
 -10  -3   2 52.7886 5.26217   7
 -10  -3   2 48.3915 5.81795   4
   9   3  -2 30.9443 4.64804   3
   9   3  -2 39.8724 4.18726   2
  -9  -3   2 38.1082 4.27764   1
  -9  -3   2 31.7684 4.60421   4
  -9  -3   2 42.5119 4.53113   7
  -9  -3   2 37.0378 3.02029   5
   8   3  -2 83.9111 4.95539   2
   8   3  -2 78.3469 6.23321   3
  -8  -3   2 64.4722 5.64344   4
  -8  -3   2 83.4267 5.28120   7
  -8  -3   2 87.0687 4.02326   5
  -8  -3   2 93.4057 5.41424   1
   7   3  -2 65.9052 4.39375   2
   7   3  -2 73.1403 5.53497   3
  -7  -3   2 80.7295 5.56545   4
  -7  -3   2 70.7867 3.36559   5
  -7  -3   2 73.0512 4.58459   1
  -7  -3   2 74.0051 3.40978   5
  -7  -3   2 77.1532 3.96222   6
  -7  -3   2 74.9978 4.59374   7
   6   3  -2 26.9046 2.80991   2
  -6  -3   2 23.3552 1.69944   5
  -6  -3   2 27.6750 3.45095   4
  -6  -3   2 25.8008 2.34695   6
  -6  -3   2 21.6654 1.69849   5
  -6  -3   2 22.5263 2.61911   7
  -6  -3   2 19.3107 2.46863   1
   5   3  -2 0.59468 1.40699   2
  -5  -3   2 0.17987 1.17719   7
  -5  -3   2 0.48419 1.08956   6
  -5  -3   2 0.98017 1.21643   1
  -5  -3   2 0.22230 1.58196   4
  -5  -3   2 -0.6784 1.37588   3
  -5  -3   2 -0.4952 0.56115   5
  -5  -3   2 0.20496 0.66344   5
   4   3  -2 9.15135 1.78366   2
  -4  -3   2 10.2394 1.53778   7
  -4  -3   2 8.81788 0.89030   5
  -4  -3   2 9.11101 1.94590   3
  -4  -3   2 14.4882 1.68846   1
  -4  -3   2 10.0558 2.00707   4
  -4  -3   2 11.6482 0.94129   5
   3   3  -2 6.06818 1.23988   6
  -3  -3   2 4.74024 1.41079   3
  -3  -3   2 7.29500 1.17093   7
  -3  -3   2 5.51856 0.73669   5
  -3  -3   2 8.53451 0.82916   5
  -3  -3   2 7.96648 1.16439   1
  -3  -3   2 6.44508 1.60706   4
   2   3  -2 17.9445 1.70071   6
  -2  -3   2 13.7549 1.74194   4
  -2  -3   2 17.3781 1.29789   5
  -2  -3   2 19.2053 1.99177   3
  -2  -3   2 17.0920 1.87915   2
  -2  -3   2 16.8901 1.22764   1
  -2  -3   2 17.6079 1.31376   7
  -2  -3   2 15.3671 1.19424   5
   1   3  -2 102.583 3.25377   1
   1   3  -2 107.260 3.25263   1
   1   3  -2 104.867 4.14901   6
   1   3  -2 103.199 3.35709   7
  -1  -3   2 99.7743 4.34711   3
  -1  -3   2 103.569 3.74755   5
  -1  -3   2 106.337 4.05588   4
  -1  -3   2 107.478 4.31585   2
  -1  -3   2 104.702 3.84371   5
   0   3  -2 2816.84 82.8362   6
   0   3  -2 2927.16 82.6978   5
   0   3  -2 2955.32 82.2907   7
   0   3  -2 2826.23 82.1117   1
   0  -3   2 2953.05 83.1671   3
   0  -3   2 2785.58 82.6794   4
   0  -3   2 2856.35 82.7311   5
   0  -3   2 2893.21 82.8448   2
   0  -3   2 2960.36 82.8633   5
  -1   3  -2 62.4571 2.97806   5
  -1   3  -2 70.4574 3.11325   6
  -1   3  -2 64.8888 2.52988   1
  -1   3  -2 53.8359 2.57904   7
   1  -3   2 60.0819 3.05274   3
   1  -3   2 65.2511 2.85575   4
   1  -3   2 61.4757 3.08166   5
   1  -3   2 56.9297 2.67147   2
  -2   3  -2 36.0935 2.39725   5
  -2   3  -2 34.8569 2.32970   6
  -2   3  -2 32.5564 2.09419   1
  -2   3  -2 37.9880 2.30893   7
   2  -3   2 32.4479 2.38999   4
   2  -3   2 37.0775 2.48444   5
   2  -3   2 36.8323 2.61398   3
   2  -3   2 33.6410 1.73783   2
  -3   3  -2 82.1478 3.75724   6
  -3   3  -2 78.8246 3.77184   1
  -3   3  -2 88.8558 3.99592   5
  -3   3  -2 78.9500 3.86507   7
   3  -3   2 82.0548 3.97044   5
   3  -3   2 82.5171 2.78143   2
   3  -3   2 86.4106 4.19310   3
   3  -3   2 83.4328 4.11536   4
  -4   3  -2 16.7478 2.12350   7
  -4   3  -2 12.0524 1.73943   6
  -4   3  -2 14.6131 2.05932   1
  -4   3  -2 19.8750 2.19471   5
   4  -3   2 19.6302 2.15015   5
   4  -3   2 15.9394 2.31169   3
   4  -3   2 15.1645 2.27236   4
  -5   3  -2 68.7429 3.98112   1
  -5   3  -2 64.6087 3.56257   6
  -5   3  -2 73.2515 4.00530   5
  -5   3  -2 72.1418 4.14745   7
   5  -3   2 72.1781 3.84824   5
   5  -3   2 67.8144 4.37011   3
   5  -3   2 65.7266 4.35354   4
  -6   3  -2 4.83213 1.84634   7
  -6   3  -2 4.29301 1.57818   6
  -6   3  -2 2.20481 1.55178   5
  -6   3  -2 4.23886 1.87028   1
   6  -3   2 6.90582 2.27687   4
   6  -3   2 2.44828 1.82766   3
  -7   3  -2 373.148 13.2553   5
  -7   3  -2 362.351 13.7124   1
  -7   3  -2 358.284 13.8351   7
  -7   3  -2 380.698 12.7181   6
   7  -3   2 374.348 14.3770   4
   7  -3   2 384.404 14.3835   3
  -8   3  -2 11.6513 2.21873   6
  -8   3  -2 5.53699 2.10329   5
  -8   3  -2 8.21477 2.52626   1
  -8   3  -2 8.15862 2.74739   7
   8  -3   2 7.17881 2.81960   4
   8  -3   2 6.21211 2.63019   3
  -9   3  -2 12.2862 2.96389   7
  -9   3  -2 14.7431 3.19954   1
  -9   3  -2 19.4105 3.17086   5
  -9   3  -2 22.2137 3.40623   6
   9  -3   2 18.8555 3.91957   4
   9  -3   2 19.0701 3.87744   3
 -10   3  -2 23.5894 3.95107   1
 -10   3  -2 20.6166 3.60355   5
 -10   3  -2 23.5250 4.16626   7
  10  -3   2 32.0959 4.63443   3
  10  -3   2 28.5638 4.85291   4
 -11   3  -2 11.6522 3.04484   5
 -11   3  -2 13.6374 3.54929   1
 -11   3  -2 15.4389 4.13295   7
  11  -3   2 14.6831 4.14752   3
  11  -3   2 16.2907 4.42657   4
  11   2  -2 3.79845 3.73012   3
 -11  -2   2 10.4276 3.88142   4
 -11  -2   2 10.3166 3.22375   1
 -11  -2   2 10.9419 2.45841   5
 -11  -2   2 11.7114 3.48536   7
  10   2  -2 11.2247 3.79788   3
 -10  -2   2 11.8921 2.27081   5
 -10  -2   2 8.05120 3.44189   4
 -10  -2   2 13.3003 3.18684   7
 -10  -2   2 14.8182 3.09897   1
   9   2  -2 12.3090 3.41229   3
  -9  -2   2 12.9884 3.54037   4
  -9  -2   2 10.0048 2.83430   7
  -9  -2   2 9.10618 1.91596   5
  -9  -2   2 12.4641 2.94212   1
   8   2  -2 23.4318 2.83291   2
   8   2  -2 23.0224 3.88609   3
  -8  -2   2 17.5559 3.47748   4
  -8  -2   2 16.8702 3.10216   7
  -8  -2   2 20.3633 3.06269   1
  -8  -2   2 23.6281 2.27757   5
  -8  -2   2 28.7266 2.83429   6
   7   2  -2 244.584 9.26373   2
   7   2  -2 255.269 10.8142   3
  -7  -2   2 253.674 8.93541   6
  -7  -2   2 251.654 9.85738   7
  -7  -2   2 239.875 8.22629   5
  -7  -2   2 240.703 9.65520   1
  -7  -2   2 246.614 8.27871   5
  -7  -2   2 247.879 10.5436   4
   6   2  -2 -0.9475 1.64387   3
   6   2  -2 1.23824 1.37929   2
  -6  -2   2 2.05958 1.49816   7
  -6  -2   2 0.92325 0.80466   5
  -6  -2   2 1.82082 1.48390   1
  -6  -2   2 1.14401 1.30456   6
  -6  -2   2 0.54688 1.85010   4
  -6  -2   2 1.84911 0.84115   5
   5   2  -2 157.658 6.55851   2
  -5  -2   2 172.943 5.42799   5
  -5  -2   2 165.246 7.25798   3
  -5  -2   2 171.501 6.70774   1
  -5  -2   2 173.663 5.42365   5
  -5  -2   2 183.208 6.85064   7
  -5  -2   2 169.442 6.27549   6
  -5  -2   2 163.815 7.19112   4
   4   2  -2 65.6394 3.48862   2
  -4  -2   2 60.0063 3.30553   7
  -4  -2   2 68.8655 3.90522   3
  -4  -2   2 66.5515 3.84809   4
  -4  -2   2 65.3716 3.11077   6
  -4  -2   2 65.1956 3.28298   1
  -3  -2   2 841.402 25.3096   3
  -3  -2   2 846.672 24.6074   1
  -3  -2   2 838.147 24.6409   7
  -3  -2   2 841.197 24.5303   6
  -3  -2   2 789.500 25.0401   4
  -3  -2   2 812.811 24.9053   2
   2   2  -2 1183.80 34.9558   6
  -2  -2   2 1234.84 34.7376   1
  -2  -2   2 1236.61 35.2036   4
  -2  -2   2 1225.19 34.7703   7
  -2  -2   2 1130.61 34.2095   5
  -2  -2   2 1186.97 35.2250   2
  -2  -2   2 1202.98 35.4176   3
   1   2  -2 1174.80 33.4745   6
   1   2  -2 1143.09 33.0429   7
   1   2  -2 1156.44 32.9694   1
  -1  -2   2 1121.05 33.3429   4
  -1  -2   2 1129.01 33.7158   3
  -1  -2   2 1155.27 33.1043   5
  -1  -2   2 1169.84 33.6111   2
   0   2  -2 1053.83 30.5976   6
   0   2  -2 1088.78 30.4428   5
   0   2  -2 1048.93 30.2159   7
   0   2  -2 989.268 30.0710   1
   0  -2   2 1067.85 30.5917   2
   0  -2   2 1078.77 30.3721   4
   0  -2   2 1064.37 30.8091   3
   0  -2   2 1015.59 30.4215   5
   0  -2   2 1046.01 30.5160   5
  -1   2  -2 434.208 12.8162   5
  -1   2  -2 415.151 12.6488   7
  -1   2  -2 409.068 12.7682   6
  -1   2  -2 398.553 12.5117   1
   1  -2   2 411.338 13.0310   3
   1  -2   2 423.860 12.5129   2
   1  -2   2 435.851 12.7095   4
   1  -2   2 425.849 12.9062   5
  -2   2  -2 97.8056 3.99578   7
  -2   2  -2 101.702 3.90163   6
  -2   2  -2 94.2229 3.92400   1
  -2   2  -2 103.115 4.13043   5
   2  -2   2 102.080 4.11510   5
   2  -2   2 101.866 3.34817   2
   2  -2   2 105.434 4.34457   3
   2  -2   2 95.8188 4.08935   4
  -3   2  -2 279.489 8.95072   1
  -3   2  -2 249.406 8.82703   5
  -3   2  -2 260.361 8.04770   2
  -3   2  -2 267.407 9.02498   7
  -3   2  -2 253.849 8.55829   6
   3  -2   2 253.323 9.09283   4
   3  -2   2 262.504 8.80220   5
   3  -2   2 271.385 9.31060   3
   3  -2   2 268.122 7.75617   2
  -4   2  -2 181.011 6.90145   5
  -4   2  -2 188.578 7.00746   5
  -4   2  -2 186.667 7.14217   1
  -4   2  -2 185.679 7.20407   7
  -4   2  -2 191.468 6.62836   6
   4  -2   2 192.939 7.52169   4
   4  -2   2 186.637 6.83964   5
   4  -2   2 186.794 7.50516   3
  -5   2  -2 -0.1577 1.20570   1
  -5   2  -2 -1.3363 1.24045   5
  -5   2  -2 -0.1721 1.37638   7
  -5   2  -2 -1.1225 1.09946   5
  -5   2  -2 -0.4724 1.05290   6
   5  -2   2 0.51639 1.47184   4
   5  -2   2 0.10431 1.37308   3
  -6   2  -2 3.64109 1.38315   6
  -6   2  -2 1.53865 1.41975   5
  -6   2  -2 1.68231 1.52824   1
  -6   2  -2 2.97054 1.62079   5
  -6   2  -2 4.73930 1.98548   7
   6  -2   2 4.08217 1.94807   4
   6  -2   2 4.15977 2.02926   3
  -7   2  -2 204.165 9.09841   7
  -7   2  -2 219.699 7.95368   6
  -7   2  -2 200.575 8.32675   5
  -7   2  -2 200.839 8.79151   1
   7  -2   2 202.649 9.45220   4
   7  -2   2 229.272 9.72456   3
  -8   2  -2 2.77597 2.19759   1
  -8   2  -2 4.61881 1.76417   6
  -8   2  -2 3.82757 1.95490   5
  -8   2  -2 5.62142 2.50121   7
   8  -2   2 4.93755 2.58962   4
   8  -2   2 4.58744 2.61915   3
  -9   2  -2 6.00409 2.77052   7
  -9   2  -2 3.71521 2.61824   1
  -9   2  -2 4.47645 2.18571   5
   9  -2   2 3.82333 2.79017   3
   9  -2   2 3.24158 2.75887   4
 -10   2  -2 82.7756 6.44680   1
 -10   2  -2 79.9952 6.12335   7
 -10   2  -2 70.2446 5.30177   5
  10  -2   2 74.5425 7.19248   4
  10  -2   2 67.3795 6.68924   3
 -11   2  -2 22.4515 4.04632   1
 -11   2  -2 24.8649 3.72333   5
 -11   2  -2 30.7745 5.06968   7
  11  -2   2 24.1935 4.91896   4
  11  -2   2 27.0550 4.98679   3
  11   1  -2 5.09324 3.67832   4
  11   1  -2 5.89951 3.87016   3
 -11  -1   2 12.5721 3.68679   7
 -11  -1   2 5.59837 2.20038   5
 -11  -1   2 8.06412 3.16918   1
  10   1  -2 12.8057 3.72646   3
 -10  -1   2 12.4445 3.01127   1
 -10  -1   2 12.7384 3.41367   7
 -10  -1   2 9.81959 2.22206   5
 -10  -1   2 9.92658 3.54475   4
   9   1  -2 -2.1158 2.35016   3
  -9  -1   2 -1.5747 2.03723   1
  -9  -1   2 0.24599 2.02922   7
  -9  -1   2 0.73121 2.62334   4
  -9  -1   2 0.69681 1.47068   5
   8   1  -2 215.375 10.2715   3
   8   1  -2 225.670 8.52990   2
  -8  -1   2 219.677 9.55678   1
  -8  -1   2 222.184 8.04743   5
  -8  -1   2 224.303 10.2984   4
  -8  -1   2 232.162 8.57647   6
  -8  -1   2 226.559 9.71275   7
   7   1  -2 45.2385 4.46137   3
   7   1  -2 39.8276 3.10913   2
  -7  -1   2 42.3378 3.18030   6
  -7  -1   2 40.6744 4.26478   4
  -7  -1   2 41.0122 4.00625   7
  -7  -1   2 36.8604 2.51819   5
  -7  -1   2 44.7230 2.60799   5
  -7  -1   2 42.2560 3.93087   1
   6   1  -2 46.2949 3.08227   2
   6   1  -2 50.9181 4.17397   3
  -6  -1   2 53.3669 3.65054   7
  -6  -1   2 45.4144 3.45377   1
  -6  -1   2 48.6739 2.41694   5
  -6  -1   2 49.0525 3.09188   6
  -6  -1   2 49.7131 2.45504   5
  -6  -1   2 49.9899 4.06767   4
   5   1  -2 513.334 17.2023   3
   5   1  -2 510.989 16.1742   2
  -5  -1   2 518.084 15.1563   5
  -5  -1   2 503.729 15.1434   5
  -5  -1   2 507.065 16.5121   1
  -5  -1   2 520.446 16.6473   7
  -5  -1   2 500.530 17.0294   4
  -5  -1   2 530.015 16.0016   6
  -4  -1   2 18.3485 1.98265   1
  -4  -1   2 14.6235 2.00842   3
  -4  -1   2 12.2997 2.13429   4
  -4  -1   2 15.3200 1.76252   2
  -4  -1   2 15.7453 1.84144   7
  -4  -1   2 16.7027 1.73576   6
  -3  -1   2 477.971 14.6436   2
  -3  -1   2 465.215 14.4290   6
  -3  -1   2 479.535 14.6278   1
  -3  -1   2 455.843 14.6226   7
  -3  -1   2 474.881 15.0662   3
  -3  -1   2 490.583 15.0116   4
  -2  -1   2 69.8025 3.09932   2
  -2  -1   2 74.1784 3.23883   4
  -2  -1   2 72.1281 2.91424   1
  -2  -1   2 74.2049 2.96263   7
  -2  -1   2 72.2378 3.28400   3
  -2  -1   2 70.7317 3.03484   6
  -1  -1   2 308.838 9.00378   4
  -1  -1   2 297.188 9.16367   2
  -1  -1   2 287.884 8.52959   5
  -1  -1   2 291.602 9.03925   6
  -1  -1   2 294.230 8.82229   1
  -1  -1   2 296.765 8.51232   5
  -1  -1   2 289.703 9.21618   3
   0   1  -2 1224.05 34.4411   1
   0   1  -2 1210.17 34.7010   6
   0   1  -2 1149.38 34.3599   4
   0   1  -2 1226.74 34.5577   5
   0   1  -2 1264.88 34.5373   7
   0  -1   2 1203.88 34.7023   2
   0  -1   2 1219.77 34.3782   4
   0  -1   2 1187.60 34.8074   3
   0  -1   2 1145.10 34.5367   5
   0  -1   2 1193.84 34.6049   5
  -1   1  -2 375.780 11.6060   6
  -1   1  -2 371.404 11.5799   1
  -1   1  -2 397.810 11.6869   7
  -1   1  -2 400.203 11.7567   5
   1  -1   2 387.014 11.4515   2
   1  -1   2 377.858 11.7512   5
   1  -1   2 394.728 11.9428   3
   1  -1   2 390.587 11.5962   4
  -2   1  -2 766.663 22.2886   5
  -2   1  -2 786.601 22.4275   7
  -2   1  -2 724.466 21.9864   6
  -2   1  -2 738.622 22.2580   1
   2  -1   2 761.068 22.2783   5
   2  -1   2 726.907 21.6532   2
  -3   1  -2 10.6244 1.62507   1
  -3   1  -2 5.15517 1.48904   4
  -3   1  -2 7.14929 1.39958   5
  -3   1  -2 6.28727 1.39448   5
  -3   1  -2 9.62539 1.18557   6
  -3   1  -2 7.65181 1.44792   7
   3  -1   2 6.74084 0.75506   2
   3  -1   2 8.57291 1.33273   5
   3  -1   2 11.4527 1.78914   3
  -4   1  -2 756.226 23.6434   1
  -4   1  -2 770.436 23.3843   5
  -4   1  -2 800.744 23.4418   5
  -4   1  -2 777.043 23.8321   7
  -4   1  -2 767.123 22.9517   6
  -4   1  -2 785.763 23.9228   4
   4  -1   2 754.020 24.0878   3
   4  -1   2 762.497 22.3720   2
  -5   1  -2 67.0421 3.20561   6
  -5   1  -2 68.3745 3.62236   5
  -5   1  -2 65.5859 3.88361   1
  -5   1  -2 67.6348 3.64418   5
  -5   1  -2 62.0527 3.92618   7
  -5   1  -2 61.5248 3.97246   4
   5  -1   2 65.5549 2.56766   2
   5  -1   2 62.8677 4.22389   3
  -6   1  -2 51.4380 3.85409   7
  -6   1  -2 48.0008 4.00399   4
  -6   1  -2 49.1060 3.43944   5
  -6   1  -2 53.6781 3.00915   6
  -6   1  -2 54.9208 3.53357   5
  -6   1  -2 50.3908 3.83111   1
   6  -1   2 53.0438 2.35086   2
   6  -1   2 52.4460 4.19819   3
  -7   1  -2 39.1171 3.88268   7
  -7   1  -2 42.0610 2.92632   6
  -7   1  -2 37.7393 3.82605   1
  -7   1  -2 52.0844 3.61460   5
   7  -1   2 39.3941 4.15084   3
  -8   1  -2 -0.9624 1.49315   5
  -8   1  -2 0.27241 2.01090   1
  -8   1  -2 -0.9674 1.91906   7
  -8   1  -2 -0.0124 1.45025   6
   8  -1   2 -0.8810 1.97814   3
  -9   1  -2 6.44328 2.21960   5
  -9   1  -2 6.82875 2.70944   1
  -9   1  -2 4.56119 2.62169   7
   9  -1   2 3.39708 2.76652   4
   9  -1   2 5.51546 2.96680   3
 -10   1  -2 7.40441 2.80689   7
 -10   1  -2 6.14541 2.94530   1
 -10   1  -2 10.5859 2.58439   5
  10  -1   2 9.27331 3.37844   4
  10  -1   2 13.7777 3.83106   3
 -11   1  -2 6.20489 3.24034   7
 -11   1  -2 5.95157 2.67207   5
 -11   1  -2 6.86702 3.31058   1
  11  -1   2 7.34866 3.54347   3
  11  -1   2 7.07791 3.51180   4
  11   0  -2 -1.0934 2.90047   3
  11   0  -2 -0.5547 2.88868   4
 -11   0   2 3.32603 2.83781   1
 -11   0   2 0.11442 1.80004   5
 -11   0   2 0.87821 2.76307   7
  10   0  -2 -1.3898 2.51460   4
  10   0  -2 -1.0617 2.71530   3
 -10   0   2 -1.2847 2.27943   7
 -10   0   2 -2.3137 2.18014   1
 -10   0   2 -0.2767 1.59858   5
   9   0  -2 0.84113 2.62046   3
  -9   0   2 1.26431 1.54928   5
  -9   0   2 2.76387 2.35477   7
  -9   0   2 -0.0217 1.87535   1
   8   0  -2 -0.2092 2.30568   3
  -8   0   2 1.14705 1.37184   5
  -8   0   2 1.95467 1.74392   6
  -8   0   2 2.40833 2.34658   4
  -8   0   2 1.61150 2.10648   1
  -8   0   2 -0.7630 1.88014   7
   7   0  -2 80.2169 5.48189   3
   7   0  -2 86.8912 4.12194   2
  -7   0   2 75.6374 4.75327   1
  -7   0   2 87.7879 3.87058   5
  -7   0   2 89.4520 4.42838   6
  -7   0   2 87.1645 3.88919   5
  -7   0   2 65.3077 4.76491   7
  -7   0   2 82.9358 5.49481   4
   6   0  -2 32.2101 2.52307   2
   6   0  -2 38.9435 3.75640   3
  -6   0   2 41.3253 2.82032   6
  -6   0   2 39.0622 3.76103   4
  -6   0   2 37.6011 2.24758   5
  -6   0   2 33.0491 3.23059   1
  -6   0   2 39.6712 2.25902   5
  -6   0   2 31.8320 3.15516   7
   5   0  -2 -0.5239 1.00627   2
   5   0  -2 1.11816 1.54502   3
  -5   0   2 -0.1204 1.10644   6
  -5   0   2 0.34171 1.28684   7
  -5   0   2 -0.3339 0.74790   5
  -5   0   2 0.76862 0.71134   5
  -5   0   2 -0.4820 1.48107   4
  -5   0   2 0.91551 1.34842   1
   4   0  -2 6.34328 1.61051   3
  -4   0   2 9.11261 1.68103   7
  -4   0   2 8.46283 1.75301   4
  -4   0   2 8.55467 1.65555   1
  -4   0   2 7.39613 0.78977   5
  -4   0   2 5.91717 1.22286   2
  -4   0   2 8.53806 0.80053   5
  -4   0   2 8.91409 1.45020   6
  -3   0   2 709.511 21.4795   1
  -3   0   2 690.005 21.5086   7
  -3   0   2 725.251 21.6492   3
  -3   0   2 738.669 21.2993   6
  -3   0   2 713.974 21.1724   2
  -3   0   2 701.487 21.7233   4
  -2   0   2 187.267 6.29174   4
  -2   0   2 182.616 6.17155   7
  -2   0   2 181.319 6.10573   1
  -2   0   2 187.450 6.21800   3
  -2   0   2 175.870 5.98670   2
  -2   0   2 183.402 6.05585   6
  -1   0   2 501.830 14.1876   4
  -1   0   2 484.970 14.2384   7
  -1   0   2 483.292 14.2508   6
  -1   0   2 457.479 14.1791   3
  -1   0   2 480.916 14.2692   2
  -1   0   2 480.017 14.1802   1
   0   0  -2 37.8240 1.46773   1
   0   0  -2 37.0278 1.53171   7
   0   0  -2 33.4880 1.43478   5
   0   0   2 34.6512 1.51601   6
   0   0   2 33.7302 1.49852   3
   0   0   2 32.9111 1.53790   2
   0   0   2 35.0067 1.47745   5
   0   0   2 36.7163 1.49687   5
  -1   0  -2 148.754 4.68136   1
  -1   0  -2 143.079 4.44582   6
  -1   0  -2 142.178 4.69520   5
  -1   0  -2 140.162 4.55904   4
  -1   0  -2 139.319 4.70843   7
   1   0   2 136.472 4.78885   3
   1   0   2 140.546 4.70264   5
   1   0   2 141.854 4.50341   2
  -2   0  -2 410.745 12.2027   6
  -2   0  -2 390.962 12.5693   5
  -2   0  -2 425.395 12.7649   4
  -2   0  -2 415.744 12.5946   5
  -2   0  -2 425.753 12.7037   1
  -2   0  -2 424.370 12.7405   7
   2   0   2 405.438 12.9944   3
   2   0   2 404.028 12.5406   5
   2   0   2 415.662 12.2236   2
  -3   0  -2 17.4079 1.40971   6
  -3   0  -2 17.7857 1.81697   1
  -3   0  -2 18.4660 1.72438   5
  -3   0  -2 19.9965 2.08085   4
  -3   0  -2 19.5899 1.74125   5
  -3   0  -2 18.1677 1.95418   7
   3   0   2 18.3818 1.41076   2
   3   0   2 17.9540 1.63476   5
   3   0   2 18.3924 2.19187   3
  -4   0  -2 -0.9821 1.24328   7
  -4   0  -2 0.98960 1.45372   4
  -4   0  -2 -0.1433 1.06758   5
  -4   0  -2 0.04103 1.06862   1
  -4   0  -2 0.00109 0.78900   6
  -4   0  -2 -0.1045 1.03234   5
   4   0   2 -0.3537 0.74033   2
   4   0   2 -1.1083 1.26668   3
  -5   0  -2 0.22855 1.16524   5
  -5   0  -2 0.48377 1.53743   4
  -5   0  -2 1.38337 1.44579   1
  -5   0  -2 0.81006 1.15555   5
  -5   0  -2 1.04112 1.45254   7
  -5   0  -2 1.05511 0.94303   6
   5   0   2 1.07753 0.88158   2
   5   0   2 -0.4770 1.42743   3
  -6   0  -2 8.86529 2.20802   4
  -6   0  -2 9.32832 2.22674   7
  -6   0  -2 11.2240 1.52479   6
  -6   0  -2 7.70527 1.87636   1
  -6   0  -2 7.46410 1.68638   5
  -6   0  -2 11.9671 1.85924   5
   6   0   2 8.46687 1.29707   2
   6   0   2 10.9221 2.45956   3
  -7   0  -2 233.552 8.68221   5
  -7   0  -2 218.011 9.35053   7
  -7   0  -2 227.027 9.26611   1
  -7   0  -2 217.822 7.84308   6
  -7   0  -2 220.464 9.72652   4
   7   0   2 221.436 7.60538   2
   7   0   2 232.731 10.0510   3
  -8   0  -2 4.04979 2.47947   4
  -8   0  -2 4.42845 1.90196   5
  -8   0  -2 5.43461 2.41340   7
  -8   0  -2 4.25949 1.69740   6
  -8   0  -2 3.61229 2.17319   1
   8   0   2 4.34757 2.57812   3
  -9   0  -2 6.12903 2.93928   4
  -9   0  -2 15.1255 3.29820   7
  -9   0  -2 10.4069 2.93316   1
  -9   0  -2 12.4270 2.46370   5
   9   0   2 9.17489 3.29207   3
 -10   0  -2 23.5167 3.82918   1
 -10   0  -2 19.4476 3.15907   5
 -10   0  -2 19.5834 4.00566   7
  10   0   2 26.8481 4.65007   3
 -11   0  -2 16.5853 3.84511   1
 -11   0  -2 13.6533 3.85987   7
 -11   0  -2 8.38080 2.61674   5
  11   0   2 14.2658 4.23608   4
  11   0   2 12.7320 4.18539   3
  11  -1  -2 15.3284 4.04435   3
  11  -1  -2 7.67197 3.79647   4
 -11   1   2 13.9371 2.60530   5
 -11   1   2 10.8199 3.36838   7
 -11   1   2 10.4449 3.50015   1
  10  -1  -2 1.05962 2.82166   4
  10  -1  -2 6.58480 3.22419   3
 -10   1   2 1.10033 2.59194   7
 -10   1   2 3.24160 1.91230   5
 -10   1   2 -0.3150 2.36209   1
   9  -1  -2 24.9132 3.98813   3
   9  -1  -2 18.4081 3.80593   4
  -9   1   2 16.7676 2.41758   5
  -9   1   2 18.0040 3.32197   7
  -9   1   2 17.5347 3.10535   1
  -9   1   2 26.0199 3.09230   6
   8  -1  -2 7.35377 2.69875   3
   8  -1  -2 13.0081 3.22420   4
  -8   1   2 4.89009 2.09641   7
  -8   1   2 10.0752 2.21432   6
  -8   1   2 6.62695 2.27818   1
  -8   1   2 9.17959 1.86805   5
   7  -1  -2 4.96178 1.33884   2
   7  -1  -2 3.42995 2.08556   3
  -7   1   2 5.53748 1.40276   5
  -7   1   2 5.74568 1.46993   5
  -7   1   2 6.40133 1.78763   6
  -7   1   2 5.73615 2.13045   1
  -7   1   2 3.99372 2.01750   7
   6  -1  -2 2.73502 1.16694   2
   6  -1  -2 1.52719 1.75862   3
  -6   1   2 1.36366 1.44436   1
  -6   1   2 1.69061 1.70253   4
  -6   1   2 1.22576 1.60812   7
  -6   1   2 2.65897 1.04065   5
  -6   1   2 2.37627 1.16140   5
  -6   1   2 0.08803 1.31161   6
   5  -1  -2 5.91409 1.70994   3
  -5   1   2 4.07003 1.71335   4
  -5   1   2 6.98631 1.67173   1
  -5   1   2 5.71445 1.11971   5
  -5   1   2 4.39176 1.50679   7
  -5   1   2 7.08840 1.16068   5
  -5   1   2 7.13851 1.51679   6
   4  -1  -2 32.8776 2.70396   3
  -4   1   2 33.4841 2.93851   4
  -4   1   2 32.9882 1.97070   2
  -4   1   2 34.6626 1.83264   5
  -4   1   2 36.5408 2.41896   6
  -4   1   2 32.6322 1.84122   5
  -4   1   2 40.0317 2.72327   1
  -4   1   2 37.3203 2.58966   7
   3  -1  -2 7.18813 1.37632   3
  -3   1   2 6.86183 1.50995   4
  -3   1   2 11.8263 1.62149   7
  -3   1   2 8.17667 1.37196   1
  -3   1   2 7.29086 0.85659   5
  -3   1   2 6.13701 1.24416   6
  -3   1   2 8.92159 0.83461   5
  -3   1   2 6.79215 1.03060   2
   2  -1  -2 1704.03 48.2076   3
   2  -1  -2 1662.11 48.4592   4
  -2   1   2 1666.51 48.3799   7
  -2   1   2 1639.55 47.9576   2
  -2   1   2 1657.72 48.2068   6
  -2   1   2 1657.85 47.6697   5
  -2   1   2 1708.48 47.6731   5
  -2   1   2 1666.51 48.3076   1
   1  -1  -2 2.25709 0.73148   4
   1  -1  -2 1.24961 0.45467   3
  -1   1   2 2.73861 0.46197   5
  -1   1   2 1.90966 0.82212   6
  -1   1   2 1.62375 0.73753   7
  -1   1   2 1.79237 0.49085   3
  -1   1   2 1.75233 0.50672   5
  -1   1   2 2.10898 0.70856   2
  -1   1   2 0.37329 0.63190   1
   0  -1  -2 1356.17 39.0655   3
   0  -1  -2 1384.56 39.2192   5
   0  -1  -2 1406.58 39.1395   4
   0   1   2 1386.59 39.2981   2
   0   1   2 1374.75 39.1864   6
   0   1   2 1351.02 39.2143   5
   0   1   2 1361.03 39.0644   3
   0   1   2 1342.46 39.2025   5
   0   1   2 1354.17 39.2153   4
  -1  -1  -2 26.0443 1.57540   5
  -1  -1  -2 30.8275 1.51361   1
  -1  -1  -2 27.4264 1.59585   5
  -1  -1  -2 26.6084 1.52370   4
  -1  -1  -2 26.6887 1.09945   6
  -1  -1  -2 27.2893 1.09410   6
  -1  -1  -2 28.1711 1.56182   7
   1   1   2 27.7541 1.61365   3
   1   1   2 27.7009 1.55854   5
   1   1   2 28.1870 1.53218   2
  -2  -1  -2 5437.49 153.105   7
  -2  -1  -2 5397.41 152.958   5
  -2  -1  -2 5247.71 152.635   6
  -2  -1  -2 5375.78 152.965   5
  -2  -1  -2 5317.88 153.080   1
  -2  -1  -2 5306.31 153.178   4
   2   1   2 5277.74 152.638   6
   2   1   2 5378.86 152.839   2
   2   1   2 5458.47 153.452   3
   2   1   2 5467.92 152.927   5
  -3  -1  -2 1.65142 0.96155   5
  -3  -1  -2 3.70952 1.44066   4
  -3  -1  -2 2.40684 0.64770   6
  -3  -1  -2 2.73479 1.05350   5
  -3  -1  -2 1.75373 1.27294   7
  -3  -1  -2 1.36051 1.12359   1
   3   1   2 3.11345 0.96610   2
   3   1   2 -0.1819 1.37089   3
  -4  -1  -2 171.197 6.34695   5
  -4  -1  -2 179.803 5.75911   6
  -4  -1  -2 177.870 6.38650   5
  -4  -1  -2 190.534 7.15367   4
  -4  -1  -2 176.006 6.70639   7
  -4  -1  -2 186.227 6.81669   1
   4   1   2 174.722 6.14160   2
   4   1   2 183.511 7.37217   3
  -5  -1  -2 28.3801 2.38157   5
  -5  -1  -2 32.7531 3.12358   4
  -5  -1  -2 31.1093 2.54710   1
  -5  -1  -2 29.6659 2.87458   7
  -5  -1  -2 26.5856 2.32680   5
  -5  -1  -2 28.0437 1.80332   6
   5   1   2 27.5858 3.05843   3
   5   1   2 24.9664 2.03974   2
  -6  -1  -2 131.219 6.10087   1
  -6  -1  -2 128.538 6.52804   4
  -6  -1  -2 130.887 4.82931   6
  -6  -1  -2 130.486 5.53855   5
  -6  -1  -2 134.249 6.17922   7
  -6  -1  -2 132.538 5.54063   5
   6   1   2 128.998 5.11594   2
   6   1   2 128.230 6.71387   3
  -7  -1  -2 0.14014 1.65675   7
  -7  -1  -2 -0.3116 1.32914   5
  -7  -1  -2 1.65381 2.11233   4
  -7  -1  -2 0.00904 1.10016   6
  -7  -1  -2 -0.3132 1.69871   1
   7   1   2 1.75857 1.23782   2
   7   1   2 1.31438 1.99799   3
  -8  -1  -2 30.2800 3.07219   5
  -8  -1  -2 27.3051 3.90841   4
  -8  -1  -2 27.9114 3.67278   7
  -8  -1  -2 32.8237 3.86697   1
   8   1   2 26.2579 3.89730   3
  -9  -1  -2 3.50561 2.39158   7
  -9  -1  -2 1.04311 2.15552   1
  -9  -1  -2 2.28403 2.71915   4
  -9  -1  -2 0.55856 1.82067   5
   9   1   2 0.97776 2.68926   3
 -10  -1  -2 4.98054 3.00044   4
 -10  -1  -2 2.94071 2.57101   1
 -10  -1  -2 8.43450 3.11534   7
 -10  -1  -2 5.76527 2.35827   5
  10   1   2 4.79713 3.35445   3
 -11  -1  -2 77.0006 6.36415   7
 -11  -1  -2 65.1425 6.49721   1
 -11  -1  -2 58.8630 5.01513   5
  11   1   2 65.0100 7.02204   3
  11  -2  -2 7.29476 3.66053   3
  11  -2  -2 2.02015 3.08953   4
 -11   2   2 1.17534 2.66501   7
 -11   2   2 1.86463 2.82412   1
 -11   2   2 1.49247 1.84743   5
  10  -2  -2 1.22271 2.78332   4
  10  -2  -2 -0.7682 2.51171   3
 -10   2   2 0.60310 2.53348   1
 -10   2   2 0.52750 2.56125   7
 -10   2   2 -1.6459 1.66069   5
   9  -2  -2 -0.9192 2.41030   4
   9  -2  -2 -2.1670 2.23313   3
  -9   2   2 1.23698 1.87788   6
  -9   2   2 1.87228 2.15226   7
  -9   2   2 -1.0649 1.79565   1
  -9   2   2 0.57085 1.56334   5
   8  -2  -2 9.01543 2.73833   3
   8  -2  -2 11.2888 3.03020   4
  -8   2   2 10.7551 1.95199   5
  -8   2   2 10.8866 2.72943   1
  -8   2   2 14.9295 2.93102   7
  -8   2   2 11.7521 2.37342   6
   7  -2  -2 21.4749 3.46771   4
   7  -2  -2 28.2412 2.36804   2
   7  -2  -2 20.5578 3.09799   3
  -7   2   2 27.1572 2.47755   5
  -7   2   2 26.9980 3.23275   1
  -7   2   2 28.5296 3.10181   5
  -7   2   2 25.1179 2.78089   6
  -7   2   2 30.9251 3.66792   7
   6  -2  -2 0.82485 0.92315   2
   6  -2  -2 0.54432 1.73331   4
   6  -2  -2 -1.1670 1.42849   3
  -6   2   2 -0.7202 1.28003   7
  -6   2   2 -0.3867 1.01275   5
  -6   2   2 0.67636 1.33717   6
  -6   2   2 -0.5832 0.95890   5
  -6   2   2 -0.9544 1.24913   1
   5  -2  -2 239.287 9.02724   3
   5  -2  -2 242.630 9.44268   4
  -5   2   2 229.724 8.43167   6
  -5   2   2 233.683 8.99901   7
  -5   2   2 242.825 7.65705   2
  -5   2   2 234.131 7.99516   5
  -5   2   2 242.836 8.06652   5
  -5   2   2 236.536 8.93203   1
   4  -2  -2 77.0428 3.81287   3
   4  -2  -2 67.1239 4.04130   4
  -4   2   2 76.5994 3.91900   7
  -4   2   2 71.0868 2.83398   2
  -4   2   2 66.5543 3.06828   5
  -4   2   2 68.9916 3.45767   6
  -4   2   2 75.1646 3.83294   1
  -4   2   2 74.6474 3.09967   5
   3  -2  -2 270.049 8.65059   3
   3  -2  -2 242.832 8.91088   4
  -3   2   2 255.631 8.13430   5
  -3   2   2 254.477 8.83476   7
  -3   2   2 258.585 8.15689   5
  -3   2   2 263.874 8.77268   1
  -3   2   2 258.755 7.95078   2
  -3   2   2 261.512 8.59463   6
   2  -2  -2 4.86607 1.32429   4
   2  -2  -2 4.29538 0.91375   3
  -2   2   2 5.02475 0.92396   5
  -2   2   2 4.77293 1.19969   1
  -2   2   2 2.63471 0.81608   5
  -2   2   2 8.63795 1.28487   6
  -2   2   2 3.55885 0.81181   2
  -2   2   2 7.50463 1.27446   7
   1  -2  -2 45.8677 1.96881   5
   1  -2  -2 43.7949 2.20389   4
   1  -2  -2 44.7792 1.58102   3
  -1   2   2 41.3075 2.13571   7
  -1   2   2 40.0338 1.96519   5
  -1   2   2 42.9079 1.92604   5
  -1   2   2 46.4316 1.99167   2
  -1   2   2 43.7435 2.10222   6
  -1   2   2 44.0471 2.02840   1
  -1   2   2 44.4780 1.61294   3
   0  -2  -2 17.4427 1.32274   5
   0  -2  -2 17.9787 0.95205   3
   0  -2  -2 17.8193 1.27654   4
   0  -2  -2 18.0910 1.19008   7
   0  -2  -2 18.7310 1.12895   1
   0   2   2 18.3381 1.24151   6
   0   2   2 20.1341 1.39711   2
   0   2   2 17.4527 0.95083   3
   0   2   2 15.5944 1.38673   5
   0   2   2 17.8499 1.25335   5
  -1  -2  -2 2.19389 0.81021   5
  -1  -2  -2 2.65509 0.77168   7
  -1  -2  -2 2.72061 0.85122   5
  -1  -2  -2 3.00529 0.81935   1
  -1  -2  -2 2.39463 0.89984   4
  -1  -2  -2 3.10201 0.51936   6
   1   2   2 2.65838 0.85153   2
   1   2   2 2.93283 0.97338   3
   1   2   2 1.64818 0.80186   5
   1   2   2 3.10153 0.50113   6
  -2  -2  -2 1035.97 29.4536   7
  -2  -2  -2 995.244 29.3672   5
  -2  -2  -2 1013.73 29.7186   4
  -2  -2  -2 1017.75 29.3756   5
  -2  -2  -2 925.637 29.3746   1
   2   2   2 1046.46 29.9547   3
   2   2   2 1026.94 29.3250   5
   2   2   2 991.333 29.4496   2
  -3  -2  -2 47.0433 2.63602   1
  -3  -2  -2 51.7657 2.72909   7
  -3  -2  -2 48.8550 3.07936   4
  -3  -2  -2 47.8039 2.54900   5
  -3  -2  -2 53.9843 2.63311   5
   3   2   2 51.4399 2.63815   2
   3   2   2 47.0873 3.10086   3
  -4  -2  -2 4.33486 0.74244   6
  -4  -2  -2 4.13681 1.17820   5
  -4  -2  -2 5.13386 1.70859   4
  -4  -2  -2 4.13724 1.33459   7
  -4  -2  -2 4.01771 1.17806   5
  -4  -2  -2 2.96978 1.24230   1
   4   2   2 4.71910 1.24819   2
   4   2   2 2.26841 1.52374   3
  -5  -2  -2 300.392 10.6352   7
  -5  -2  -2 299.822 10.0832   5
  -5  -2  -2 296.892 10.5760   1
  -5  -2  -2 301.660 9.26739   6
  -5  -2  -2 308.978 10.1215   5
  -5  -2  -2 298.998 11.0906   4
   5   2   2 309.100 10.1202   2
   5   2   2 302.128 11.3929   3
  -6  -2  -2 1.94574 1.26386   5
  -6  -2  -2 1.37400 1.84806   4
  -6  -2  -2 5.59111 1.09546   6
  -6  -2  -2 4.93669 1.33221   5
  -6  -2  -2 2.96771 1.53259   1
  -6  -2  -2 2.15467 1.62628   7
   6   2   2 2.02756 1.26746   2
   6   2   2 2.80914 1.71414   3
  -7  -2  -2 -0.4730 0.99342   6
  -7  -2  -2 0.94748 1.78131   7
  -7  -2  -2 1.35516 1.74483   1
  -7  -2  -2 0.50960 1.35670   5
  -7  -2  -2 -0.8406 1.69419   4
   7   2   2 -0.1412 1.30650   2
   7   2   2 -0.6889 2.01964   3
  -8  -2  -2 2.99134 1.92605   1
  -8  -2  -2 2.87707 2.12638   7
  -8  -2  -2 1.96769 1.63895   5
  -8  -2  -2 1.19421 2.29647   4
   8   2   2 3.84133 2.58920   3
   8   2   2 1.53553 1.55376   2
  -9  -2  -2 2.38938 2.38297   1
  -9  -2  -2 5.64997 2.03222   5
  -9  -2  -2 1.98869 2.63707   4
  -9  -2  -2 5.88444 2.54079   7
   9   2   2 3.33668 2.78864   3
 -10  -2  -2 0.14732 2.75182   4
 -10  -2  -2 1.52862 2.64948   7
 -10  -2  -2 -0.4561 2.44903   1
 -10  -2  -2 -0.1975 1.85164   5
  10   2   2 -0.0301 2.90097   3
 -11  -2  -2 4.94923 3.04667   1
 -11  -2  -2 -0.3756 2.60781   7
 -11  -2  -2 2.41523 2.24645   5
 -11  -2  -2 2.94875 3.00358   4
  11   2   2 5.37202 3.58644   3
  11  -3  -2 1.11501 2.87552   3
  11  -3  -2 4.31962 3.37666   4
 -11   3   2 0.13144 2.48892   1
 -11   3   2 -1.6630 2.62424   7
 -11   3   2 0.57940 1.93306   5
  10  -3  -2 1.27380 2.82315   3
  10  -3  -2 1.19782 2.87747   4
 -10   3   2 3.18537 2.77770   1
 -10   3   2 1.81971 1.84487   5
 -10   3   2 2.14197 2.78870   7
   9  -3  -2 75.9348 5.79315   3
   9  -3  -2 77.5625 6.39135   4
  -9   3   2 77.5363 5.85201   1
  -9   3   2 74.2154 5.88158   7
  -9   3   2 64.3689 4.43089   5
  -9   3   2 87.1344 5.15884   6
   8  -3  -2 31.7790 4.28055   4
   8  -3  -2 29.5713 3.81693   3
  -8   3   2 23.1749 2.74426   5
  -8   3   2 34.5958 4.26889   7
  -8   3   2 31.2316 3.78704   1
  -8   3   2 44.0305 3.79029   6
   7  -3  -2 -1.0795 1.67021   3
   7  -3  -2 2.96655 2.09617   4
  -7   3   2 -0.3707 1.74419   7
  -7   3   2 2.92813 1.95833   1
  -7   3   2 -0.0037 1.56861   6
  -7   3   2 0.81842 1.22593   5
   6  -3  -2 3.06206 0.87138   2
   6  -3  -2 4.92502 2.09437   4
   6  -3  -2 1.50589 1.57465   3
  -6   3   2 0.38150 1.64878   7
  -6   3   2 2.80615 1.83220   1
  -6   3   2 3.90780 1.25129   5
  -6   3   2 4.00562 1.61793   6
  -6   3   2 2.61957 1.32729   5
   5  -3  -2 64.5989 3.80597   3
   5  -3  -2 67.6518 4.33195   4
  -5   3   2 65.0953 3.35296   5
  -5   3   2 63.6036 2.54870   2
  -5   3   2 61.4788 3.61972   6
  -5   3   2 72.7919 4.05479   7
  -5   3   2 51.8379 3.71446   1
  -5   3   2 68.9491 3.32488   5
   4  -3  -2 12.2033 1.74540   3
   4  -3  -2 11.3840 1.87338   4
  -4   3   2 15.2396 1.90574   6
  -4   3   2 14.3633 1.99242   1
  -4   3   2 15.5506 1.59472   5
  -4   3   2 16.3598 1.72083   5
  -4   3   2 17.6696 2.19277   7
  -4   3   2 15.7276 1.19205   2
   3  -3  -2 133.216 5.56766   4
   3  -3  -2 122.867 4.91313   3
  -3   3   2 132.184 4.34209   2
  -3   3   2 132.145 4.89253   5
  -3   3   2 140.238 5.34321   1
  -3   3   2 133.424 4.85165   5
  -3   3   2 129.775 5.14611   6
  -3   3   2 137.777 5.40202   7
   2  -3  -2 100.739 3.68835   5
   2  -3  -2 94.8290 3.53289   3
   2  -3  -2 92.6999 4.15540   4
  -2   3   2 97.4667 3.39186   2
  -2   3   2 96.2949 3.69358   5
  -2   3   2 87.2070 3.93758   7
  -2   3   2 99.3004 3.97625   6
  -2   3   2 94.4428 3.91437   1
  -2   3   2 98.3372 3.77607   5
   1  -3  -2 1517.55 42.8196   5
   1  -3  -2 1518.61 43.0480   4
   1  -3  -2 1504.88 42.3892   3
  -1   3   2 1509.10 42.8661   6
  -1   3   2 1409.68 42.7579   5
  -1   3   2 1456.98 42.6110   2
  -1   3   2 1442.41 42.7227   1
  -1   3   2 1437.97 42.8270   5
  -1   3   2 1521.43 42.7999   7
   0  -3  -2 51.1928 2.38936   5
   0  -3  -2 48.1840 2.02999   3
   0  -3  -2 52.9999 2.11884   7
   0  -3  -2 47.4578 2.12691   1
   0  -3  -2 49.5241 2.48225   4
   0   3   2 50.5606 2.24420   6
   0   3   2 46.9867 2.31760   5
   0   3   2 48.4041 2.42668   2
  -1  -3  -2 1516.12 44.2832   3
  -1  -3  -2 1490.77 44.3283   4
  -1  -3  -2 1537.37 44.5610   5
  -1  -3  -2 1556.33 44.2457   5
  -1  -3  -2 1560.48 43.9264   7
  -1  -3  -2 1552.09 43.9919   1
   1   3   2 1530.42 43.7846   6
   1   3   2 1490.81 44.1459   5
   1   3   2 1526.32 44.3159   2
  -2  -3  -2 8.54028 1.41878   4
  -2  -3  -2 11.4731 1.34009   1
  -2  -3  -2 11.5547 1.35460   5
  -2  -3  -2 8.94574 1.44728   3
  -2  -3  -2 10.6284 1.21506   7
  -2  -3  -2 11.3894 0.76118   6
  -2  -3  -2 10.6189 1.30710   5
   2   3   2 10.8092 0.79294   6
   2   3   2 9.47326 1.23995   5
   2   3   2 9.29361 1.49360   2
  -3  -3  -2 66.7838 3.65368   4
  -3  -3  -2 65.0418 3.15740   7
  -3  -3  -2 66.3491 3.13802   1
  -3  -3  -2 66.1193 3.02933   5
  -3  -3  -2 67.7421 3.06836   5
   3   3   2 66.4085 3.81159   3
   3   3   2 66.8180 3.30985   2
  -4  -3  -2 2.48833 1.21835   7
  -4  -3  -2 -0.4300 0.94787   5
  -4  -3  -2 0.81533 0.99990   5
  -4  -3  -2 1.65467 1.46787   4
  -4  -3  -2 1.49754 1.21262   1
   4   3   2 0.11871 0.52308   6
   4   3   2 1.85104 1.64412   3
   4   3   2 0.23424 1.12805   2
  -5  -3  -2 201.004 6.23288   6
  -5  -3  -2 200.633 8.21449   4
  -5  -3  -2 197.715 7.59257   7
  -5  -3  -2 190.455 7.54270   1
  -5  -3  -2 204.357 7.18327   5
  -5  -3  -2 196.603 7.13268   5
   5   3   2 197.924 8.51438   3
   5   3   2 205.284 7.41256   2
  -6  -3  -2 6.25326 1.69743   1
  -6  -3  -2 7.32635 1.96751   7
  -6  -3  -2 7.60099 1.06457   6
  -6  -3  -2 9.67859 1.69086   5
  -6  -3  -2 5.10362 1.50668   5
  -6  -3  -2 7.09674 2.03358   4
   6   3   2 5.14962 1.58430   2
   6   3   2 2.50421 2.03769   3
  -7  -3  -2 2.81848 1.89861   1
  -7  -3  -2 2.10075 1.80877   7
  -7  -3  -2 2.83225 1.48297   5
  -7  -3  -2 -0.7399 1.79804   4
   7   3   2 3.45940 2.30700   3
   7   3   2 1.03565 1.53180   2
  -8  -3  -2 16.3688 2.40648   5
  -8  -3  -2 15.9640 2.91257   7
  -8  -3  -2 21.5767 3.14737   1
  -8  -3  -2 18.6428 3.45152   4
   8   3   2 27.0190 2.88327   2
   8   3   2 17.4793 3.64288   3
  -9  -3  -2 14.8224 2.58456   5
  -9  -3  -2 18.2994 3.25926   1
  -9  -3  -2 12.4192 3.25629   4
  -9  -3  -2 15.4007 3.10950   7
   9   3   2 13.5303 3.76726   3
 -10  -3  -2 55.7104 6.16100   4
 -10  -3  -2 67.2070 5.56995   7
 -10  -3  -2 60.1521 5.65098   1
 -10  -3  -2 59.9644 4.64895   5
  10   3   2 67.2291 6.89303   3
 -11  -3  -2 0.69617 2.12851   5
 -11  -3  -2 2.22320 3.18990   4
 -11  -3  -2 1.57270 2.83422   7
 -11  -3  -2 4.70098 3.13979   1
  11   3   2 2.21149 3.46649   3
  11  -4  -2 14.4571 4.57305   3
  11  -4  -2 15.1265 4.27548   4
 -11   4   2 20.4699 4.17351   1
 -11   4   2 22.6181 4.47239   7
 -11   4   2 15.3357 2.98157   5
  10  -4  -2 -2.4147 2.53206   4
  10  -4  -2 4.15445 2.85520   3
 -10   4   2 1.24480 1.78371   5
 -10   4   2 -2.5115 2.36990   7
 -10   4   2 -2.8116 2.37465   1
   9  -4  -2 40.6072 5.00903   4
   9  -4  -2 53.1982 5.27075   3
  -9   4   2 44.3299 4.97362   1
  -9   4   2 54.9482 4.49943   6
  -9   4   2 59.9801 4.21704   5
  -9   4   2 45.6603 4.98729   7
   8  -4  -2 65.0235 5.16293   3
   8  -4  -2 64.0230 5.56788   4
  -8   4   2 62.4311 4.18606   5
  -8   4   2 70.4665 5.41243   7
  -8   4   2 76.1724 4.75473   6
  -8   4   2 70.2979 5.26493   1
   7  -4  -2 1.05302 1.72307   3
   7  -4  -2 0.21372 2.02126   4
  -7   4   2 1.23444 1.96471   7
  -7   4   2 1.80819 1.69671   6
  -7   4   2 0.78106 1.33331   5
  -7   4   2 3.01556 1.84056   1
   6  -4  -2 32.8662 3.18369   3
   6  -4  -2 28.9407 3.54978   4
  -6   4   2 33.5992 2.85357   5
  -6   4   2 25.5437 3.05003   7
  -6   4   2 33.7547 3.07598   6
  -6   4   2 29.9090 2.59871   5
  -6   4   2 30.6079 3.15713   1
   5  -4  -2 17.5121 2.26282   3
   5  -4  -2 15.4160 2.64516   4
  -5   4   2 16.3288 2.20131   1
  -5   4   2 16.4953 1.93414   5
  -5   4   2 17.2560 2.07183   5
  -5   4   2 17.2182 2.48759   7
  -5   4   2 22.5477 2.42969   6
  -5   4   2 16.6219 1.09608   2
   4  -4  -2 2.63347 1.42656   4
   4  -4  -2 1.12856 1.07219   3
  -4   4   2 4.08653 1.26446   5
  -4   4   2 2.06581 1.40154   1
  -4   4   2 0.67412 1.27883   6
  -4   4   2 0.10864 1.14011   7
  -4   4   2 1.93728 0.64739   2
  -4   4   2 0.69220 1.09309   5
   3  -4  -2 99.4257 4.48880   5
   3  -4  -2 106.297 4.87475   4
   3  -4  -2 103.152 4.20981   3
  -3   4   2 99.7023 4.33015   5
  -3   4   2 111.642 4.57491   1
  -3   4   2 94.3946 4.22687   5
  -3   4   2 109.707 4.54538   6
  -3   4   2 99.7255 4.55434   7
  -3   4   2 104.398 3.59564   2
   2  -4  -2 254.541 8.33032   5
   2  -4  -2 261.024 8.07366   3
   2  -4  -2 254.667 8.76806   4
  -2   4   2 252.081 8.35628   1
  -2   4   2 238.431 8.29507   5
  -2   4   2 247.284 8.46251   6
  -2   4   2 250.762 8.45105   7
  -2   4   2 248.749 8.41341   5
  -2   4   2 253.015 7.86052   2
   1  -4  -2 71.3562 2.79066   3
   1  -4  -2 75.8895 3.28467   5
  -1   4   2 71.1783 3.07144   7
  -1   4   2 71.2825 3.00336   2
  -1   4   2 72.8789 3.31012   6
  -1   4   2 73.9074 3.03524   1
   0  -4  -2 501.270 15.6111   1
   0  -4  -2 534.753 16.0766   5
   0  -4  -2 517.018 15.7599   3
   0  -4  -2 532.671 15.6075   7
   0   4   2 539.585 15.8423   6
   0   4   2 544.080 16.0466   5
   0   4   2 521.766 15.9886   2
  -1  -4  -2 43.4096 2.49699   5
  -1  -4  -2 47.2633 2.11313   1
  -1  -4  -2 44.3871 2.50747   3
  -1  -4  -2 44.3566 1.96994   7
  -1  -4  -2 49.8147 2.75676   4
   1   4   2 42.6351 2.39150   5
   1   4   2 48.6532 2.19429   6
   1   4   2 47.3601 2.66386   2
  -2  -4  -2 19.2368 2.02036   3
  -2  -4  -2 19.8149 1.78645   5
  -2  -4  -2 21.7919 1.56463   7
  -2  -4  -2 22.8331 1.65073   1
  -2  -4  -2 22.9588 1.81452   5
  -2  -4  -2 19.2431 2.00532   4
   2   4   2 20.6318 1.33637   6
   2   4   2 21.3345 1.79183   5
   2   4   2 22.1216 2.13861   2
  -3  -4  -2 11.6897 1.44006   7
  -3  -4  -2 6.32180 1.62742   3
  -3  -4  -2 7.24503 1.56867   4
  -3  -4  -2 10.8883 1.42706   5
  -3  -4  -2 11.1830 1.49999   1
  -3  -4  -2 9.95333 1.41621   5
   3   4   2 10.1698 0.84508   6
   3   4   2 10.0597 1.68718   2
  -4  -4  -2 157.603 6.79838   4
  -4  -4  -2 152.310 6.06584   1
  -4  -4  -2 158.562 5.93745   5
  -4  -4  -2 163.342 6.03417   7
  -4  -4  -2 163.447 5.97233   5
   4   4   2 163.825 6.39407   2
   4   4   2 160.868 7.03600   3
   4   4   2 165.649 5.00804   6
  -5  -4  -2 42.0311 2.71137   5
  -5  -4  -2 38.1366 2.81156   7
  -5  -4  -2 39.1817 2.89937   1
  -5  -4  -2 40.5580 3.72339   4
  -5  -4  -2 41.9909 2.74217   5
   5   4   2 44.7511 3.10602   2
   5   4   2 43.0228 1.82054   6
   5   4   2 44.9240 3.88158   3
  -6  -4  -2 8.86773 1.72157   5
  -6  -4  -2 6.61745 1.88458   1
  -6  -4  -2 7.95760 1.86163   7
  -6  -4  -2 13.0634 2.69908   4
  -6  -4  -2 9.26223 1.71942   5
   6   4   2 12.6727 2.09805   2
   6   4   2 6.58825 2.46566   3
   6   4   2 9.69509 1.07565   6
  -7  -4  -2 11.3264 2.39263   7
  -7  -4  -2 12.6006 2.04418   5
  -7  -4  -2 15.0481 3.11451   4
  -7  -4  -2 16.1150 2.66742   1
   7   4   2 11.1883 2.20300   2
   7   4   2 8.99643 2.76586   3
  -8  -4  -2 44.4368 4.25050   1
  -8  -4  -2 34.0540 3.25922   5
  -8  -4  -2 45.0733 4.27279   7
  -8  -4  -2 36.7938 4.56325   4
   8   4   2 32.7939 4.57807   3
   8   4   2 34.6032 3.44623   2
  -9  -4  -2 12.9427 3.04849   1
  -9  -4  -2 17.0266 3.73441   4
  -9  -4  -2 15.0202 2.98838   7
  -9  -4  -2 17.8875 2.77814   5
   9   4   2 19.9008 3.29110   2
   9   4   2 10.9144 3.65203   3
 -10  -4  -2 1.44757 2.42902   7
 -10  -4  -2 -0.8848 2.25167   1
 -10  -4  -2 1.56859 2.89480   4
 -10  -4  -2 -2.4013 1.74326   5
  10   4   2 3.83118 3.22955   3
 -11  -4  -2 46.8118 5.50910   7
 -11  -4  -2 43.9859 4.46707   5
 -11  -4  -2 52.4576 6.43042   4
 -11  -4  -2 53.2001 5.87132   1
  11   4   2 42.1612 6.07786   3
  10  -5  -2 2.16578 2.75564   3
  10  -5  -2 3.37371 3.11000   4
 -10   5   2 1.40821 2.11523   5
 -10   5   2 2.67074 2.76907   1
 -10   5   2 -1.0619 2.64033   7
 -10   5   2 0.21854 2.33810   6
   9  -5  -2 -2.8308 2.28900   4
   9  -5  -2 0.41154 2.29374   3
  -9   5   2 2.72595 2.26466   6
  -9   5   2 0.73262 2.45313   7
  -9   5   2 0.71420 2.08430   1
  -9   5   2 0.99517 1.79765   5
   8  -5  -2 2.78253 2.28785   3
   8  -5  -2 2.48022 2.45130   4
  -8   5   2 2.33443 1.77748   5
  -8   5   2 0.70081 1.88359   1
  -8   5   2 2.86455 2.09753   6
  -8   5   2 2.60811 2.09525   7
   7  -5  -2 17.5436 2.85585   3
   7  -5  -2 18.1424 3.25544   4
  -7   5   2 20.7571 3.12017   7
  -7   5   2 12.2462 2.22648   5
  -7   5   2 13.6111 2.74890   1
  -7   5   2 22.7823 2.93742   6
   6  -5  -2 2.13270 1.81061   4
   6  -5  -2 1.27664 1.62976   3
  -6   5   2 0.99051 1.57903   6
  -6   5   2 -0.6259 1.56075   7
  -6   5   2 -0.7433 1.61471   1
  -6   5   2 1.11791 1.34150   5
   5  -5  -2 103.708 5.03978   3
   5  -5  -2 103.996 5.64187   4
  -5   5   2 105.354 5.41331   7
  -5   5   2 104.653 4.88401   5
  -5   5   2 105.992 5.01728   5
  -5   5   2 101.244 5.25875   1
  -5   5   2 102.473 5.10116   6
   4  -5  -2 -0.1466 1.01942   3
   4  -5  -2 0.65922 1.51290   4
  -4   5   2 -0.4123 1.06038   5
  -4   5   2 0.39027 1.20641   5
  -4   5   2 1.31627 1.27274   6
  -4   5   2 0.32590 0.61998   2
  -4   5   2 0.90375 1.38557   7
  -4   5   2 -1.4083 1.19033   1
   3  -5  -2 10.2505 1.42403   3
   3  -5  -2 9.61634 1.77915   4
   3  -5  -2 9.88534 1.58611   5
  -3   5   2 9.78478 1.68569   1
  -3   5   2 10.2325 1.64304   7
  -3   5   2 12.8733 1.21023   2
  -3   5   2 9.66558 1.49103   5
  -3   5   2 11.9843 1.84933   6
   2  -5  -2 599.381 18.3808   3
   2  -5  -2 626.288 18.8213   5
   2  -5  -2 592.701 19.0577   4
  -2   5   2 594.651 18.8173   6
  -2   5   2 608.721 18.6930   7
  -2   5   2 629.814 18.7972   5
  -2   5   2 609.609 18.1951   2
  -2   5   2 618.602 18.6277   1
   1  -5  -2 50.2127 3.02598   4
   1  -5  -2 45.6259 2.34920   3
   1  -5  -2 50.0141 2.87847   5
  -1   5   2 52.2624 2.65139   2
  -1   5   2 51.0654 2.84334   6
  -1   5   2 49.6877 2.47183   1
  -1   5   2 47.5332 2.43951   7
  -1   5   2 54.0925 2.88046   5
   0  -5  -2 1.97960 0.85462   3
   0  -5  -2 0.80268 1.14864   5
   0  -5  -2 0.82096 0.73607   1
   0  -5  -2 0.67038 0.68464   7
   0  -5  -2 0.84554 1.13030   4
   0   5   2 0.52277 0.96676   5
   0   5   2 0.09537 1.00406   6
   0   5   2 2.10309 1.13520   2
  -1  -5  -2 100.242 3.41783   7
  -1  -5  -2 91.3275 3.50541   1
  -1  -5  -2 98.0410 4.11071   3
  -1  -5  -2 99.9610 4.15446   5
  -1  -5  -2 96.1059 4.32376   4
   1   5   2 99.4187 3.78364   6
   1   5   2 93.7117 4.31251   2
   1   5   2 102.026 4.06598   5
  -2  -5  -2 0.98660 1.04004   3
  -2  -5  -2 1.14658 0.82467   1
  -2  -5  -2 1.54877 0.77257   7
  -2  -5  -2 -0.1501 0.83587   5
  -2  -5  -2 2.08816 1.25795   4
  -2  -5  -2 1.90737 1.02769   5
   2   5   2 -0.1559 0.92799   5
   2   5   2 1.16553 0.81003   6
   2   5   2 0.50433 1.18811   2
  -3  -5  -2 56.0653 2.95639   5
  -3  -5  -2 57.2456 3.01026   5
  -3  -5  -2 58.2835 2.69063   7
  -3  -5  -2 51.3118 3.32327   3
  -3  -5  -2 51.3522 3.43172   4
  -3  -5  -2 52.8523 2.74946   1
   3   5   2 53.5316 2.27592   6
   3   5   2 56.4208 3.42464   2
  -4  -5  -2 7.87168 1.42971   5
  -4  -5  -2 4.33827 1.62816   4
  -4  -5  -2 9.01451 1.46786   7
  -4  -5  -2 7.80875 1.48934   1
  -4  -5  -2 7.90977 1.46431   5
  -4  -5  -2 8.77478 1.94504   3
   4   5   2 8.36414 1.87536   2
   4   5   2 7.59493 0.88251   6
  -5  -5  -2 137.167 5.89563   1
  -5  -5  -2 141.659 5.69983   5
  -5  -5  -2 150.415 5.88753   7
  -5  -5  -2 146.150 5.76227   5
  -5  -5  -2 142.600 6.74600   4
   5   5   2 139.879 7.04981   3
   5   5   2 147.142 4.69928   6
   5   5   2 140.288 6.26796   2
  -6  -5  -2 307.301 10.4285   5
  -6  -5  -2 288.399 10.7672   1
  -6  -5  -2 302.062 10.3957   5
  -6  -5  -2 294.903 11.7266   4
  -6  -5  -2 289.591 10.6874   7
   6   5   2 287.913 12.0661   3
   6   5   2 307.818 9.16554   6
   6   5   2 313.940 11.0580   2
  -7  -5  -2 122.952 7.15561   4
  -7  -5  -2 141.893 6.52888   1
  -7  -5  -2 136.000 5.97162   5
  -7  -5  -2 141.379 6.55857   7
   7   5   2 137.119 6.53998   2
   7   5   2 139.023 7.88216   3
  -8  -5  -2 3.61644 2.62227   4
  -8  -5  -2 1.38126 1.65418   5
  -8  -5  -2 2.96517 1.99990   7
  -8  -5  -2 4.48580 2.05428   1
   8   5   2 5.10286 2.19732   2
   8   5   2 1.18486 2.59755   3
  -9  -5  -2 -1.1595 1.54974   5
  -9  -5  -2 1.17297 2.10783   7
  -9  -5  -2 -0.1299 1.98901   1
  -9  -5  -2 -0.6326 2.41886   4
   9   5   2 -1.9462 1.95093   2
   9   5   2 -0.7829 2.49239   3
 -10  -5  -2 -0.6574 2.31991   1
 -10  -5  -2 -2.2582 2.59815   4
 -10  -5  -2 -0.6560 1.92846   5
 -10  -5  -2 -0.5071 2.29006   7
  10   5   2 2.07907 3.05507   3
 -11  -5  -2 35.9184 4.88306   7
 -11  -5  -2 36.3203 5.63063   4
 -11  -5  -2 40.8623 4.23417   5
 -11  -5  -2 39.9244 5.14525   1
  11   5   2 26.1534 5.24507   3
  10  -6  -2 33.0858 5.13077   4
 -10   6   2 25.7017 4.64065   7
 -10   6   2 22.3672 3.48203   5
 -10   6   2 27.4810 4.37625   1
 -10   6   2 33.6578 4.16609   6
   9  -6  -2 132.978 8.47038   4
   9  -6  -2 144.008 7.96832   3
  -9   6   2 134.531 7.15543   5
  -9   6   2 125.934 7.80036   7
  -9   6   2 161.014 7.58706   6
  -9   6   2 138.954 8.02338   1
   8  -6  -2 53.5672 4.74909   3
   8  -6  -2 56.9583 5.77230   4
  -8   6   2 63.2543 4.96757   1
  -8   6   2 63.6178 5.31948   7
  -8   6   2 57.8654 4.60185   6
  -8   6   2 61.3089 4.55399   5
   7  -6  -2 85.4109 5.17214   3
   7  -6  -2 74.7964 5.73009   4
  -7   6   2 83.5975 4.86292   5
  -7   6   2 80.3883 5.06409   6
  -7   6   2 70.7709 4.97953   1
  -7   6   2 67.1699 5.17083   7
   6  -6  -2 16.9882 2.59759   3
   6  -6  -2 18.3245 3.17779   4
  -6   6   2 23.7705 2.92901   6
  -6   6   2 21.2194 2.62529   5
  -6   6   2 19.6307 2.76026   1
  -6   6   2 21.3323 2.88690   7
   5  -6  -2 1.60795 1.77873   4
   5  -6  -2 -0.8970 1.09872   3
  -5   6   2 0.81922 1.87724   5
  -5   6   2 -0.0783 1.21872   5
  -5   6   2 -2.5004 1.25847   7
  -5   6   2 2.26496 1.57697   6
  -5   6   2 0.71030 1.56361   1
   4  -6  -2 3.30896 1.62985   4
   4  -6  -2 2.39341 1.24652   3
   4  -6  -2 2.49615 1.37213   5
  -4   6   2 2.90810 1.34780   5
  -4   6   2 2.16579 1.46316   7
  -4   6   2 2.94315 0.83853   2
  -4   6   2 3.26489 1.50277   1
  -4   6   2 4.31466 1.62542   6
   3  -6  -2 134.025 5.67859   5
   3  -6  -2 142.413 5.49442   3
   3  -6  -2 139.618 6.20680   4
  -3   6   2 139.873 5.64795   1
  -3   6   2 138.944 5.76833   7
  -3   6   2 132.523 4.86093   2
  -3   6   2 142.154 5.77733   5
  -3   6   2 141.706 5.86727   6
   2  -6  -2 38.5099 2.81277   5
   2  -6  -2 37.1381 2.30613   3
   2  -6  -2 37.6686 2.82536   4
  -2   6   2 41.3899 2.50581   1
  -2   6   2 40.5639 2.55392   7
  -2   6   2 41.3098 2.84677   6
  -2   6   2 42.7733 2.80712   5
  -2   6   2 36.8724 2.30866   2
   1  -6  -2 42.1476 2.83005   5
   1  -6  -2 44.3149 3.02945   4
   1  -6  -2 44.0854 2.43964   3
  -1   6   2 42.4755 2.69158   2
  -1   6   2 44.1633 2.79068   6
  -1   6   2 43.9024 2.33870   7
   0  -6  -2 15.2875 1.88802   5
   0  -6  -2 18.2594 1.45001   1
   0  -6  -2 16.1821 1.34839   7
   0  -6  -2 14.6136 1.86290   4
   0  -6  -2 14.4890 1.57603   3
   0   6   2 18.1323 2.02114   2
   0   6   2 20.9257 1.90967   6
   0   6   2 16.1551 1.85400   5
  -1  -6  -2 13.1729 1.86039   4
  -1  -6  -2 9.52095 1.50462   5
  -1  -6  -2 10.2585 1.09632   1
  -1  -6  -2 7.63520 1.39556   3
  -1  -6  -2 9.56303 0.96009   7
   1   6   2 9.14465 1.36062   6
   1   6   2 7.94274 1.71139   2
   1   6   2 7.31284 1.34087   5
  -2  -6  -2 14.7434 1.85451   5
  -2  -6  -2 14.8968 1.27417   7
  -2  -6  -2 17.4123 2.16367   3
  -2  -6  -2 16.2064 1.40312   1
  -2  -6  -2 17.8471 1.95962   5
  -2  -6  -2 18.7332 2.21036   4
   2   6   2 17.5975 2.23704   2
   2   6   2 13.5221 1.67904   5
   2   6   2 15.4707 1.53150   6
  -3  -6  -2 32.6417 2.09661   1
  -3  -6  -2 33.0276 3.00661   4
  -3  -6  -2 31.2451 2.42083   5
  -3  -6  -2 27.9591 1.94665   7
  -3  -6  -2 38.1050 2.56956   5
  -3  -6  -2 36.8242 3.06465   3
   3   6   2 34.2804 1.96551   6
   3   6   2 36.1959 2.85617   2
  -4  -6  -2 0.86167 1.56844   4
  -4  -6  -2 0.88981 1.12057   1
  -4  -6  -2 1.61479 1.19374   5
  -4  -6  -2 1.63863 1.14982   5
  -4  -6  -2 2.37845 1.61133   3
  -4  -6  -2 2.17583 1.08749   7
   4   6   2 0.07207 1.49582   2
   4   6   2 2.21267 0.84258   6
  -5  -6  -2 269.613 11.0399   4
  -5  -6  -2 295.109 9.99562   5
  -5  -6  -2 291.628 9.94599   7
  -5  -6  -2 286.665 10.0341   5
  -5  -6  -2 287.318 11.3189   3
  -5  -6  -2 294.295 10.0804   1
   5   6   2 302.137 8.98475   6
   5   6   2 279.747 10.6634   2
  -6  -6  -2 24.1614 2.71188   1
  -6  -6  -2 31.3166 2.89927   7
  -6  -6  -2 20.7532 3.12127   4
  -6  -6  -2 21.8145 2.45459   5
   6   6   2 22.1265 1.66625   6
   6   6   2 20.1316 3.05496   3
   6   6   2 27.7254 3.21146   2
  -7  -6  -2 61.9390 4.11831   1
  -7  -6  -2 53.0821 3.67375   5
  -7  -6  -2 53.2188 4.99714   4
  -7  -6  -2 55.0991 3.83074   7
   7   6   2 51.8405 5.44332   3
   7   6   2 46.8378 4.19781   2
  -8  -6  -2 110.090 5.68960   5
  -8  -6  -2 113.541 6.16015   1
  -8  -6  -2 121.748 7.21821   4
  -8  -6  -2 121.520 6.25152   7
   8   6   2 121.575 7.94729   3
   8   6   2 113.169 6.39583   2
  -9  -6  -2 1.76287 2.68300   4
  -9  -6  -2 1.38501 2.10105   1
  -9  -6  -2 0.78640 1.86579   5
  -9  -6  -2 0.36527 2.09643   7
   9   6   2 0.58409 2.79968   3
   9   6   2 -0.4979 2.07181   2
 -10  -6  -2 1.68908 2.31261   7
 -10  -6  -2 -0.9867 2.88651   4
 -10  -6  -2 0.15810 1.92931   5
 -10  -6  -2 1.39062 2.43092   1
  10   6   2 -2.6311 2.53026   3
  10  -7  -2 1.26721 2.93721   4
 -10   7   2 -1.0131 2.59857   1
 -10   7   2 1.40525 2.33686   5
 -10   7   2 -0.9569 2.23742   6
 -10   7   2 3.11295 3.14090   7
   9  -7  -2 0.30345 2.73524   4
   9  -7  -2 1.98093 2.30166   3
  -9   7   2 -0.2910 2.04238   5
  -9   7   2 2.12824 2.66038   7
  -9   7   2 0.65088 2.46132   1
  -9   7   2 1.30281 2.37669   6
   8  -7  -2 5.52674 2.33370   3
   8  -7  -2 5.20088 2.93074   4
  -8   7   2 7.21088 2.52052   6
  -8   7   2 4.23411 2.21274   5
  -8   7   2 5.34513 2.77984   7
  -8   7   2 7.51772 2.54583   1
   7  -7  -2 70.8095 5.03595   3
   7  -7  -2 71.4992 5.46896   4
  -7   7   2 80.4620 5.30925   1
  -7   7   2 65.8823 4.72860   5
  -7   7   2 77.2802 5.26423   7
  -7   7   2 72.5472 4.88577   6
   6  -7  -2 47.2781 3.75727   3
   6  -7  -2 41.5654 4.29112   4
  -6   7   2 49.9437 3.85505   1
  -6   7   2 42.7460 3.71444   5
  -6   7   2 42.0037 4.19908   7
  -6   7   2 46.6293 4.09905   6
   5  -7  -2 2.22091 1.48572   3
   5  -7  -2 0.11279 1.68392   4
  -5   7   2 2.67924 1.69533   6
  -5   7   2 2.84962 1.52644   5
  -5   7   2 1.66098 1.53310   7
  -5   7   2 2.15757 0.84379   2
  -5   7   2 -0.3759 1.32025   1
   4  -7  -2 1.85194 1.41782   5
   4  -7  -2 0.01150 1.58450   4
   4  -7  -2 1.55428 1.17915   3
  -4   7   2 3.44152 1.66651   7
  -4   7   2 3.17281 1.72242   6
  -4   7   2 1.39771 1.42463   1
  -4   7   2 1.58503 1.40788   5
  -4   7   2 4.48995 1.03229   2
   3  -7  -2 48.8841 3.66892   4
   3  -7  -2 47.6202 3.32660   5
   3  -7  -2 53.3978 3.09801   3
  -3   7   2 47.0358 3.05515   1
  -3   7   2 51.1223 3.23367   7
  -3   7   2 47.3537 3.26312   5
  -3   7   2 51.6903 3.47319   6
  -3   7   2 48.2278 2.61017   2
   2  -7  -2 76.9251 4.45914   4
   2  -7  -2 86.7842 4.31568   5
   2  -7  -2 79.1992 3.77493   3
  -2   7   2 83.5592 3.76796   2
  -2   7   2 89.8039 3.94710   7
  -2   7   2 85.5725 4.27731   5
  -2   7   2 85.8851 4.30291   6
  -2   7   2 82.3898 3.76857   1
   1  -7  -2 40.1607 2.99284   5
   1  -7  -2 42.3543 3.13237   4
   1  -7  -2 40.6241 2.36754   1
   1  -7  -2 45.1552 2.68165   3
  -1   7   2 42.2081 2.88052   2
  -1   7   2 46.1309 2.99159   5
  -1   7   2 45.2686 2.97773   6
  -1   7   2 45.1241 2.43293   7
   0  -7  -2 33.7678 2.72230   5
   0  -7  -2 30.2955 2.53197   4
   0  -7  -2 33.3470 1.84892   7
   0  -7  -2 35.3135 2.41723   3
   0  -7  -2 31.2476 1.86402   1
   0   7   2 29.9412 2.55576   5
   0   7   2 33.5223 2.58158   6
   0   7   2 31.6946 2.67576   2
  -1  -7  -2 1.50738 1.20992   5
  -1  -7  -2 0.39837 0.69806   1
  -1  -7  -2 0.65741 1.24213   4
  -1  -7  -2 0.54089 1.07753   3
  -1  -7  -2 0.73841 0.62597   7
   1   7   2 -0.0750 1.36817   2
   1   7   2 -0.1879 1.01004   6
   1   7   2 1.03501 1.16184   5
  -2  -7  -2 137.211 5.66331   5
  -2  -7  -2 139.363 4.50229   7
  -2  -7  -2 144.736 5.99321   3
  -2  -7  -2 124.925 4.68392   1
  -2  -7  -2 140.270 5.96035   4
   2   7   2 131.999 5.38380   5
   2   7   2 140.245 5.18196   6
   2   7   2 122.496 5.75019   2
  -3  -7  -2 11.9041 1.28141   7
  -3  -7  -2 10.1758 1.67758   5
  -3  -7  -2 16.7191 2.41639   3
  -3  -7  -2 16.7854 2.10918   5
  -3  -7  -2 13.3349 1.51029   1
  -3  -7  -2 16.4119 2.38969   4
   3   7   2 13.5737 2.31655   2
   3   7   2 14.5576 1.53161   6
  -4  -7  -2 107.832 5.70352   4
  -4  -7  -2 112.193 4.41403   7
  -4  -7  -2 109.896 4.61442   1
  -4  -7  -2 116.838 4.98541   5
  -4  -7  -2 103.305 4.97479   5
  -4  -7  -2 109.344 5.83864   3
   4   7   2 103.007 5.40894   2
   4   7   2 115.283 4.23526   6
  -5  -7  -2 30.6779 3.65817   4
  -5  -7  -2 29.4017 2.71781   5
  -5  -7  -2 25.8834 2.46663   1
  -5  -7  -2 24.9516 2.57575   5
  -5  -7  -2 30.7135 3.65985   3
  -5  -7  -2 27.6035 2.33835   7
   5   7   2 22.0803 1.77086   6
   5   7   2 26.0618 3.08778   2
  -6  -7  -2 19.8857 3.23886   4
  -6  -7  -2 24.3391 2.60749   7
  -6  -7  -2 24.0470 2.61239   5
  -6  -7  -2 16.2458 2.31836   1
   6   7   2 16.4234 2.76395   2
  -7  -7  -2 220.670 8.70329   5
  -7  -7  -2 222.619 8.78952   7
  -7  -7  -2 230.383 10.3404   4
  -7  -7  -2 220.262 8.94698   1
   7   7   2 229.776 9.60276   2
   7   7   2 211.476 10.5522   3
  -8  -7  -2 105.073 7.31676   4
  -8  -7  -2 128.663 6.40424   7
  -8  -7  -2 128.349 6.43755   1
  -8  -7  -2 125.732 6.09126   5
   8   7   2 129.512 8.24820   3
   8   7   2 123.272 6.80964   2
  -9  -7  -2 1.58311 1.94492   5
  -9  -7  -2 1.55679 2.73861   4
  -9  -7  -2 0.01900 2.02743   7
  -9  -7  -2 -0.0562 1.98107   1
   9   7   2 0.25961 2.88842   3
   9   7   2 -2.3851 2.17007   2
 -10  -7  -2 12.8572 2.74632   5
 -10  -7  -2 14.6329 4.16958   4
 -10  -7  -2 13.8330 3.14977   1
  10   7   2 14.4972 5.22329   2
  10   7   2 11.9683 4.09112   3
  10  -8  -2 15.6770 4.12024   4
 -10   8   2 7.10961 2.76738   5
 -10   8   2 9.61661 3.74777   7
 -10   8   2 5.23296 3.15192   1
 -10   8   2 13.6830 3.46183   6
   9  -8  -2 34.3075 5.22053   4
  -9   8   2 29.6008 3.93822   5
  -9   8   2 19.4524 3.90204   1
  -9   8   2 19.8324 3.97611   7
  -9   8   2 19.3872 3.43125   6
   8  -8  -2 3.34421 2.73326   4
   8  -8  -2 3.74797 2.25936   3
  -8   8   2 3.69567 2.66739   7
  -8   8   2 -1.1017 2.05731   6
  -8   8   2 1.20117 1.91944   5
  -8   8   2 1.06430 2.35060   1
   7  -8  -2 1.52799 2.38145   4
   7  -8  -2 1.02798 1.80144   3
  -7   8   2 5.07836 2.47367   7
  -7   8   2 -0.1361 1.66529   5
  -7   8   2 1.43278 2.01065   6
  -7   8   2 0.35754 1.89698   1
   6  -8  -2 22.6607 2.93213   3
   6  -8  -2 22.1133 3.55292   4
  -6   8   2 14.6794 2.51101   1
  -6   8   2 16.1059 2.66603   5
  -6   8   2 17.3394 2.98896   7
  -6   8   2 13.0988 2.60076   6
   5  -8  -2 6.33775 2.42425   4
   5  -8  -2 6.13972 1.75442   3
  -5   8   2 6.27127 1.86047   5
  -5   8   2 10.2089 2.35938   6
  -5   8   2 13.0257 2.53881   7
  -5   8   2 8.91259 2.18946   1
   4  -8  -2 96.3750 5.56312   4
   4  -8  -2 101.568 4.87279   3
   4  -8  -2 99.3373 5.11008   5
  -4   8   2 89.9673 3.83157   2
  -4   8   2 96.9212 4.88984   1
  -4   8   2 97.3194 5.16514   5
  -4   8   2 92.0327 5.09431   6
  -4   8   2 92.6357 4.98287   7
   3  -8  -2 5.42376 1.74089   5
   3  -8  -2 4.63426 1.73729   4
   3  -8  -2 6.23366 1.43727   3
  -3   8   2 4.49719 1.56762   7
  -3   8   2 5.53187 1.36263   2
  -3   8   2 5.59237 1.47985   1
  -3   8   2 5.01822 1.73113   6
  -3   8   2 3.02639 1.57519   5
   2  -8  -2 217.056 8.61978   4
   2  -8  -2 216.792 7.83389   3
   2  -8  -2 215.351 8.30751   5
  -2   8   2 214.034 8.19095   6
  -2   8   2 198.736 8.10674   5
  -2   8   2 216.148 7.54469   1
  -2   8   2 212.949 7.63975   2
  -2   8   2 204.945 7.63133   7
   1  -8  -2 139.178 5.57981   3
   1  -8  -2 130.003 5.93418   5
   1  -8  -2 137.314 5.09235   1
   1  -8  -2 136.735 6.17857   4
  -1   8   2 131.546 5.04228   7
  -1   8   2 132.263 5.74204   6
  -1   8   2 136.287 5.62589   2
  -1   8   2 131.742 5.83357   5
   0  -8  -2 83.7201 4.18385   3
   0  -8  -2 84.2827 3.43981   1
   0  -8  -2 87.5610 3.38345   7
   0  -8  -2 93.4471 4.70845   4
   0  -8  -2 81.1451 4.42577   5
   0   8   2 78.0814 4.32504   2
   0   8   2 87.3555 4.22723   6
   0   8   2 82.1857 4.27919   5
  -1  -8  -2 24.0830 2.74424   4
  -1  -8  -2 23.4526 2.43591   3
  -1  -8  -2 21.9637 1.56147   1
  -1  -8  -2 18.9675 1.31441   7
  -1  -8  -2 21.0006 2.42834   5
   1   8   2 14.7134 2.39266   2
   1   8   2 18.8199 2.04610   6
   1   8   2 20.1219 2.27824   5
  -2  -8  -2 40.5543 3.17651   3
  -2  -8  -2 33.7392 1.68828   7
  -2  -8  -2 42.7273 3.28466   4
  -2  -8  -2 38.9066 2.96631   5
  -2  -8  -2 38.8321 2.02465   1
   2   8   2 33.4532 2.53169   6
   2   8   2 37.9457 3.15249   2
   2   8   2 34.0816 2.75210   5
  -3  -8  -2 1.39420 0.78320   7
  -3  -8  -2 3.92412 1.47066   5
  -3  -8  -2 2.16505 1.47285   3
  -3  -8  -2 2.20581 0.93608   1
  -3  -8  -2 0.54191 1.15528   5
  -3  -8  -2 2.10996 1.45624   4
   3   8   2 1.43836 1.08956   6
   3   8   2 1.34748 1.52416   2
  -4  -8  -2 117.896 4.53159   7
  -4  -8  -2 107.298 5.29896   5
  -4  -8  -2 125.734 5.42995   5
  -4  -8  -2 123.444 4.84052   1
  -4  -8  -2 122.580 6.21739   4
  -4  -8  -2 118.110 6.24755   3
   4   8   2 115.908 6.09665   2
   4   8   2 120.606 4.69896   6
  -5  -8  -2 134.147 5.40349   7
  -5  -8  -2 137.326 5.62568   1
  -5  -8  -2 134.926 7.00893   4
  -5  -8  -2 136.587 6.07733   5
  -5  -8  -2 146.659 7.39584   3
   5   8   2 139.389 5.11346   6
   5   8   2 135.131 6.70542   2
  -6  -8  -2 124.701 7.14434   4
  -6  -8  -2 132.979 5.83396   1
  -6  -8  -2 120.037 7.21335   3
  -6  -8  -2 134.831 5.64735   7
  -6  -8  -2 127.816 5.96491   5
   6   8   2 131.783 6.90094   2
  -7  -8  -2 69.6086 4.11996   7
  -7  -8  -2 60.4102 5.28766   4
  -7  -8  -2 63.3913 4.13977   1
  -7  -8  -2 68.4579 4.26645   5
   7   8   2 56.8928 4.89027   2
   7   8   2 55.7579 5.84253   3
  -8  -8  -2 14.5206 2.64961   1
  -8  -8  -2 11.3102 3.33138   4
  -8  -8  -2 12.5113 2.44110   5
   8   8   2 9.30094 2.85654   2
   8   8   2 4.65163 2.89503   3
  -9  -8  -2 4.41549 2.24344   5
  -9  -8  -2 2.90891 2.79199   4
  -9  -8  -2 1.88400 2.14834   1
   9   8   2 -1.0710 2.91135   3
   9   8   2 -0.2515 2.45878   2
 -10  -8  -2 2.46291 2.72090   1
 -10  -8  -2 3.08440 2.22931   5
 -10  -8  -2 0.97617 3.00077   4
  10   8   2 4.96673 3.79491   3
  10   8   2 4.50174 2.95760   2
   9  -9  -2 -4.1698 2.22747   4
  -9   9   2 0.34815 2.21819   5
  -9   9   2 2.42846 2.65678   1
  -9   9   2 -0.0318 2.30928   6
  -9   9   2 -1.0433 2.54765   7
   8  -9  -2 0.95789 2.55919   4
  -8   9   2 -2.3305 1.89911   1
  -8   9   2 -0.0757 2.23700   6
  -8   9   2 1.26261 2.16531   5
  -8   9   2 0.21491 2.44914   7
   7  -9  -2 12.7570 3.20983   4
   7  -9  -2 16.1397 2.90689   3
  -7   9   2 17.9992 3.26793   6
  -7   9   2 19.0091 3.49301   7
  -7   9   2 16.6628 3.13397   1
  -7   9   2 16.7374 2.99001   5
   6  -9  -2 0.60808 1.60092   3
   6  -9  -2 0.42563 2.13233   4
  -6   9   2 -3.4849 1.65812   6
  -6   9   2 0.04619 2.02357   7
  -6   9   2 2.03045 1.92880   5
  -6   9   2 -0.9698 1.91378   1
   5  -9  -2 1.97731 1.92665   4
   5  -9  -2 4.52459 1.73593   3
  -5   9   2 4.01306 2.09396   6
  -5   9   2 3.19410 1.86339   5
  -5   9   2 2.11280 1.88969   1
  -5   9   2 2.95753 1.76848   7
   4  -9  -2 40.0438 4.15336   4
   4  -9  -2 46.8671 3.39783   3
  -4   9   2 42.9091 3.89020   6
  -4   9   2 40.0584 3.26863   1
  -4   9   2 44.0804 2.69624   2
  -4   9   2 43.6777 3.75364   5
  -4   9   2 42.7213 3.52142   7
   3  -9  -2 8.32839 1.99025   5
   3  -9  -2 6.79066 1.52552   3
   3  -9  -2 5.65875 2.02903   4
  -3   9   2 5.62434 1.90551   6
  -3   9   2 5.52524 1.56219   1
  -3   9   2 6.06941 1.89162   5
  -3   9   2 6.19979 1.50343   2
  -3   9   2 6.48824 1.66655   7
   2  -9  -2 103.585 4.78831   3
   2  -9  -2 100.483 5.41892   4
   2  -9  -2 95.5079 5.18202   5
  -2   9   2 94.2394 5.10342   5
  -2   9   2 96.1602 4.32258   1
  -2   9   2 89.6504 4.33899   7
  -2   9   2 97.2106 5.03154   6
  -2   9   2 100.426 4.63917   2
   1  -9  -2 310.576 11.3907   5
   1  -9  -2 303.445 10.8633   3
   1  -9  -2 323.874 10.2572   1
   1  -9  -2 318.987 11.7108   4
  -1   9   2 307.639 10.1777   7
  -1   9   2 318.582 11.2251   5
  -1   9   2 299.894 10.8824   2
  -1   9   2 315.004 11.1201   6
   0  -9  -2 1.62738 1.46476   4
   0  -9  -2 2.86755 1.60186   5
   0  -9  -2 3.20725 1.33905   3
   0  -9  -2 2.54916 0.90194   7
   0  -9  -2 4.04580 1.01323   1
   0   9   2 3.49091 1.53300   5
   0   9   2 0.34223 1.49875   2
   0   9   2 0.61180 1.33500   6
  -1  -9  -2 0.58899 1.36940   5
  -1  -9  -2 -1.0879 1.24676   4
  -1  -9  -2 -0.4566 1.13818   3
  -1  -9  -2 0.06340 0.59814   7
  -1  -9  -2 0.55326 0.77242   1
   1   9   2 1.39898 1.47488   2
   1   9   2 1.13405 1.26725   6
   1   9   2 -1.1557 1.21400   5
  -2  -9  -2 0.27190 1.35753   3
  -2  -9  -2 0.41680 0.56608   7
  -2  -9  -2 -0.0403 1.21802   5
  -2  -9  -2 0.10520 0.73422   1
  -2  -9  -2 -0.4826 1.39038   4
   2   9   2 1.07339 1.21814   6
   2   9   2 2.10249 1.41198   5
   2   9   2 0.81535 1.45711   2
  -3  -9  -2 57.7136 2.74442   1
  -3  -9  -2 57.2265 4.26775   4
  -3  -9  -2 56.6150 3.76890   5
  -3  -9  -2 57.9264 2.33826   7
  -3  -9  -2 52.6531 4.07716   3
   3   9   2 61.1537 4.37788   2
   3   9   2 59.7045 3.33845   6
  -4  -9  -2 4.81788 2.12544   4
  -4  -9  -2 7.75591 1.91661   5
  -4  -9  -2 7.12208 2.27029   3
  -4  -9  -2 5.70715 1.32311   1
  -4  -9  -2 8.09400 1.20548   7
   4   9   2 2.56679 1.88248   2
   4   9   2 5.44977 1.41479   6
  -5  -9  -2 153.446 6.08206   1
  -5  -9  -2 150.416 6.78539   5
  -5  -9  -2 147.260 7.83445   3
  -5  -9  -2 148.956 5.74276   7
  -5  -9  -2 148.160 7.61017   4
   5   9   2 160.191 5.82954   6
   5   9   2 164.795 7.76818   2
  -6  -9  -2 187.905 9.09100   4
  -6  -9  -2 180.219 7.78455   5
  -6  -9  -2 189.128 7.42710   1
  -6  -9  -2 183.066 9.17811   3
   6   9   2 184.906 8.76096   2
  -7  -9  -2 0.66423 2.33366   4
  -7  -9  -2 -0.3799 1.52777   5
  -7  -9  -2 -1.2309 1.60758   1
   7   9   2 0.96924 2.44027   2
  -8  -9  -2 9.24082 2.83285   1
  -8  -9  -2 14.4172 3.60158   4
  -8  -9  -2 9.11304 2.36038   5
   8   9   2 10.4969 3.53091   3
   8   9   2 13.7041 3.30381   2
  -9  -9  -2 1.52822 1.98695   5
  -9  -9  -2 3.67793 3.16901   4
   9   9   2 -0.3863 3.09354   3
   9   9   2 2.11120 2.88292   2
 -10  -9  -2 8.10636 2.63620   5
 -10  -9  -2 12.8154 4.05491   4
  10   9   2 8.38733 3.43323   2
  10   9   2 8.34496 4.01159   3
   9 -10  -2 5.54431 3.38819   4
  -9  10   2 -0.5112 2.58348   1
  -9  10   2 4.48064 2.80647   6
  -9  10   2 1.70419 2.41990   5
  -9  10   2 1.92828 2.82791   7
   8 -10  -2 13.5058 3.63165   4
  -8  10   2 9.78198 3.33719   7
  -8  10   2 10.6405 2.88498   5
  -8  10   2 9.72148 2.86060   1
  -8  10   2 13.2737 3.22227   6
   7 -10  -2 1.45130 2.54419   4
   7 -10  -2 -2.5077 1.68569   3
  -7  10   2 -0.6487 1.95557   5
  -7  10   2 -0.2591 2.29386   7
  -7  10   2 0.66291 2.15750   6
  -7  10   2 0.39329 2.26698   1
   6 -10  -2 2.39030 2.47079   4
   6 -10  -2 7.18786 2.20492   3
  -6  10   2 0.17115 2.16135   7
  -6  10   2 4.57280 2.24673   1
  -6  10   2 0.87960 2.02929   5
  -6  10   2 4.50899 2.39019   6
   5 -10  -2 20.6485 2.78394   3
   5 -10  -2 14.2228 2.98130   4
  -5  10   2 17.1710 2.89678   7
  -5  10   2 17.4336 2.87831   5
  -5  10   2 18.3176 2.75983   1
  -5  10   2 19.6964 3.20240   6
   4 -10  -2 164.592 7.14466   3
   4 -10  -2 155.955 8.07425   4
  -4  10   2 178.274 6.42101   2
  -4  10   2 150.690 7.50975   5
  -4  10   2 176.229 7.41034   7
  -4  10   2 159.530 7.70784   6
  -4  10   2 172.489 7.28865   1
   3 -10  -2 37.9553 4.08678   4
   3 -10  -2 45.7706 4.14260   5
   3 -10  -2 37.2890 3.08800   3
  -3  10   2 33.5164 2.83895   1
  -3  10   2 35.4875 2.83066   2
  -3  10   2 34.1184 2.93395   7
  -3  10   2 38.9588 3.65006   6
  -3  10   2 31.1226 3.39893   5
   2 -10  -2 2.46302 1.76112   4
   2 -10  -2 5.54694 1.40310   1
   2 -10  -2 2.19286 1.66397   5
   2 -10  -2 4.12008 1.45264   3
  -2  10   2 3.77994 1.81733   6
  -2  10   2 5.55807 1.64820   2
  -2  10   2 3.64525 1.44035   7
  -2  10   2 3.35119 1.76101   5
   1 -10  -2 13.9982 2.47177   4
   1 -10  -2 14.9087 2.57115   5
   1 -10  -2 20.9693 1.93605   1
   1 -10  -2 19.8830 2.40401   3
  -1  10   2 13.9617 2.24643   5
  -1  10   2 18.4656 1.83390   7
  -1  10   2 13.4926 2.33177   2
  -1  10   2 16.2751 2.41847   6
   0 -10  -2 5.70584 1.61744   3
   0 -10  -2 7.13889 1.98311   4
   0 -10  -2 6.48025 1.15372   1
   0 -10  -2 9.30483 2.07939   5
   0 -10  -2 5.61198 1.06587   7
   0  10   2 5.24923 1.73609   5
   0  10   2 6.31411 1.90963   2
   0  10   2 7.44687 1.88500   6
  -1 -10  -2 42.2498 3.68696   4
  -1 -10  -2 37.2149 3.52388   5
  -1 -10  -2 44.5210 2.01626   7
  -1 -10  -2 47.7394 2.32456   1
  -1 -10  -2 53.2754 3.62846   3
   1  10   2 52.6092 3.59553   5
   1  10   2 46.5543 3.80937   2
   1  10   2 48.2171 3.41907   6
  -2 -10  -2 15.8122 2.59524   4
  -2 -10  -2 15.2401 2.47350   5
  -2 -10  -2 15.9637 1.40563   1
  -2 -10  -2 15.7834 2.48242   3
   2  10   2 14.3813 2.72816   2
   2  10   2 16.0148 2.16758   6
   2  10   2 13.1384 2.13733   5
  -3 -10  -2 71.2959 4.82538   3
  -3 -10  -2 68.1286 4.41566   5
  -3 -10  -2 65.9640 4.78312   4
  -3 -10  -2 69.6737 3.13026   1
   3  10   2 79.8250 4.93872   2
   3  10   2 75.5533 4.01251   6
  -4 -10  -2 27.3728 3.15094   5
  -4 -10  -2 34.4311 2.32130   1
  -4 -10  -2 24.3098 3.28862   4
  -4 -10  -2 36.9217 4.02489   3
   4  10   2 31.5879 3.81608   2
   4  10   2 32.9993 2.71836   6
  -5 -10  -2 6.96022 1.58128   1
  -5 -10  -2 5.69685 1.96678   5
  -5 -10  -2 5.22897 2.38777   3
  -5 -10  -2 4.87531 2.36610   4
   5  10   2 7.01162 1.60878   6
   5  10   2 6.26220 2.55356   2
  -6 -10  -2 9.56234 2.90771   4
  -6 -10  -2 13.4059 3.16259   3
  -6 -10  -2 10.7163 2.37156   5
   6  10   2 6.61435 2.68780   2
  -7 -10  -2 0.23915 1.72634   5
  -7 -10  -2 0.50710 2.23410   3
  -7 -10  -2 0.52453 2.43125   4
   7  10   2 0.71852 2.26902   2
  -8 -10  -2 18.4936 3.00945   5
  -8 -10  -2 16.3690 3.81512   4
   8  10   2 16.2565 3.49231   2
   8  10   2 17.4770 3.94468   3
  -9 -10  -2 8.29338 3.71085   4
  -9 -10  -2 12.8291 2.82565   5
   9  10   2 9.39217 3.50584   2
   9  10   2 7.34582 3.55286   3
   9 -11  -2 6.56607 3.44086   4
  -9  11   2 6.11221 3.29614   1
  -9  11   2 5.13581 2.92298   5
  -9  11   2 13.4466 3.65764   6
  -9  11   2 12.7607 3.79986   7
   8 -11  -2 3.75641 2.94740   4
  -8  11   2 0.33303 2.35605   5
  -8  11   2 2.55483 2.59636   1
  -8  11   2 2.54532 2.79655   7
  -8  11   2 1.92465 2.75097   6
   7 -11  -2 8.65238 3.15574   4
  -7  11   2 13.0635 3.12537   6
  -7  11   2 7.53893 2.72016   1
  -7  11   2 11.7800 3.23878   5
  -7  11   2 8.93959 3.07636   7
   6 -11  -2 132.113 7.99228   4
   6 -11  -2 132.823 6.76514   3
  -6  11   2 120.108 7.10065   6
  -6  11   2 132.838 7.04856   1
  -6  11   2 131.311 7.21089   7
  -6  11   2 120.837 7.20644   5
   5 -11  -2 -0.6446 1.57904   3
   5 -11  -2 -0.5110 1.99555   4
  -5  11   2 0.36446 1.81326   1
  -5  11   2 -1.3013 1.72873   5
  -5  11   2 0.96709 2.10230   6
  -5  11   2 0.69376 1.88509   7
   4 -11  -2 28.1125 3.82575   4
   4 -11  -2 25.7729 3.05063   3
  -4  11   2 19.3371 2.81262   7
  -4  11   2 20.2307 3.31708   6
  -4  11   2 21.9939 2.69182   1
  -4  11   2 32.5936 3.21266   2
   3 -11  -2 54.5943 4.82182   5
   3 -11  -2 64.5503 4.17183   3
   3 -11  -2 63.3139 4.92075   4
  -3  11   2 60.4405 3.68181   1
  -3  11   2 60.7514 3.81601   2
  -3  11   2 64.5474 4.63256   6
  -3  11   2 55.0075 4.44364   5
  -3  11   2 59.9705 3.88608   7
   2 -11  -2 -0.0139 1.18526   3
   2 -11  -2 -0.4132 1.60264   5
   2 -11  -2 -0.9394 1.03568   1
   2 -11  -2 0.49734 1.65422   4
  -2  11   2 -0.1794 1.68886   5
  -2  11   2 -0.0299 1.24240   7
  -2  11   2 1.11802 1.72296   6
  -2  11   2 0.97016 1.64745   2
   1 -11  -2 1.17478 1.66682   5
   1 -11  -2 1.07982 1.50530   4
   1 -11  -2 0.36535 1.02530   1
   1 -11  -2 0.06361 1.17327   3
  -1  11   2 0.75271 1.62325   6
  -1  11   2 0.17477 1.50050   5
  -1  11   2 2.80136 1.88245   2
   0 -11  -2 112.869 4.24774   7
   0 -11  -2 105.673 5.97686   5
   0 -11  -2 99.9054 5.97878   4
   0 -11  -2 113.354 5.65929   3
   0 -11  -2 112.386 4.36388   1
   0  11   2 111.641 5.73702   5
   0  11   2 104.942 5.59704   6
   0  11   2 124.935 6.04499   2
  -1 -11  -2 3.38943 1.93739   5
  -1 -11  -2 7.76410 1.95063   3
  -1 -11  -2 4.98238 1.05599   1
  -1 -11  -2 1.78367 1.60188   4
   1  11   2 7.48300 2.07131   5
   1  11   2 6.30310 1.87031   6
   1  11   2 4.14204 2.06988   2
  -2 -11  -2 14.6404 2.56315   3
  -2 -11  -2 22.3387 3.24081   4
  -2 -11  -2 11.5217 2.33735   5
   2  11   2 14.7773 2.24243   6
   2  11   2 15.0474 2.78060   2
  -3 -11  -2 174.012 8.40600   4
  -3 -11  -2 179.155 8.47899   3
  -3 -11  -2 187.812 8.06790   5
   3  11   2 181.843 7.29308   6
   3  11   2 173.103 8.42641   2
  -4 -11  -2 67.7502 4.61210   5
  -4 -11  -2 64.3568 5.12864   3
  -4 -11  -2 64.5767 5.16070   4
   4  11   2 71.8074 5.38397   2
   4  11   2 68.6368 4.06206   6
  -5 -11  -2 -1.0674 1.98944   4
  -5 -11  -2 -0.3964 1.84044   3
  -5 -11  -2 0.02827 1.61715   5
   5  11   2 -2.0239 1.97557   2
  -6 -11  -2 209.750 10.1882   4
  -6 -11  -2 221.688 9.13110   5
  -6 -11  -2 203.279 10.4244   3
   6  11   2 201.238 9.80207   2
  -7 -11  -2 0.03167 1.77686   5
  -7 -11  -2 -0.5179 2.59434   4
  -7 -11  -2 4.31969 2.76536   3
   7  11   2 -0.6208 2.48235   2
  -8 -11  -2 0.19413 1.79069   5
  -8 -11  -2 -3.0871 2.30576   4
   8  11   2 -0.6403 2.71555   2
   8  11   2 2.27298 3.12224   3
  -9 -11  -2 19.0508 4.58224   4
  -9 -11  -2 21.3386 3.47539   5
   9  11   2 19.4268 4.18175   2
   9  11   2 12.4878 4.29254   3
   8 -12  -2 -0.6688 2.70292   4
  -8  12   2 -3.6891 2.20941   6
  -8  12   2 3.69629 2.92931   7
  -8  12   2 -0.3696 2.54292   1
  -8  12   2 -0.0641 2.49666   5
   7 -12  -2 4.72316 2.93262   4
  -7  12   2 3.55754 2.60005   6
  -7  12   2 6.64199 2.77982   5
  -7  12   2 2.51111 2.47255   7
  -7  12   2 2.56418 2.45137   1
   6 -12  -2 111.417 7.65014   4
  -6  12   2 116.703 6.85525   7
  -6  12   2 112.505 6.61559   1
  -6  12   2 113.653 7.12580   5
  -6  12   2 127.042 7.32047   6
   5 -12  -2 44.8035 4.22263   3
   5 -12  -2 32.3091 4.46162   4
  -5  12   2 33.1203 3.72456   7
  -5  12   2 30.0484 3.44518   1
  -5  12   2 30.8042 4.05024   6
   4 -12  -2 5.12073 1.83361   3
   4 -12  -2 8.02488 2.69325   4
  -4  12   2 3.47289 2.03097   7
  -4  12   2 3.52301 1.82819   1
  -4  12   2 3.63915 2.34480   5
  -4  12   2 5.52294 2.35431   6
   3 -12  -2 7.54692 2.64015   4
   3 -12  -2 9.10370 2.11973   3
  -3  12   2 6.74625 1.90856   7
  -3  12   2 4.96731 1.88292   2
  -3  12   2 9.40186 2.50867   6
   2 -12  -2 113.474 6.84199   4
   2 -12  -2 124.627 5.42721   1
   2 -12  -2 119.895 6.82132   5
   2 -12  -2 112.668 6.00905   3
  -2  12   2 131.065 6.22510   2
  -2  12   2 128.697 5.48659   7
  -2  12   2 125.625 6.71641   5
  -2  12   2 131.490 6.69512   6
   1 -12  -2 312.528 10.4539   7
   1 -12  -2 305.588 12.2904   5
   1 -12  -2 311.581 10.4499   1
   1 -12  -2 328.021 11.9655   3
   1 -12  -2 289.000 12.2948   4
  -1  12   2 301.227 12.0203   5
  -1  12   2 334.509 12.0927   6
  -1  12   2 324.515 11.9582   2
   0 -12  -2 1.82561 1.82262   4
   0 -12  -2 0.57834 1.37888   3
   0 -12  -2 2.37256 1.89540   5
   0  12   2 1.36772 1.71923   6
   0  12   2 1.50437 1.94701   2
  -1 -12  -2 59.3621 4.60443   5
  -1 -12  -2 50.1470 4.11307   3
  -1 -12  -2 53.0487 4.58789   4
   1  12   2 56.8467 4.64708   2
   1  12   2 51.7149 3.95333   6
  -2 -12  -2 15.7754 2.94810   5
  -2 -12  -2 20.6338 3.36013   4
  -2 -12  -2 18.0060 2.91905   3
   2  12   2 16.6347 3.09412   2
   2  12   2 18.9483 2.60447   6
  -3 -12  -2 54.1811 5.09812   4
  -3 -12  -2 43.1134 4.18354   5
  -3 -12  -2 54.4023 5.16321   3
   3  12   2 45.6669 4.75409   2
   3  12   2 48.8814 3.64614   6
  -4 -12  -2 104.728 6.76345   4
  -4 -12  -2 116.561 6.29831   5
  -4 -12  -2 104.448 6.77962   3
   4  12   2 104.428 6.74675   2
   4  12   2 117.716 5.48377   6
  -5 -12  -2 2.27473 2.36290   3
  -5 -12  -2 1.92184 1.86028   5
  -5 -12  -2 2.34547 2.59836   4
   5  12   2 4.61789 2.78539   2
  -6 -12  -2 62.8182 6.18013   4
  -6 -12  -2 68.4537 6.67194   3
  -6 -12  -2 60.9212 4.78764   5
   6  12   2 55.1001 5.81972   2
  -7 -12  -2 5.62999 3.11945   3
  -7 -12  -2 6.33201 3.27899   4
  -7 -12  -2 5.36632 2.34145   5
   7  12   2 8.11298 2.96288   2
  -8 -12  -2 0.43113 2.05979   5
  -8 -12  -2 -2.1188 2.74137   4
   8  12   2 -3.7370 2.56885   2
   7 -13  -2 14.3193 3.98053   4
  -7  13   2 15.3304 3.48754   7
  -7  13   2 17.8825 3.75218   5
  -7  13   2 21.8609 4.02230   6
  -7  13   2 19.9073 3.45490   1
   6 -13  -2 3.47814 2.77479   4
  -6  13   2 8.33250 3.02775   5
  -6  13   2 7.61870 2.74276   7
  -6  13   2 7.68462 2.62974   1
  -6  13   2 16.7119 3.59007   6
   5 -13  -2 9.68261 3.16386   4
   5 -13  -2 12.0886 2.87551   3
  -5  13   2 19.8465 3.45596   5
  -5  13   2 8.37901 2.68568   7
  -5  13   2 15.7466 2.82078   1
  -5  13   2 15.8530 3.39985   6
   4 -13  -2 0.03454 2.17005   4
   4 -13  -2 -0.6949 1.55749   3
  -4  13   2 -1.1020 2.11625   6
  -4  13   2 0.79801 1.77873   1
  -4  13   2 2.16118 1.91221   7
  -4  13   2 3.45551 2.42998   5
   3 -13  -2 12.4375 2.45227   3
   3 -13  -2 15.8446 2.37576   1
   3 -13  -2 9.01376 2.87677   4
  -3  13   2 12.4892 2.51450   2
  -3  13   2 9.44190 2.14001   7
  -3  13   2 12.3301 2.95646   6
  -3  13   2 11.6248 2.95415   5
   2 -13  -2 77.2485 4.94264   3
   2 -13  -2 72.8158 5.71364   5
   2 -13  -2 72.2572 5.54186   4
  -2  13   2 64.2941 3.92415   7
  -2  13   2 71.6575 5.33133   5
  -2  13   2 67.2932 5.10532   6
  -2  13   2 79.7075 4.99348   2
   1 -13  -2 7.37380 2.46538   4
   1 -13  -2 11.5009 2.95271   5
   1 -13  -2 8.87598 2.27895   3
  -1  13   2 9.46736 2.46318   6
  -1  13   2 9.78932 2.55628   2
   0 -13  -2 34.5305 4.19571   5
   0 -13  -2 40.0658 4.03046   3
   0 -13  -2 32.7397 4.16430   4
   0  13   2 35.1891 4.02283   2
   0  13   2 35.8325 3.86050   6
  -1 -13  -2 96.2878 5.81406   3
  -1 -13  -2 86.0747 5.95006   4
  -1 -13  -2 91.7896 5.95668   5
   1  13   2 96.9865 6.12741   2
   1  13   2 90.4298 5.43633   6
  -2 -13  -2 1.85395 2.04777   3
  -2 -13  -2 2.17459 2.01008   5
  -2 -13  -2 0.24331 2.09616   4
   2  13   2 3.06659 1.95229   6
   2  13   2 2.76366 2.41438   2
  -3 -13  -2 39.2110 4.36465   5
  -3 -13  -2 37.1239 4.37558   4
  -3 -13  -2 40.4553 4.60202   3
   3  13   2 39.4423 4.70551   2
   3  13   2 47.4086 4.05798   6
  -4 -13  -2 62.5638 5.46230   3
  -4 -13  -2 58.6172 4.80701   5
  -4 -13  -2 48.9188 5.42403   4
   4  13   2 47.7309 5.31247   2
   4  13   2 52.4415 3.98063   6
  -5 -13  -2 6.72893 2.34577   5
  -5 -13  -2 3.75189 2.52889   3
  -5 -13  -2 3.76594 2.66863   4
   5  13   2 4.00573 2.81308   2
  -6 -13  -2 8.88309 3.33050   4
  -6 -13  -2 6.78494 3.10369   3
  -6 -13  -2 3.64133 2.29895   5
   6  13   2 4.95937 2.88631   2
  -7 -13  -2 -3.8090 2.61425   4
  -7 -13  -2 -0.4752 2.49499   3
  -7 -13  -2 0.70935 2.07195   5
   7  13   2 1.37911 2.96560   2
  -8 -13  -2 11.2940 3.98154   4
  -8 -13  -2 14.0509 3.20703   5
   8  13   2 13.0865 3.97481   2
   7 -14  -2 4.55103 3.15374   4
  -7  14   2 7.06728 2.90168   1
  -7  14   2 9.02003 3.39152   5
  -7  14   2 14.9294 3.54290   7
  -7  14   2 3.31767 2.97417   6
   6 -14  -2 0.08725 2.63731   4
  -6  14   2 -0.2713 2.62134   5
  -6  14   2 0.83417 2.66492   6
  -6  14   2 0.84961 2.27803   1
  -6  14   2 3.08145 2.57916   7
   5 -14  -2 -1.3003 2.24976   4
  -5  14   2 -2.8204 1.95360   7
  -5  14   2 0.92939 2.46234   6
  -5  14   2 -3.3660 1.75083   1
  -5  14   2 0.25459 2.53713   5
   4 -14  -2 13.8547 3.55034   4
   4 -14  -2 12.0900 2.65063   3
  -4  14   2 16.4145 3.49234   6
  -4  14   2 16.8607 2.95856   7
  -4  14   2 16.7008 3.62693   5
   3 -14  -2 0.26744 2.18263   4
   3 -14  -2 -1.8838 1.49600   3
  -3  14   2 -2.5210 1.97770   6
  -3  14   2 3.12115 2.13134   2
   2 -14  -2 157.098 7.69149   3
   2 -14  -2 145.786 8.36111   4
  -2  14   2 155.098 7.54062   2
  -2  14   2 159.142 8.07188   6
   1 -14  -2 60.2357 5.27431   4
   1 -14  -2 59.8948 4.67173   3
   1 -14  -2 61.7929 5.32198   5
  -1  14   2 65.0551 5.07415   6
  -1  14   2 52.2879 4.93351   2
   0 -14  -2 172.426 8.65300   5
   0 -14  -2 157.957 8.63214   4
   0 -14  -2 177.394 8.31527   3
   0  14   2 156.295 8.24125   2
   0  14   2 168.470 8.09971   6
  -1 -14  -2 44.6320 4.70315   5
  -1 -14  -2 46.1229 4.63331   3
  -1 -14  -2 41.9641 4.65408   4
   1  14   2 40.1028 4.18609   6
   1  14   2 36.3504 4.47463   2
  -2 -14  -2 100.581 6.44304   5
  -2 -14  -2 112.450 6.87241   3
  -2 -14  -2 103.512 6.86874   4
   2  14   2 108.077 6.08996   6
   2  14   2 107.152 6.72275   2
  -3 -14  -2 25.7775 3.77110   5
  -3 -14  -2 24.2811 3.91014   3
  -3 -14  -2 24.2994 3.92313   4
   3  14   2 24.0983 3.14723   6
   3  14   2 24.1348 4.07140   2
  -4 -14  -2 38.2771 4.53531   5
  -4 -14  -2 41.9402 5.05955   3
  -4 -14  -2 30.2327 4.51254   4
   4  14   2 23.2044 4.18390   2
   4  14   2 40.1006 3.83965   6
  -5 -14  -2 66.4794 6.54269   3
  -5 -14  -2 54.9880 5.33451   5
  -5 -14  -2 53.1121 5.68388   4
   5  14   2 51.9836 5.83840   2
  -6 -14  -2 -0.4438 2.53982   3
  -6 -14  -2 -0.0677 2.15506   5
  -6 -14  -2 3.32119 2.95209   4
   6  14   2 4.80599 3.29215   2
  -7 -14  -2 8.63549 3.77995   4
  -7 -14  -2 7.82249 2.79031   5
  -7 -14  -2 16.2909 3.91404   3
   7  14   2 12.5843 3.73075   2
   6 -15  -2 -0.5872 2.62643   4
  -6  15   2 1.11133 2.72310   6
  -6  15   2 -0.6841 2.47114   7
   5 -15  -2 10.2125 3.47729   4
  -5  15   2 16.1629 3.68411   6
   4 -15  -2 6.30282 2.83252   4
  -4  15   2 7.39744 3.07047   6
   3 -15  -2 17.1362 3.74962   4
   3 -15  -2 16.8392 3.08690   3
  -3  15   2 23.4429 3.94335   6
   2 -15  -2 8.44392 2.51405   3
   2 -15  -2 6.54653 2.79715   4
  -2  15   2 9.67728 2.84628   2
  -2  15   2 11.1220 3.17433   6
   1 -15  -2 54.6176 5.64154   5
   1 -15  -2 52.3546 4.67588   3
   1 -15  -2 42.7778 5.01142   4
  -1  15   2 34.1776 4.32190   6
  -1  15   2 52.0521 5.16777   2
   0 -15  -2 0.14888 2.21431   5
   0 -15  -2 -2.1614 1.93962   4
   0 -15  -2 -0.0338 1.90134   3
   0  15   2 -1.7641 1.98844   6
   0  15   2 0.39909 2.31255   2
  -1 -15  -2 167.158 8.70293   5
  -1 -15  -2 154.866 8.34453   3
  -1 -15  -2 168.359 8.88679   4
   1  15   2 165.930 8.15096   6
   1  15   2 144.642 8.45274   2
  -2 -15  -2 87.6217 6.53169   4
  -2 -15  -2 88.3119 6.38700   5
  -2 -15  -2 97.8223 6.53093   3
   2  15   2 88.7584 6.68417   2
   2  15   2 86.0336 5.70082   6
  -3 -15  -2 4.17559 2.67842   4
  -3 -15  -2 2.18508 2.45372   3
  -3 -15  -2 6.11722 2.60130   5
   3  15   2 2.76120 2.25954   6
   3  15   2 3.44991 2.60397   2
  -4 -15  -2 4.51784 2.59112   5
  -4 -15  -2 4.58474 2.74053   3
  -4 -15  -2 1.81452 2.70307   4
   4  15   2 5.22712 3.01782   2
  -5 -15  -2 0.21059 2.71426   4
  -5 -15  -2 -0.1277 2.57821   3
  -5 -15  -2 0.34196 2.21163   5
   5  15   2 2.66782 3.10854   2
  -6 -15  -2 23.9114 3.83164   5
  -6 -15  -2 29.6136 5.09681   3
  -6 -15  -2 21.6496 4.31016   4
   6  15   2 24.8671 4.72543   2
   5 -16  -2 -0.9085 2.69232   4
  -5  16   2 -0.0425 2.71266   6
   4 -16  -2 3.45327 2.94362   4
  -4  16   2 0.60382 2.87930   6
   3 -16  -2 11.1614 3.35219   4
  -3  16   2 12.2961 3.38218   6
   2 -16  -2 6.04780 2.81711   4
   2 -16  -2 8.87178 2.59855   3
  -2  16   2 8.38812 2.95402   2
  -2  16   2 8.63557 3.06766   6
   1 -16  -2 1.32062 2.33429   4
   1 -16  -2 1.13577 2.04428   3
  -1  16   2 -0.3734 2.34018   6
  -1  16   2 0.89963 2.46565   2
   0 -16  -2 47.2603 5.62673   4
   0 -16  -2 52.7505 5.22989   3
   0 -16  -2 52.4144 5.71363   5
   0  16   2 43.4542 4.77184   6
   0  16   2 64.1327 5.86593   2
  -1 -16  -2 2.71951 2.77667   4
  -1 -16  -2 5.32500 2.79889   5
  -1 -16  -2 5.15109 2.67305   3
   1  16   2 3.37369 2.49686   6
   1  16   2 1.03783 2.74635   2
  -2 -16  -2 12.4864 3.17706   3
  -2 -16  -2 7.96820 2.99932   4
  -2 -16  -2 12.1916 3.07680   5
   2  16   2 7.03489 3.19057   2
   2  16   2 11.5670 3.00801   6
  -3 -16  -2 -0.3908 2.45000   4
  -3 -16  -2 3.49628 2.70893   3
  -3 -16  -2 3.42875 2.57848   5
   3  16   2 2.41218 3.04309   2
   3  16   2 3.96510 2.43004   6
  -4 -16  -2 0.55514 2.79486   4
  -4 -16  -2 4.44160 2.89653   3
  -4 -16  -2 3.26609 2.61280   5
   4  16   2 2.15380 3.12418   2
  -5 -16  -2 3.10302 2.66747   5
  -5 -16  -2 0.66274 2.91670   3
  -5 -16  -2 2.75013 3.01285   4
   5  16   2 1.03517 3.21390   2
   4 -17  -2 -0.1621 2.54478   4
  -4  17   2 0.17718 2.61444   6
   3 -17  -2 4.46461 2.89804   4
  -3  17   2 6.26000 3.13605   6
   2 -17  -2 2.81739 2.30849   3
   2 -17  -2 0.62963 2.49043   4
  -2  17   2 2.69835 2.81842   6
   1 -17  -2 0.39608 2.43120   4
   1 -17  -2 2.59458 2.27744   3
  -1  17   2 3.64147 2.78717   2
  -1  17   2 -1.3417 2.35850   6
   0 -17  -2 1.66748 2.60938   4
   0 -17  -2 1.17303 2.24040   3
   0  17   2 -0.5086 2.35816   6
   0  17   2 -3.2016 2.44695   2
  -1 -17  -2 5.92341 2.92050   3
  -1 -17  -2 6.07615 3.07937   4
  -1 -17  -2 2.50822 2.72597   5
   1  17   2 6.02615 2.82347   6
   1  17   2 -0.9108 2.63694   2
  -2 -17  -2 12.6325 3.42546   5
  -2 -17  -2 9.77534 3.33652   4
  -2 -17  -2 10.7024 3.32478   3
   2  17   2 20.8558 4.25280   2
   2  17   2 11.2744 3.08727   6
  -3 -17  -2 -2.4978 2.40698   4
  -3 -17  -2 2.72405 2.77406   3
  -3 -17  -2 3.85549 2.77331   5
   3  17   2 3.02604 3.20738   2
   3  17   2 1.95553 2.55981   6
  -4 -17  -2 -2.2625 2.40705   3
  -4 -17  -2 1.35268 2.59025   5
  -4 -17  -2 -2.4069 2.66295   4
   4  17   2 -0.1073 3.10928   2
   1 -18  -2 6.25158 2.84634   3
   1 -18  -2 2.18338 2.73718   4
  -1  18   2 3.45685 3.14744   2
  -1  18   2 2.06669 2.84607   6
   0 -18  -2 3.15754 3.07843   4
   0 -18  -2 3.50883 2.79275   3
   0  18   2 2.01568 2.80613   6
   0  18   2 5.36526 3.28068   2
  -1 -18  -2 19.5805 4.02633   5
  -1 -18  -2 19.3742 4.02642   3
  -1 -18  -2 16.3288 4.14514   4
   1  18   2 21.0637 4.27117   2
   1  18   2 9.25162 3.20445   6
  -2 -18  -2 46.9506 5.79999   5
  -2 -18  -2 35.5684 5.19974   4
  -2 -18  -2 42.3903 5.48620   3
   2  18   2 30.5141 5.11195   2
   2  18   2 34.2067 4.49951   6
   3  16  -3 23.5266 4.48791   2
   3  16  -3 24.8546 4.07676   6
  -3 -16   3 21.0916 4.48295   3
  -3 -16   3 38.8970 5.04138   5
  -3 -16   3 19.5660 4.05740   4
   2  16  -3 26.4095 4.68022   2
   2  16  -3 24.7073 4.13736   6
  -2 -16   3 27.5832 4.51889   4
  -2 -16   3 35.1501 5.18056   3
  -2 -16   3 33.1529 4.67869   5
   1  16  -3 40.6121 5.08797   6
   1  16  -3 34.9635 5.00476   2
  -1 -16   3 36.1160 4.89041   4
  -1 -16   3 37.3686 4.99883   5
  -1 -16   3 34.1197 4.99227   3
   0  16  -3 2.39816 2.86124   2
   0  16  -3 4.98286 2.99106   6
   0 -16   3 3.23932 2.85027   5
   0 -16   3 4.04331 2.77773   3
   0 -16   3 4.15488 2.83586   4
  -1  16  -3 0.78729 2.56536   6
  -1  16  -3 -2.1183 2.54368   2
   1 -16   3 1.41382 2.31325   3
   1 -16   3 -1.8805 2.92473   5
   1 -16   3 4.76874 2.79528   4
  -2  16  -3 4.61738 2.98871   6
   2 -16   3 4.28169 2.77718   3
   2 -16   3 1.50123 2.55087   4
  -3  16  -3 8.69341 3.39877   6
   3 -16   3 8.07050 3.14052   3
   3 -16   3 5.88301 3.05431   4
   5  15  -3 28.2963 5.04810   2
  -5 -15   3 24.0264 4.01053   5
  -5 -15   3 22.8253 4.45095   4
  -5 -15   3 25.7375 4.73571   3
   4  15  -3 2.32846 2.96439   2
   4  15  -3 2.25654 2.48360   6
  -4 -15   3 -0.4829 2.71883   4
  -4 -15   3 4.10198 3.09201   3
  -4 -15   3 2.73869 2.46288   5
   3  15  -3 1.15642 2.81156   2
   3  15  -3 -2.4172 2.14073   6
  -3 -15   3 1.07017 2.64981   4
  -3 -15   3 0.15526 2.48016   3
  -3 -15   3 1.16438 2.35846   5
   2  15  -3 61.2598 5.61154   6
  -2 -15   3 69.9004 5.79660   5
  -2 -15   3 50.6322 5.57905   4
  -2 -15   3 68.4746 6.24297   3
   1  15  -3 15.7928 3.74326   2
   1  15  -3 14.5041 3.38891   6
  -1 -15   3 21.3554 4.16034   3
  -1 -15   3 21.9709 3.96120   5
  -1 -15   3 18.9575 3.80842   4
   0  15  -3 2.50180 2.58827   6
   0  15  -3 -0.9576 2.40246   2
   0 -15   3 1.53937 2.59961   5
   0 -15   3 1.22989 2.34445   4
   0 -15   3 -1.0742 2.05973   3
  -1  15  -3 2.00690 2.65843   2
  -1  15  -3 4.60566 2.76242   6
   1 -15   3 5.00563 2.91383   5
   1 -15   3 3.36310 2.49750   4
   1 -15   3 1.84747 2.25127   3
  -2  15  -3 7.63787 2.94390   2
  -2  15  -3 2.16890 2.66087   6
   2 -15   3 4.79988 2.69786   3
   2 -15   3 7.59124 2.82103   4
  -3  15  -3 13.9024 3.57263   6
   3 -15   3 11.3184 3.22784   4
   3 -15   3 25.6717 4.38980   3
  -4  15  -3 9.91040 3.46633   6
   4 -15   3 10.8105 3.32540   3
   4 -15   3 4.58790 2.98207   4
  -5  15  -3 8.83946 3.52677   6
   5 -15   3 4.38408 3.04033   3
   5 -15   3 5.60309 3.20099   4
   6  14  -3 12.7782 3.88051   2
  -6 -14   3 13.6392 3.96468   4
  -6 -14   3 10.2823 2.84561   5
  -6 -14   3 8.22363 3.65239   3
   5  14  -3 2.02066 2.99257   2
  -5 -14   3 3.85977 2.46409   5
  -5 -14   3 0.67672 2.55590   3
  -5 -14   3 3.68657 3.09533   4
   4  14  -3 31.3254 4.01752   6
   4  14  -3 23.9268 4.17262   2
  -4 -14   3 30.5621 4.72328   3
  -4 -14   3 34.2401 4.59478   4
  -4 -14   3 32.3200 4.06089   5
   3  14  -3 2.79183 2.69151   2
   3  14  -3 2.18692 2.39407   6
  -3 -14   3 3.32954 2.41553   5
  -3 -14   3 4.22701 2.75412   3
  -3 -14   3 -0.6631 2.31689   4
   2  14  -3 16.2343 3.63817   2
   2  14  -3 15.1557 3.21430   6
  -2 -14   3 21.2922 3.76591   5
  -2 -14   3 19.8498 3.76781   4
  -2 -14   3 20.3556 3.76115   3
   1  14  -3 -1.5988 2.41315   2
   1  14  -3 -1.5822 2.17922   6
  -1 -14   3 -0.9689 2.12121   5
  -1 -14   3 -1.3709 1.94763   4
  -1 -14   3 2.95093 2.43269   3
   0  14  -3 0.32068 2.50062   2
   0  14  -3 4.90204 2.78350   6
   0 -14   3 2.87560 2.46545   5
   0 -14   3 -1.1920 1.93745   3
   0 -14   3 1.79689 2.38054   4
  -1  14  -3 1.32937 2.45288   2
  -1  14  -3 2.44819 2.41908   6
   1 -14   3 4.32136 2.34710   3
   1 -14   3 2.89496 2.57402   5
   1 -14   3 1.76411 2.14797   4
  -2  14  -3 4.08500 2.69010   6
  -2  14  -3 2.82592 2.47262   2
   2 -14   3 4.47234 2.57317   3
   2 -14   3 5.93949 3.02238   5
   2 -14   3 2.68484 2.40485   4
  -3  14  -3 2.36612 2.56524   6
   3 -14   3 -0.0998 2.13236   3
   3 -14   3 2.35364 2.34436   4
  -4  14  -3 26.4802 4.39068   6
   4 -14   3 32.3223 4.67496   4
   4 -14   3 38.1715 4.85936   3
  -5  14  -3 11.3475 3.46343   6
   5 -14   3 14.8726 3.58850   3
   5 -14   3 12.9137 3.52548   4
  -6  14  -3 13.2349 3.74581   6
   6 -14   3 19.0826 3.97765   3
   6 -14   3 10.7945 3.67169   4
   7  13  -3 4.59567 3.51164   2
  -7 -13   3 1.40318 2.84222   3
  -7 -13   3 3.13044 2.11998   5
  -7 -13   3 3.54849 3.33030   4
   6  13  -3 3.01917 2.81345   2
  -6 -13   3 2.40726 1.94522   5
  -6 -13   3 -0.5216 2.63807   4
  -6 -13   3 1.40297 2.83676   3
   5  13  -3 0.64288 2.75564   2
   5  13  -3 -0.4105 2.08419   6
  -5 -13   3 1.22066 2.57379   3
  -5 -13   3 4.41206 2.33373   5
  -5 -13   3 1.87998 2.74787   4
   4  13  -3 -0.5214 2.53451   2
   4  13  -3 4.97112 2.45065   6
  -4 -13   3 0.76458 2.42825   4
  -4 -13   3 1.75647 2.09626   5
  -4 -13   3 1.49808 2.50014   3
   3  13  -3 32.3200 3.97095   6
   3  13  -3 27.2827 4.24768   2
  -3 -13   3 54.1340 5.72943   3
  -3 -13   3 36.5676 4.47401   4
  -3 -13   3 36.9894 4.41568   5
   2  13  -3 4.17371 2.72454   2
   2  13  -3 6.97998 2.55046   6
  -2 -13   3 9.08908 2.82831   3
  -2 -13   3 8.95794 2.83371   4
  -2 -13   3 5.88784 2.36897   5
   1  13  -3 3.52217 2.32599   6
   1  13  -3 3.53431 2.41074   2
  -1 -13   3 2.28656 2.21190   4
  -1 -13   3 4.04221 2.32122   5
  -1 -13   3 1.88716 2.18000   3
   0  13  -3 1.83979 2.32290   2
   0  13  -3 3.89754 2.33008   6
   0 -13   3 1.66141 1.99110   3
   0 -13   3 3.39950 2.16204   4
   0 -13   3 1.84074 2.22526   5
  -1  13  -3 27.2528 3.74580   2
  -1  13  -3 38.5854 4.37296   6
   1 -13   3 33.1090 4.20520   4
   1 -13   3 36.8434 4.45160   3
   1 -13   3 40.7128 4.69838   5
  -2  13  -3 2.24307 2.34235   6
  -2  13  -3 1.88389 2.25593   2
   2 -13   3 4.65597 2.50586   5
   2 -13   3 4.18824 2.35362   4
   2 -13   3 5.15912 2.45099   3
  -3  13  -3 69.6367 5.67584   6
  -3  13  -3 65.2062 7.45840   2
   3 -13   3 77.2240 5.94547   3
   3 -13   3 73.5081 5.75299   4
  -4  13  -3 2.91877 2.40371   6
   4 -13   3 7.62195 2.80101   3
   4 -13   3 2.70872 2.49644   4
  -5  13  -3 1.15816 2.47260   6
   5 -13   3 1.32003 2.21430   3
   5 -13   3 -0.7518 2.33747   4
  -6  13  -3 -0.1749 2.51194   6
  -6  13  -3 1.70776 2.49233   7
   6 -13   3 -0.8955 2.46224   3
   6 -13   3 -3.7558 2.27542   4
  -7  13  -3 12.2234 3.56790   6
  -7  13  -3 6.91688 3.01798   7
   7 -13   3 5.43148 3.31963   4
   7 -13   3 9.90571 3.33914   3
   7  12  -3 0.59917 3.00956   2
  -7 -12   3 -0.4576 2.79197   4
  -7 -12   3 1.99577 3.11812   3
  -7 -12   3 0.73555 1.78009   5
   6  12  -3 -1.0848 2.62656   2
  -6 -12   3 2.38411 1.91652   5
  -6 -12   3 3.07848 2.93200   3
  -6 -12   3 2.05389 2.90181   4
   5  12  -3 8.39972 2.51132   6
   5  12  -3 9.19277 3.27944   2
  -5 -12   3 6.50846 2.27534   5
  -5 -12   3 8.57031 3.19573   4
  -5 -12   3 10.7658 3.33976   3
   4  12  -3 95.0940 5.75722   6
   4  12  -3 90.3364 6.64102   2
  -4 -12   3 86.0385 6.62032   3
  -4 -12   3 99.3040 5.75495   5
  -4 -12   3 87.0773 6.30682   4
   3  12  -3 -0.5965 1.84383   6
   3  12  -3 2.90124 2.59352   2
  -3 -12   3 2.16888 2.21630   3
  -3 -12   3 4.58302 2.41919   4
  -3 -12   3 4.63978 2.16484   5
   2  12  -3 37.6366 4.10880   6
   2  12  -3 29.4034 4.02489   2
  -2 -12   3 33.8712 3.98166   4
  -2 -12   3 47.2860 5.04441   3
  -2 -12   3 39.8030 4.31662   5
   1  12  -3 80.5821 5.79306   2
   1  12  -3 76.7180 5.45719   6
  -1 -12   3 83.8733 5.58155   5
  -1 -12   3 85.0433 5.96004   3
  -1 -12   3 86.2356 5.71602   4
   0  12  -3 4.64354 2.27928   6
   0  12  -3 6.15283 2.49369   2
   0 -12   3 8.13263 2.56794   5
   0 -12   3 9.59848 2.66123   3
   0 -12   3 8.09556 2.48505   4
  -1  12  -3 130.498 7.22549   6
  -1  12  -3 126.872 7.01724   2
   1 -12   3 131.842 7.15374   4
   1 -12   3 139.905 7.55670   5
   1 -12   3 152.278 7.83101   3
  -2  12  -3 224.778 9.81700   6
  -2  12  -3 201.316 9.02419   2
   2 -12   3 199.280 9.48825   4
   2 -12   3 224.232 10.0389   5
   2 -12   3 210.858 10.0375   3
  -3  12  -3 52.4691 5.00762   6
  -3  12  -3 53.8298 4.24629   2
   3 -12   3 54.5624 5.01573   3
   3 -12   3 62.5645 5.09360   4
   3 -12   3 65.0300 6.25170   5
  -4  12  -3 -0.6661 1.70720   7
  -4  12  -3 0.07682 2.03578   6
   4 -12   3 1.21939 2.01681   3
   4 -12   3 -0.7581 2.03460   4
  -5  12  -3 10.7827 3.10873   6
  -5  12  -3 3.68780 2.29467   7
  -5  12  -3 6.13715 2.28337   1
   5 -12   3 3.18195 2.45929   3
   5 -12   3 6.43578 2.85082   4
  -6  12  -3 69.8389 5.73263   6
  -6  12  -3 74.2626 5.42630   7
  -6  12  -3 74.1391 5.21099   1
   6 -12   3 67.9715 5.88072   3
   6 -12   3 56.7665 6.05197   4
  -7  12  -3 1.20614 2.42254   1
  -7  12  -3 1.72750 2.60824   7
  -7  12  -3 0.62556 2.49673   6
   7 -12   3 1.30069 2.85428   4
   7 -12   3 1.94727 2.63426   3
   8  11  -3 5.40437 3.13109   2
  -8 -11   3 6.98732 3.56597   4
  -8 -11   3 0.99393 3.08645   3
  -8 -11   3 2.90318 2.07381   5
   7  11  -3 2.28664 2.86036   2
  -7 -11   3 1.51301 2.96847   4
  -7 -11   3 -0.4947 2.46232   3
  -7 -11   3 -0.8315 1.57228   5
   6  11  -3 3.62963 2.85384   2
  -6 -11   3 4.08663 1.94564   5
  -6 -11   3 4.81393 2.73982   3
  -6 -11   3 1.22149 2.70313   4
   5  11  -3 -0.7452 1.71674   6
   5  11  -3 -0.8502 2.11144   2
  -5 -11   3 -0.5497 1.49224   5
  -5 -11   3 0.03356 2.32998   4
  -5 -11   3 0.14410 2.18127   3
   4  11  -3 7.41222 2.24087   6
   4  11  -3 8.16955 2.92859   2
  -4 -11   3 8.47712 2.21852   5
  -4 -11   3 5.34026 2.48925   4
  -4 -11   3 10.1308 2.68877   3
   3  11  -3 10.4186 3.02254   2
   3  11  -3 6.31187 2.33555   6
  -3 -11   3 7.52263 2.52732   4
  -3 -11   3 15.9806 2.68163   5
  -3 -11   3 8.76801 2.49854   3
   2  11  -3 0.07511 2.19868   2
   2  11  -3 0.82104 1.82400   6
  -2 -11   3 0.38194 1.92402   4
  -2 -11   3 -0.3671 1.77098   3
  -2 -11   3 1.75763 1.82116   5
   1  11  -3 351.069 13.1280   2
   1  11  -3 310.854 12.4573   6
  -1 -11   3 339.039 13.4410   3
  -1 -11   3 334.323 12.7850   5
  -1 -11   3 333.392 12.7081   4
   0  11  -3 6.23905 2.38479   2
   0  11  -3 11.8508 2.58387   6
   0 -11   3 8.25091 2.31396   4
   0 -11   3 10.6996 2.65728   5
   0 -11   3 14.2424 2.88168   3
  -1  11  -3 3.60200 2.18524   6
  -1  11  -3 5.73374 2.15565   2
   1 -11   3 7.26879 2.39836   3
   1 -11   3 4.08425 2.03014   4
   1 -11   3 8.00138 2.41122   5
  -2  11  -3 4.42105 2.26202   6
  -2  11  -3 5.52501 1.59826   7
  -2  11  -3 6.56105 2.15663   2
   2 -11   3 9.76351 2.73217   5
   2 -11   3 6.14359 2.37177   3
   2 -11   3 4.40370 2.15633   4
  -3  11  -3 49.7072 3.27188   1
  -3  11  -3 50.2091 3.93003   2
  -3  11  -3 45.2634 4.51849   6
  -3  11  -3 40.3774 3.44466   7
   3 -11   3 53.0168 5.03528   5
   3 -11   3 38.2921 4.23504   4
   3 -11   3 46.8029 4.74862   3
  -4  11  -3 -0.6283 1.99350   6
  -4  11  -3 -0.1832 1.85654   5
  -4  11  -3 -0.1230 1.71916   7
  -4  11  -3 0.38651 1.53727   1
   4 -11   3 -0.6450 1.96465   4
   4 -11   3 0.55689 2.05801   3
  -5  11  -3 9.42478 2.75575   5
  -5  11  -3 8.46143 2.53539   7
  -5  11  -3 8.26732 2.80518   6
  -5  11  -3 9.17861 2.38608   1
   5 -11   3 11.4182 3.04290   4
   5 -11   3 10.0961 2.92295   3
  -6  11  -3 -2.2704 1.98901   6
  -6  11  -3 1.26936 2.56130   5
  -6  11  -3 -0.4087 2.13403   7
  -6  11  -3 -1.1042 1.96534   1
   6 -11   3 1.05052 2.40286   4
   6 -11   3 -2.3521 1.92819   3
  -7  11  -3 4.35091 2.38765   1
  -7  11  -3 11.0594 3.29449   5
  -7  11  -3 3.27122 2.71045   7
  -7  11  -3 7.23102 3.02368   6
   7 -11   3 3.22391 2.78344   4
   7 -11   3 5.71761 2.68433   3
  -8  11  -3 22.6653 3.86676   1
  -8  11  -3 28.6158 4.46694   5
  -8  11  -3 32.3078 4.61684   7
  -8  11  -3 32.0753 4.60359   6
   8 -11   3 26.6737 4.43429   3
   8 -11   3 24.9877 4.67385   4
   8  10  -3 19.0622 4.04571   2
  -8 -10   3 22.6730 4.32642   3
  -8 -10   3 15.8136 4.03823   4
  -8 -10   3 21.5349 2.91994   5
   7  10  -3 43.9325 5.26412   2
  -7 -10   3 43.0737 3.61584   5
  -7 -10   3 30.8165 4.86727   3
  -7 -10   3 37.7950 4.86697   4
   6  10  -3 39.5478 3.77332   6
   6  10  -3 27.0970 4.13473   2
  -6 -10   3 31.2226 4.30972   4
  -6 -10   3 32.8658 4.71957   3
  -6 -10   3 37.3655 3.51336   5
   5  10  -3 1.95572 2.49451   2
   5  10  -3 3.94111 2.05777   6
  -5 -10   3 5.07942 2.59494   4
  -5 -10   3 1.66920 1.98341   3
  -5 -10   3 3.32545 1.69940   5
   4  10  -3 54.4667 4.21646   6
   4  10  -3 50.2165 5.01580   2
  -4 -10   3 52.7475 4.61672   3
  -4 -10   3 55.1646 3.95127   5
  -4 -10   3 68.0184 5.07306   4
   3  10  -3 16.6203 2.62320   6
   3  10  -3 18.6746 3.16250   2
  -3 -10   3 20.8859 3.28358   3
  -3 -10   3 20.1240 3.03758   4
  -3 -10   3 21.0291 2.84190   5
   2  10  -3 12.4694 2.84422   2
   2  10  -3 10.1644 2.30471   6
  -2 -10   3 11.4508 2.51449   4
  -2 -10   3 13.9047 2.48727   5
  -2 -10   3 12.7760 2.59076   3
   1  10  -3 59.6428 4.41572   6
   1  10  -3 56.6401 4.56878   2
  -1 -10   3 57.4326 4.27704   4
  -1 -10   3 62.3606 4.68962   3
  -1 -10   3 71.0040 4.63353   5
   0  10  -3 93.7085 5.45818   6
   0  10  -3 90.0201 5.35700   2
   0 -10   3 87.9421 5.55462   3
   0 -10   3 89.6449 5.23955   4
   0 -10   3 101.168 5.64666   5
  -1  10  -3 0.44680 1.73735   6
  -1  10  -3 0.26932 1.74520   2
  -1  10  -3 0.36594 1.01888   7
   1 -10   3 -0.1216 1.45106   4
   1 -10   3 1.08488 1.65473   3
   1 -10   3 -1.1501 1.68129   5
  -2  10  -3 148.280 5.50552   1
  -2  10  -3 148.394 5.86950   7
  -2  10  -3 146.102 7.01552   5
  -2  10  -3 142.862 7.08497   6
  -2  10  -3 148.432 6.65142   2
   2 -10   3 127.192 6.89613   4
   2 -10   3 128.489 7.09535   5
   2 -10   3 146.660 7.34636   3
  -3  10  -3 21.0950 2.55072   2
  -3  10  -3 19.2153 3.00045   6
  -3  10  -3 16.0048 2.08335   1
  -3  10  -3 16.7068 2.36383   7
  -3  10  -3 13.4477 2.66015   5
   3 -10   3 17.8822 3.05083   5
   3 -10   3 19.9963 3.05287   4
   3 -10   3 15.5126 2.75481   3
  -4  10  -3 -0.7871 1.75953   5
  -4  10  -3 0.58839 1.52162   1
  -4  10  -3 -0.5149 1.83631   6
  -4  10  -3 1.48415 1.68757   7
   4 -10   3 1.37772 1.99282   4
   4 -10   3 1.23502 1.93434   3
  -5  10  -3 4.52595 2.33296   5
  -5  10  -3 7.18693 2.51387   6
  -5  10  -3 6.27752 2.09888   1
  -5  10  -3 9.41852 2.51543   7
   5 -10   3 7.23434 2.69265   4
   5 -10   3 5.73812 2.39332   3
  -6  10  -3 89.7006 5.94407   7
  -6  10  -3 85.7871 5.95409   6
  -6  10  -3 96.2451 5.81783   1
  -6  10  -3 107.021 6.68801   5
   6 -10   3 98.3178 6.64694   3
   6 -10   3 90.5941 6.56132   4
  -7  10  -3 0.07232 2.21246   1
  -7  10  -3 1.42587 2.48882   7
  -7  10  -3 -0.2730 2.29433   6
  -7  10  -3 1.50256 2.36256   5
   7 -10   3 4.43954 2.89274   4
   7 -10   3 1.34303 2.30876   3
  -8  10  -3 5.77976 2.78035   5
  -8  10  -3 -0.0539 2.37901   7
  -8  10  -3 4.02529 2.66434   1
  -8  10  -3 1.02199 2.52736   6
   8 -10   3 3.24608 2.73271   3
   8 -10   3 1.09066 2.80285   4
  -9  10  -3 35.2842 4.81605   1
  -9  10  -3 32.8544 4.86493   5
  -9  10  -3 26.6541 4.63171   7
  -9  10  -3 42.0405 4.84969   6
   9 -10   3 33.3238 4.98575   3
   9 -10   3 31.4280 5.31170   4
   9   9  -3 12.1256 3.56128   2
  -9  -9   3 16.8871 2.64957   5
  -9  -9   3 26.7993 4.86587   4
   8   9  -3 7.27416 3.05416   2
  -8  -9   3 5.22891 3.06240   4
  -8  -9   3 3.09633 2.68756   3
  -8  -9   3 4.38975 1.79744   5
   7   9  -3 8.19642 3.06256   2
  -7  -9   3 5.68231 1.77850   5
  -7  -9   3 9.96704 3.36727   4
  -7  -9   3 4.35563 2.78647   3
   6   9  -3 32.7399 4.15415   2
   6   9  -3 29.1389 3.19873   6
  -6  -9   3 29.0999 4.18457   3
  -6  -9   3 30.6400 3.06316   5
  -6  -9   3 18.7523 3.54542   4
   5   9  -3 63.9555 4.25823   6
   5   9  -3 67.4588 5.39518   2
  -5  -9   3 64.9104 5.06032   4
  -5  -9   3 72.8811 5.62284   3
  -5  -9   3 75.6321 4.26146   5
   4   9  -3 8.47212 2.40813   2
   4   9  -3 9.01747 2.05196   6
  -4  -9   3 12.5394 2.75777   3
  -4  -9   3 8.70185 1.90461   5
  -4  -9   3 8.17052 2.45155   4
   3   9  -3 116.661 5.76234   6
   3   9  -3 115.639 6.45715   2
  -3  -9   3 111.349 5.55540   5
  -3  -9   3 112.445 6.37578   3
  -3  -9   3 121.972 6.25558   4
   2   9  -3 16.1991 2.45475   6
   2   9  -3 16.9511 2.85344   2
  -2  -9   3 16.5065 2.85934   3
  -2  -9   3 12.1422 2.35872   4
  -2  -9   3 9.59391 2.02168   5
   1   9  -3 10.9023 2.20648   6
   1   9  -3 8.52530 2.29221   2
  -1  -9   3 9.26983 2.10705   3
  -1  -9   3 6.69566 1.91011   5
  -1  -9   3 15.3736 2.43415   4
   0   9  -3 11.0047 2.11576   5
   0   9  -3 9.68514 1.02661   7
   0   9  -3 6.93245 2.00070   6
   0   9  -3 10.5168 2.26803   2
   0  -9   3 9.11816 2.18392   3
   0  -9   3 8.70856 2.18828   5
   0  -9   3 7.96325 1.88755   4
  -1   9  -3 140.881 4.89817   1
  -1   9  -3 144.342 6.53785   5
  -1   9  -3 145.608 6.55039   2
  -1   9  -3 139.265 6.61097   6
  -1   9  -3 139.294 5.22597   7
   1  -9   3 136.613 6.89330   3
   1  -9   3 140.349 6.52036   4
   1  -9   3 142.568 6.82477   5
  -2   9  -3 289.212 9.98166   7
  -2   9  -3 300.148 9.68768   1
  -2   9  -3 297.499 11.0918   5
  -2   9  -3 282.067 11.0871   6
  -2   9  -3 291.055 10.5601   2
   2  -9   3 292.035 11.3906   5
   2  -9   3 287.415 11.0938   4
   2  -9   3 294.112 11.5374   3
  -3   9  -3 0.66926 1.62174   6
  -3   9  -3 0.38376 1.38103   7
  -3   9  -3 0.11232 1.25809   1
  -3   9  -3 -0.1675 1.65115   5
  -3   9  -3 -0.2105 1.34488   2
   3  -9   3 0.26779 1.76284   5
   3  -9   3 -0.9253 1.43390   4
   3  -9   3 -0.7500 1.38721   3
  -4   9  -3 5.28055 2.03888   6
  -4   9  -3 2.53992 2.08575   5
  -4   9  -3 3.88102 1.79188   7
  -4   9  -3 3.84044 1.67892   1
  -4   9  -3 5.30528 1.56688   2
   4  -9   3 5.18989 2.22706   5
   4  -9   3 2.17285 1.87331   4
   4  -9   3 4.17761 2.03937   3
  -5   9  -3 3.39485 1.92704   1
  -5   9  -3 7.85944 2.47215   6
  -5   9  -3 7.59981 2.30719   7
  -5   9  -3 4.90774 2.13303   5
   5  -9   3 6.44478 2.38745   3
   5  -9   3 4.52901 2.31590   4
  -6   9  -3 58.1713 4.99753   5
  -6   9  -3 58.4371 4.72118   6
  -6   9  -3 55.9515 4.40040   1
  -6   9  -3 46.7882 4.62843   7
   6  -9   3 55.5304 5.05840   3
   6  -9   3 58.9247 5.21060   4
  -7   9  -3 4.44782 2.55559   5
  -7   9  -3 0.21058 2.07145   1
  -7   9  -3 2.24159 2.47901   7
  -7   9  -3 2.11001 2.30273   6
   7  -9   3 5.12996 2.84306   4
   7  -9   3 1.58732 2.36276   3
  -8   9  -3 6.23590 2.95306   7
  -8   9  -3 11.5731 2.89000   1
  -8   9  -3 13.9386 3.13164   6
  -8   9  -3 3.90801 2.68918   5
   8  -9   3 9.91700 3.40482   4
   8  -9   3 14.8432 3.59141   3
  -9   9  -3 84.7995 6.98317   7
  -9   9  -3 94.6586 6.62046   6
  -9   9  -3 87.7982 6.67300   1
  -9   9  -3 98.7270 7.19529   5
   9  -9   3 95.0951 7.29832   3
   9  -9   3 93.1339 7.57618   4
   9   8  -3 0.70731 2.66337   2
  -9  -8   3 -0.7020 2.81760   4
  -9  -8   3 0.06585 1.52062   5
   8   8  -3 26.0414 4.09149   2
  -8  -8   3 32.7998 4.94131   3
  -8  -8   3 26.6771 4.34519   4
  -8  -8   3 32.4208 3.00402   5
   7   8  -3 40.0196 4.49093   2
  -7  -8   3 39.1088 5.01437   3
  -7  -8   3 45.6751 3.27506   5
  -7  -8   3 42.1470 5.04536   4
   6   8  -3 2.89395 1.77559   6
   6   8  -3 4.41316 2.54147   2
  -6  -8   3 4.52785 2.26063   3
  -6  -8   3 4.02167 2.46602   4
  -6  -8   3 4.66569 1.54006   5
   5   8  -3 1.46429 2.18433   2
   5   8  -3 3.99319 1.74870   6
  -5  -8   3 3.12043 2.16206   3
  -5  -8   3 3.39179 1.39754   5
  -5  -8   3 2.04862 2.12608   4
   4   8  -3 35.7041 3.90823   2
   4   8  -3 42.5676 3.32093   6
  -4  -8   3 39.9949 4.16833   3
  -4  -8   3 38.7624 2.97619   5
  -4  -8   3 33.9980 3.64789   4
   3   8  -3 17.6813 2.87497   2
   3   8  -3 13.4085 2.13703   6
  -3  -8   3 17.2756 2.55524   4
  -3  -8   3 22.6589 2.63136   5
  -3  -8   3 11.7002 1.98333   5
  -3  -8   3 14.1393 2.57870   3
   2   8  -3 1.52930 1.67333   2
   2   8  -3 2.88175 1.58414   6
  -2  -8   3 2.60966 1.35148   5
  -2  -8   3 2.38518 1.43389   5
  -2  -8   3 1.89143 1.50930   3
  -2  -8   3 3.48628 1.62974   4
   1   8  -3 138.137 6.48758   2
   1   8  -3 132.423 6.25280   5
   1   8  -3 141.353 6.18321   6
  -1  -8   3 131.334 6.05293   5
  -1  -8   3 132.801 6.04763   4
  -1  -8   3 143.788 6.71723   3
   0   8  -3 145.096 4.92245   7
   0   8  -3 153.668 6.61319   6
   0   8  -3 150.241 6.62243   2
   0  -8   3 140.303 6.82069   3
   0  -8   3 155.032 6.57760   4
   0  -8   3 151.000 6.64565   5
  -1   8  -3 15.7861 2.35701   6
  -1   8  -3 18.5702 1.46186   1
  -1   8  -3 17.6798 1.70969   7
  -1   8  -3 19.5762 2.50747   2
  -1   8  -3 17.7377 2.33640   5
   1  -8   3 15.6493 2.35612   5
   1  -8   3 17.0998 2.52162   3
   1  -8   3 18.5980 2.48034   4
  -2   8  -3 4.89838 1.71111   5
  -2   8  -3 6.28228 1.45206   7
  -2   8  -3 3.53561 1.15233   1
  -2   8  -3 1.57439 1.62319   6
  -2   8  -3 2.70745 1.55452   2
   2  -8   3 2.85782 1.56038   4
   2  -8   3 3.53619 1.70203   5
   2  -8   3 3.18101 1.66193   3
  -3   8  -3 150.846 6.27921   7
  -3   8  -3 152.145 6.06864   2
  -3   8  -3 157.953 7.02195   5
  -3   8  -3 147.683 6.02067   1
  -3   8  -3 149.979 6.96826   6
   3  -8   3 144.039 7.12677   3
   3  -8   3 159.675 7.06208   4
   3  -8   3 142.980 6.97163   5
  -4   8  -3 7.01642 2.12324   6
  -4   8  -3 8.47893 2.06378   7
  -4   8  -3 6.51709 2.01388   5
  -4   8  -3 6.55397 1.46438   2
  -4   8  -3 7.37464 1.84640   1
   4  -8   3 8.20577 2.25708   5
   4  -8   3 4.00418 1.94452   4
   4  -8   3 8.48779 2.17659   3
  -5   8  -3 3.72205 2.02568   6
  -5   8  -3 7.03715 2.09853   1
  -5   8  -3 6.08658 2.18334   5
  -5   8  -3 7.22813 2.13730   7
   5  -8   3 3.70339 2.00546   3
   5  -8   3 4.50163 2.30511   4
  -6   8  -3 769.111 25.3904   7
  -6   8  -3 757.723 25.0689   6
  -6   8  -3 765.544 25.5545   5
  -6   8  -3 740.489 24.9576   1
   6  -8   3 793.089 26.0867   3
   6  -8   3 780.129 26.0124   4
  -7   8  -3 10.3820 2.69758   6
  -7   8  -3 11.7862 3.03283   5
  -7   8  -3 11.3890 2.78231   1
  -7   8  -3 6.74320 2.64047   7
   7  -8   3 10.5165 2.82346   3
   7  -8   3 9.74205 3.06796   4
  -8   8  -3 48.3097 4.73270   1
  -8   8  -3 50.3701 4.87359   6
  -8   8  -3 43.8913 4.89640   7
  -8   8  -3 48.7400 5.13629   5
   8  -8   3 42.0461 5.03772   3
   8  -8   3 41.7245 5.21825   4
  -9   8  -3 1.93824 2.88804   7
  -9   8  -3 2.53665 2.50198   6
  -9   8  -3 3.25091 2.87939   5
  -9   8  -3 -1.2131 2.46421   1
   9  -8   3 1.36857 2.95605   4
   9  -8   3 5.20073 2.93532   3
  10   7  -3 2.80250 3.56561   3
  10   7  -3 -4.1345 2.37723   2
 -10  -7   3 -2.1536 3.11539   4
 -10  -7   3 -1.5352 1.62841   5
   9   7  -3 3.67401 3.06853   3
   9   7  -3 2.28705 2.69793   2
  -9  -7   3 3.65451 1.73697   5
  -9  -7   3 3.56488 3.10072   4
   8   7  -3 31.5931 4.12636   2
  -8  -7   3 23.4997 4.05770   4
  -8  -7   3 18.3276 3.93600   3
  -8  -7   3 25.2289 2.57155   5
   7   7  -3 150.691 8.20071   6
   7   7  -3 161.208 8.23042   2
  -7  -7   3 161.824 6.41590   5
  -7  -7   3 169.993 7.30064   1
  -7  -7   3 165.696 8.99342   3
  -7  -7   3 159.958 8.42325   4
   6   7  -3 481.969 15.4850   6
   6   7  -3 466.791 16.7939   2
  -6  -7   3 467.642 14.9158   5
  -6  -7   3 443.848 16.6743   4
  -6  -7   3 470.388 17.4399   3
  -6  -7   3 435.550 16.9379   7
  -6  -7   3 470.752 15.0694   1
   5   7  -3 2.35881 1.87601   2
   5   7  -3 8.04034 1.85611   6
  -5  -7   3 4.93196 2.18351   3
  -5  -7   3 4.82418 1.33789   1
  -5  -7   3 2.62987 1.27995   5
  -5  -7   3 5.03484 1.34662   5
  -5  -7   3 5.87589 2.37021   4
  -5  -7   3 4.36837 1.25637   7
   4   7  -3 -0.2941 0.78549   7
   4   7  -3 -0.3446 1.73869   2
   4   7  -3 0.56290 1.36097   6
  -4  -7   3 1.08695 1.07729   5
  -4  -7   3 0.79050 0.82584   1
  -4  -7   3 0.19186 1.62877   3
  -4  -7   3 -0.9459 0.91328   5
  -4  -7   3 0.44490 1.67902   4
   3   7  -3 2.32023 0.63737   1
   3   7  -3 2.22371 0.61905   7
   3   7  -3 2.20529 1.41640   6
   3   7  -3 2.31565 1.81790   2
  -3  -7   3 2.32779 1.20299   5
  -3  -7   3 3.49243 1.57093   3
  -3  -7   3 2.76777 1.55945   4
  -3  -7   3 3.04005 1.23967   5
   2   7  -3 19.8762 2.63359   2
   2   7  -3 20.9764 2.42267   6
  -2  -7   3 28.6291 2.44805   5
  -2  -7   3 23.0813 2.59713   4
  -2  -7   3 19.1425 2.59730   3
  -2  -7   3 20.2372 2.27204   5
   1   7  -3 248.059 9.54869   2
   1   7  -3 259.880 9.29546   6
  -1  -7   3 256.163 9.81929   3
  -1  -7   3 249.700 9.18703   5
  -1  -7   3 252.869 9.06730   5
  -1  -7   3 246.686 9.15613   4
   0   7  -3 8.56386 0.70714   1
   0   7  -3 9.92430 1.05809   7
   0   7  -3 7.64665 1.79751   6
   0   7  -3 9.49314 1.69068   5
   0   7  -3 3.42843 1.59115   2
   0  -7   3 8.62972 1.71037   4
   0  -7   3 8.52803 1.90929   5
   0  -7   3 7.41051 1.77549   3
  -1   7  -3 11.5792 1.39968   7
  -1   7  -3 8.09594 1.06338   1
  -1   7  -3 8.36393 1.72619   5
  -1   7  -3 9.23872 1.82083   2
  -1   7  -3 5.68130 1.62327   6
   1  -7   3 8.70494 1.94103   5
   1  -7   3 9.53777 1.82901   4
   1  -7   3 6.12609 1.74977   3
  -2   7  -3 73.9199 4.24254   5
  -2   7  -3 74.9977 4.30938   6
  -2   7  -3 74.8962 3.87347   2
  -2   7  -3 78.3319 3.45271   1
  -2   7  -3 68.9688 3.56459   7
   2  -7   3 72.1808 4.22709   4
   2  -7   3 75.4895 4.47390   5
   2  -7   3 76.9420 4.47887   3
  -3   7  -3 12.5471 1.97731   7
  -3   7  -3 10.2430 1.69583   1
  -3   7  -3 11.8064 1.71787   2
  -3   7  -3 9.42872 2.06183   5
  -3   7  -3 8.34398 2.05984   6
   3  -7   3 8.76987 2.11510   5
   3  -7   3 6.54708 1.84887   3
   3  -7   3 8.10618 1.89866   4
  -4   7  -3 56.5992 2.97936   2
  -4   7  -3 55.8950 4.22694   5
  -4   7  -3 66.2584 4.00454   7
  -4   7  -3 65.2944 4.14703   6
  -4   7  -3 51.2311 3.59524   1
   4  -7   3 70.2859 4.45879   5
   4  -7   3 58.3419 4.38778   3
   4  -7   3 54.0678 4.10334   4
  -5   7  -3 13.6008 2.57498   7
  -5   7  -3 9.74153 2.25835   6
  -5   7  -3 13.0778 2.36460   1
  -5   7  -3 10.6309 2.45903   5
   5  -7   3 11.2926 2.52780   3
   5  -7   3 8.48813 2.44908   4
  -6   7  -3 44.3151 3.74364   1
  -6   7  -3 47.0132 4.47539   7
  -6   7  -3 50.7057 4.43016   5
  -6   7  -3 46.7281 4.16258   6
   6  -7   3 46.9581 4.71910   3
   6  -7   3 47.5839 4.85281   4
  -7   7  -3 4.06990 2.40419   5
  -7   7  -3 1.31609 1.96981   7
  -7   7  -3 -1.0724 1.84757   6
  -7   7  -3 3.14895 2.17164   1
   7  -7   3 2.48788 2.41464   4
   7  -7   3 1.14970 2.19565   3
  -8   7  -3 39.0100 4.53967   1
  -8   7  -3 39.8143 4.81965   7
  -8   7  -3 45.7150 4.38875   6
  -8   7  -3 36.4575 4.33389   5
   8  -7   3 41.4913 4.93662   3
   8  -7   3 48.6492 5.45128   4
  -9   7  -3 9.63642 2.89816   1
  -9   7  -3 10.9660 3.25707   5
  -9   7  -3 10.6402 2.80134   6
  -9   7  -3 4.91496 2.87925   7
   9  -7   3 5.65848 3.13914   4
   9  -7   3 12.3593 3.56445   3
 -10   7  -3 15.9396 3.82402   5
 -10   7  -3 8.94735 3.67276   7
 -10   7  -3 10.4030 3.24947   1
  10  -7   3 9.58558 3.81837   4
  10  -7   3 14.0512 3.67070   3
  10   6  -3 4.11446 3.61790   3
  10   6  -3 3.09435 3.03078   2
 -10  -6   3 2.58994 3.26871   4
 -10  -6   3 2.66367 1.73597   5
   9   6  -3 2.49734 2.54709   2
   9   6  -3 3.82900 3.16411   3
  -9  -6   3 4.55922 1.68578   5
  -9  -6   3 2.69166 2.95934   4
  -9  -6   3 3.39829 2.27670   1
   8   6  -3 17.4936 3.31023   2
  -8  -6   3 15.7738 2.65914   1
  -8  -6   3 14.0382 2.68757   7
  -8  -6   3 19.0976 2.16596   5
  -8  -6   3 18.0505 3.69093   4
   7   6  -3 4.00082 2.37617   2
   7   6  -3 0.43846 1.56126   6
  -7  -6   3 0.42540 1.59915   1
  -7  -6   3 2.17147 2.15375   3
  -7  -6   3 1.59008 1.17312   5
  -7  -6   3 -0.7500 2.22360   4
  -7  -6   3 1.71440 1.73636   7
   6   6  -3 1.07051 2.13396   2
   6   6  -3 0.05722 1.35679   6
  -6  -6   3 0.00066 1.26849   7
  -6  -6   3 0.97179 1.03244   5
  -6  -6   3 0.55111 1.32705   1
  -6  -6   3 0.21659 1.05085   5
  -6  -6   3 0.51240 2.04933   4
  -6  -6   3 -1.7936 1.83394   3
   5   6  -3 28.3718 2.68121   6
   5   6  -3 21.9264 2.90577   2
  -5  -6   3 23.1704 2.04425   5
  -5  -6   3 23.7263 2.04578   5
  -5  -6   3 27.7716 2.35776   7
  -5  -6   3 23.1056 3.11060   4
  -5  -6   3 24.8217 3.40627   3
  -5  -6   3 27.0268 2.34435   1
   4   6  -3 52.6550 3.34362   6
   4   6  -3 58.0054 4.17850   2
  -4  -6   3 52.9237 2.65233   7
  -4  -6   3 48.2524 2.83028   5
  -4  -6   3 54.4065 2.67362   1
  -4  -6   3 54.7214 2.83306   5
  -4  -6   3 54.4552 3.99191   3
  -4  -6   3 49.0682 3.79632   4
   3   6  -3 365.016 10.8865   7
   3   6  -3 361.492 12.0501   6
   3   6  -3 367.912 12.8228   2
  -3  -6   3 341.360 12.2865   4
  -3  -6   3 358.363 10.8380   1
  -3  -6   3 353.670 12.9245   3
  -3  -6   3 347.711 11.6214   5
  -3  -6   3 363.088 11.5281   5
   2   6  -3 104.193 5.26466   2
   2   6  -3 113.689 4.95610   6
   2   6  -3 113.280 3.53560   7
  -2  -6   3 108.613 4.55201   5
  -2  -6   3 112.637 5.03647   4
  -2  -6   3 113.358 4.75815   5
  -2  -6   3 104.797 5.40320   3
   1   6  -3 1.47277 1.39175   2
   1   6  -3 1.62663 0.51258   7
   1   6  -3 1.62919 1.26788   6
  -1  -6   3 0.56059 1.15898   4
  -1  -6   3 3.27006 1.15741   5
  -1  -6   3 1.06825 1.18146   5
  -1  -6   3 0.55168 1.07037   3
   0   6  -3 24.5581 1.12141   1
   0   6  -3 22.4527 1.47478   7
   0   6  -3 24.2331 2.37973   6
   0   6  -3 25.8524 2.34465   5
   0  -6   3 21.4941 2.30141   5
   0  -6   3 22.0143 2.19041   4
   0  -6   3 20.0596 2.33218   3
  -1   6  -3 -0.4286 1.15355   6
  -1   6  -3 0.82740 0.91974   7
  -1   6  -3 1.31134 1.29898   2
  -1   6  -3 0.95111 1.17254   5
  -1   6  -3 0.67002 0.74387   1
   1  -6   3 0.76185 1.16539   3
   1  -6   3 -0.2563 1.04207   4
   1  -6   3 -0.4530 1.22669   5
  -2   6  -3 301.915 10.8786   6
  -2   6  -3 314.379 10.9158   5
  -2   6  -3 322.925 10.4244   2
  -2   6  -3 316.279 10.1005   1
  -2   6  -3 308.472 10.3440   7
   2  -6   3 317.002 11.2715   3
   2  -6   3 307.064 10.8632   4
   2  -6   3 302.095 11.0598   5
  -3   6  -3 427.783 13.3979   2
  -3   6  -3 399.424 14.2617   6
  -3   6  -3 424.767 14.0242   7
  -3   6  -3 445.726 13.8417   1
  -3   6  -3 419.278 14.4339   5
   3  -6   3 426.045 14.5769   5
   3  -6   3 445.685 14.9010   3
   3  -6   3 424.073 14.4047   4
  -4   6  -3 3.44809 1.60980   6
  -4   6  -3 2.04647 1.39203   1
  -4   6  -3 3.09484 1.76487   5
  -4   6  -3 1.29144 1.43014   7
  -4   6  -3 2.71430 1.00603   2
   4  -6   3 2.45003 1.59795   5
   4  -6   3 1.37894 1.54949   4
   4  -6   3 0.16370 1.46786   3
  -5   6  -3 14.2500 2.47254   5
  -5   6  -3 10.8182 2.08919   1
  -5   6  -3 7.13851 2.03568   6
  -5   6  -3 13.9918 2.53663   7
   5  -6   3 10.1128 2.36328   3
   5  -6   3 8.92907 2.09755   5
   5  -6   3 11.8711 2.54943   4
  -6   6  -3 398.919 14.7111   7
  -6   6  -3 406.671 14.1450   6
  -6   6  -3 396.937 14.3912   1
  -6   6  -3 401.079 14.5857   5
   6  -6   3 412.015 15.1568   4
   6  -6   3 395.217 15.1051   3
  -7   6  -3 0.06997 1.78052   6
  -7   6  -3 1.36334 1.92834   1
  -7   6  -3 3.49822 2.36719   7
  -7   6  -3 1.34203 1.96878   5
   7  -6   3 1.49129 2.14480   3
   7  -6   3 -0.3275 2.15001   4
  -8   6  -3 2.53561 2.47570   7
  -8   6  -3 6.13776 2.34493   6
  -8   6  -3 3.42004 2.35969   1
  -8   6  -3 3.35841 2.31775   5
   8  -6   3 6.14782 2.86433   4
   8  -6   3 2.81147 2.44619   3
  -9   6  -3 12.0292 3.14055   1
  -9   6  -3 11.7951 2.95469   5
  -9   6  -3 21.0743 3.33589   6
  -9   6  -3 11.5527 3.26439   7
   9  -6   3 12.0980 3.42442   3
   9  -6   3 7.62211 3.12515   4
 -10   6  -3 3.81647 2.88716   5
 -10   6  -3 -0.2551 2.71626   1
 -10   6  -3 0.34626 2.81642   7
  10  -6   3 -0.6995 2.55579   3
  10  -6   3 3.17543 3.15051   4
  10   5  -3 3.02069 3.47850   3
 -10  -5   3 -0.8431 3.02387   4
 -10  -5   3 -0.1370 1.46628   5
 -10  -5   3 0.43310 2.26600   1
   9   5  -3 1.11811 2.29730   2
   9   5  -3 -0.8144 2.73308   3
  -9  -5   3 1.02623 2.84591   4
  -9  -5   3 -0.9159 1.94619   1
  -9  -5   3 0.61838 1.40892   5
  -9  -5   3 1.84934 2.11860   7
   8   5  -3 2.83445 2.75622   3
   8   5  -3 1.96322 2.16685   2
  -8  -5   3 3.04837 1.93619   7
  -8  -5   3 2.46959 1.30405   5
  -8  -5   3 2.65626 2.58831   4
  -8  -5   3 4.23815 2.20676   1
   7   5  -3 2.05032 1.64998   6
   7   5  -3 1.56362 2.02433   2
  -7  -5   3 -0.5315 2.17983   4
  -7  -5   3 -0.3450 1.54701   1
  -7  -5   3 2.04245 2.20995   3
  -7  -5   3 0.55183 1.52868   7
  -7  -5   3 -0.6592 0.93695   5
  -7  -5   3 -0.1032 1.07501   5
   6   5  -3 14.5267 2.70421   2
   6   5  -3 17.7035 2.30390   6
  -6  -5   3 17.1257 1.65366   5
  -6  -5   3 12.9411 2.51591   3
  -6  -5   3 21.2491 2.42557   7
  -6  -5   3 16.8770 1.60154   5
  -6  -5   3 15.4999 2.87065   4
  -6  -5   3 19.3912 2.39357   1
   5   5  -3 14.6320 2.03052   6
   5   5  -3 12.1327 2.36510   2
  -5  -5   3 13.5222 2.57921   3
  -5  -5   3 15.1745 1.49997   5
  -5  -5   3 19.0700 2.10906   7
  -5  -5   3 15.9098 2.64526   4
  -5  -5   3 13.3768 1.87888   1
  -5  -5   3 15.3857 1.48338   5
[truncated: 1,501,550 more chars]
