# Supplementary material for: Crystal structure of the RuPhos ligand
Source: Acta Crystallogr E Crystallogr Commun. 2021 Jan 26;77(Pt 2):171–4. doi: 10.1107/S2056989021000542 (PMC7869533; doi:10.1107/S2056989021000542)
Supplement: Supplementary file 2 [file e-77-00171-Isup3.hkl]

data_I                                                                          
_shelx_title ' Phos.res in P-1'                                                 
_shelx_refln_list_code          4                                               
_shelx_F_calc_maximum      291.36                                               
_exptl_crystal_F_000      1016.00                                               
_reflns_d_resolution_high  0.8381                                               
                                                                                
loop_                                                                           
 _space_group_symop_operation_xyz                                               
 'x, y, z'                                                                      
 '-x, -y, -z'                                                                   
                                                                                
_cell_length_a     9.6160                                                       
_cell_length_b    15.8209                                                       
_cell_length_c    19.0324                                                       
_cell_angle_alpha  71.205                                                       
_cell_angle_beta   85.114                                                       
_cell_angle_gamma  87.980                                                       
                                                                                
_shelx_F_squared_multiplier     1.000                                           
                                                                                
loop_                                                                           
 _refln_index_h                                                                 
 _refln_index_k                                                                 
 _refln_index_l                                                                 
 _refln_F_squared_calc                                                          
 _refln_F_squared_meas                                                          
 _refln_F_squared_sigma                                                         
 _refln_observed_status                                                         
   1   0   0          0.18          3.60         0.97 o                         
   2   0   0       2744.44       2660.80        31.02 o                         
   3   0   0        160.08        156.27         5.18 o                         
   4   0   0        177.79        192.38         5.99 o                         
   5   0   0         89.00        111.44         5.49 o                         
   6   0   0         57.10         57.82         4.96 o                         
   7   0   0       1719.47       1843.50        25.88 o                         
   8   0   0        702.04        727.50        18.76 o                         
   9   0   0          3.96          0.70         8.00 o                         
  10   0   0          4.28         15.77        11.46 o                         
  11   0   0          2.44          0.96         9.66 o                         
 -11   1   0          3.01          4.34        10.50 o                         
 -10   1   0        176.62        215.58        19.68 o                         
  -9   1   0         15.84         11.53         8.47 o                         
  -8   1   0        839.66        876.27        20.86 o                         
  -7   1   0       3165.12       3397.41        47.89 o                         
  -6   1   0         16.58         11.23         4.09 o                         
  -5   1   0       2416.33       2454.28        30.04 o                         
  -4   1   0        508.43        544.93         9.68 o                         
  -3   1   0       1391.86       1364.40        17.10 o                         
  -2   1   0         33.33         47.16         2.63 o                         
  -1   1   0        455.81        465.08         6.39 o                         
   0   1   0        876.11        887.97        11.37 o                         
   1   1   0          5.38          6.03         1.31 o                         
   2   1   0        399.32        369.61         6.17 o                         
   3   1   0       1404.64       1406.16        17.34 o                         
   4   1   0       1912.18       2050.94        24.79 o                         
   5   1   0         45.96         23.49         3.79 o                         
   6   1   0        787.91        782.98        13.74 o                         
   7   1   0       2349.92       2417.61        31.73 o                         
   8   1   0         13.18         18.90         6.10 o                         
   9   1   0          3.74          0.89         8.32 o                         
  10   1   0         66.79         52.21        10.99 o                         
  11   1   0        121.61        124.90        19.42 o                         
 -11   2   0        122.22        136.91        14.29 o                         
 -10   2   0         35.68         31.96        10.34 o                         
  -9   2   0         78.79         71.33         9.36 o                         
  -8   2   0       1028.12       1116.85        24.12 o                         
  -7   2   0          7.06          5.09         5.74 o                         
  -6   2   0        381.97        399.13         9.36 o                         
  -5   2   0          0.34         -2.35         2.92 o                         
  -4   2   0        866.35        919.57        15.33 o                         
  -3   2   0       9606.04       9924.21       110.81 o                         
  -2   2   0         49.96         42.43         4.37 o                         
  -1   2   0       3823.60       3626.47        38.31 o                         
   0   2   0      23243.73      22788.02       195.89 o                         
   1   2   0       2315.11       2241.37        21.50 o                         
   2   2   0       5041.42       5218.74        54.76 o                         
   3   2   0         55.38         49.33         3.34 o                         
   4   2   0       6137.60       6655.61        71.12 o                         
   5   2   0        538.98        569.58        10.58 o                         
   6   2   0        390.90        390.05         9.66 o                         
   7   2   0       1033.72       1080.98        18.05 o                         
   8   2   0       1128.67       1197.16        29.19 o                         
   9   2   0        139.68        103.43        10.89 o                         
  10   2   0        760.85        786.13        29.10 o                         
  11   2   0        382.86        417.82        23.80 o                         
 -11   3   0          7.70         -2.75        10.25 o                         
 -10   3   0        407.05        390.76        29.73 o                         
  -9   3   0        110.44         87.45         9.92 o                         
  -8   3   0       2066.71       2175.98        37.52 o                         
  -7   3   0       4193.43       4565.53        64.05 o                         
  -6   3   0         62.49         51.28         6.01 o                         
  -5   3   0       1802.68       1937.23        27.90 o                         
  -4   3   0         20.95         25.98         4.50 o                         
  -3   3   0       1876.81       1949.83        24.12 o                         
  -2   3   0      10705.90      11042.78       113.96 o                         
  -1   3   0      11461.70      11358.65       116.42 o                         
   0   3   0       2395.34       2240.65        24.60 o                         
   1   3   0        582.65        522.92         6.31 o                         
   2   3   0         82.44         73.95         3.51 o                         
   3   3   0        774.83        732.86        10.95 o                         
   4   3   0         82.39         72.87         4.68 o                         
   5   3   0        359.40        352.06         8.44 o                         
   6   3   0        113.86        104.98         5.92 o                         
   7   3   0       1095.34       1073.92        17.88 o                         
   8   3   0         78.90         87.70         8.85 o                         
   9   3   0        336.69        337.85        16.73 o                         
  10   3   0        121.41        135.68        13.10 o                         
  11   3   0        151.86        159.84        14.75 o                         
 -11   4   0          2.94          3.60        10.46 o                         
 -10   4   0         36.15         21.26        10.19 o                         
  -9   4   0        179.13        174.36        13.68 o                         
  -8   4   0         13.40         12.78         6.99 o                         
  -7   4   0       1998.04       2184.82        47.38 o                         
  -6   4   0         76.52         49.21         6.70 o                         
  -5   4   0         58.31         36.17         5.30 o                         
  -4   4   0        705.80        913.05        14.91 o                         
  -3   4   0        567.83        569.49         9.89 o                         
  -2   4   0        219.90        245.20         6.46 o                         
  -1   4   0        988.72        959.54        13.05 o                         
   0   4   0       4894.50       4742.79        61.30 o                         
   1   4   0         48.60         46.30         4.16 o                         
   2   4   0         12.24          5.25         2.59 o                         
   3   4   0        199.31        196.02         5.82 o                         
   4   4   0        631.88        639.10        10.97 o                         
   5   4   0          0.00          2.26         3.47 o                         
   6   4   0         12.41         19.11         4.36 o                         
   7   4   0       1378.83       1435.87        22.77 o                         
   8   4   0        344.28        387.09        15.50 o                         
   9   4   0         18.52         18.05         8.07 o                         
  10   4   0        141.98        169.64        13.85 o                         
  11   4   0          4.99          7.01        10.57 o                         
 -10   5   0        751.96        792.93        26.58 o                         
  -9   5   0         63.53         33.34         9.02 o                         
  -8   5   0         54.41         59.52         8.75 o                         
  -7   5   0        636.30        639.92        17.88 o                         
  -6   5   0          1.60          0.21         5.56 o                         
  -5   5   0        330.70        357.25        12.11 o                         
  -4   5   0        721.26        779.59        15.03 o                         
  -3   5   0      10211.44      11607.75       121.63 o                         
  -2   5   0       8907.72       9595.88       107.54 o                         
  -1   5   0        151.10        156.74         5.33 o                         
   0   5   0       2385.54       2459.82        28.22 o                         
   1   5   0       1395.54       1401.23        16.52 o                         
   2   5   0       2553.17       2757.64        31.42 o                         
   3   5   0        339.42        282.81         6.94 o                         
   4   5   0         73.06         76.69         4.67 o                         
   5   5   0       3295.15       3508.93        41.21 o                         
   6   5   0        515.04        505.87        11.70 o                         
   7   5   0          9.29          6.77         6.09 o                         
   8   5   0        585.34        509.11        16.54 o                         
   9   5   0        366.20        351.76        19.86 o                         
  10   5   0          0.24          5.39         9.25 o                         
  11   5   0        166.44        135.95        31.95 o                         
 -10   6   0         15.33         16.96         9.51 o                         
  -9   6   0        231.26        241.13        18.06 o                         
  -8   6   0        102.75         79.07         9.86 o                         
  -7   6   0        178.75        154.56        12.31 o                         
  -6   6   0        401.29        351.09        15.03 o                         
  -5   6   0        368.44        352.56        11.65 o                         
  -4   6   0        111.60         89.80         5.48 o                         
  -3   6   0        160.56        219.60         7.40 o                         
  -2   6   0        389.53        335.80         8.24 o                         
  -1   6   0        739.04        871.89        14.42 o                         
   0   6   0          6.68         -1.23         2.53 o                         
   1   6   0       1949.87       2136.50        28.23 o                         
   2   6   0        544.71        498.03        11.42 o                         
   3   6   0       1934.08       2073.76        31.24 o                         
   4   6   0        415.77        397.06        10.40 o                         
   5   6   0       1286.65       1400.25        20.12 o                         
   6   6   0        685.58        670.10        14.38 o                         
   7   6   0       1128.72       1169.01        23.69 o                         
   8   6   0        226.65        220.14        12.27 o                         
   9   6   0          0.58          0.94         7.56 o                         
  10   6   0         66.41         66.82        11.59 o                         
 -10   7   0        143.85        118.54        12.76 o                         
  -9   7   0         35.07         31.26         9.54 o                         
  -8   7   0         23.02         16.25         8.18 o                         
  -7   7   0         34.95         28.31         7.90 o                         
  -6   7   0         33.73         29.44         7.17 o                         
  -5   7   0         50.67         29.39         6.40 o                         
  -4   7   0        262.18        253.39         8.20 o                         
  -3   7   0        822.70        838.63        14.40 o                         
  -2   7   0         51.22         36.04         4.33 o                         
  -1   7   0       2138.15       2257.02        27.88 o                         
   0   7   0        424.13        380.56         7.98 o                         
   1   7   0        463.61        479.69        14.08 o                         
   2   7   0        138.48        107.15         8.74 o                         
   3   7   0       1056.95        913.91        13.93 o                         
   4   7   0         22.21         22.29         3.89 o                         
   5   7   0       1447.63       1508.04        21.63 o                         
   6   7   0        337.05        333.64        10.75 o                         
   7   7   0        195.79        188.31        11.47 o                         
   8   7   0        244.48        264.27        25.89 o                         
   9   7   0         22.86          6.08         9.03 o                         
  10   7   0          1.30          5.87         9.63 o                         
 -10   8   0         53.87         69.39        12.94 o                         
  -9   8   0        139.03        152.94        13.23 o                         
  -8   8   0          7.09          6.77         8.13 o                         
  -7   8   0        838.19        899.70        31.15 o                         
  -6   8   0         80.16         61.58         8.41 o                         
  -5   8   0       2163.36       2412.69        38.76 o                         
  -4   8   0         44.14         51.52         5.37 o                         
  -3   8   0        218.35        228.41         8.29 o                         
  -2   8   0       2897.12       2858.88        35.14 o                         
  -1   8   0        510.58        510.81        13.36 o                         
   0   8   0        310.72        297.09         7.38 o                         
   1   8   0       1469.57       1683.92        24.05 o                         
   2   8   0        657.51        638.62        12.33 o                         
   3   8   0        202.88        216.27         7.92 o                         
   4   8   0         71.46         69.74         4.92 o                         
   5   8   0        948.49        968.97        17.49 o                         
   6   8   0       2859.53       2995.19        40.97 o                         
   7   8   0       1366.99       1402.09        30.31 o                         
   8   8   0         56.86         56.76        10.08 o                         
   9   8   0          9.96         -0.48        10.37 o                         
  10   8   0        376.63        416.74        23.38 o                         
  -9   9   0         11.35          8.99         8.98 o                         
  -8   9   0         40.70         34.77         9.45 o                         
  -7   9   0         31.19         23.26         8.40 o                         
  -6   9   0       1489.66       1499.39        29.64 o                         
  -5   9   0          0.87          3.29         6.20 o                         
  -4   9   0         13.26         16.98         4.93 o                         
  -3   9   0        913.63        975.43        16.98 o                         
  -2   9   0         54.41         38.61         4.88 o                         
  -1   9   0        953.48       1018.60        18.01 o                         
   0   9   0       1891.18       1833.46        26.62 o                         
   1   9   0        786.41        768.62        17.08 o                         
   2   9   0          0.57          0.51         4.96 o                         
   3   9   0         34.71         18.79         4.56 o                         
   4   9   0         67.38         40.67         5.71 o                         
   5   9   0          0.43         -2.95         4.99 o                         
   6   9   0         45.55         46.24        10.10 o                         
   7   9   0         36.10         25.69         9.78 o                         
   8   9   0        141.67         98.84        14.97 o                         
   9   9   0         35.91         52.41        12.71 o                         
  -9  10   0         80.65        121.16        14.25 o                         
  -8  10   0         56.23         56.80        10.32 o                         
  -7  10   0         64.10         52.31         9.57 o                         
  -6  10   0        869.93        848.83        22.09 o                         
  -5  10   0          1.56          7.15         6.68 o                         
  -4  10   0        143.00        145.21         8.46 o                         
  -3  10   0        220.65        232.53        10.60 o                         
  -2  10   0       1558.31       1720.41        24.87 o                         
  -1  10   0        488.84        491.10        12.38 o                         
   0  10   0       1428.15       1449.65        20.82 o                         
   1  10   0        678.76        622.50        16.13 o                         
   2  10   0         23.50         15.26         6.43 o                         
   3  10   0       1345.73       1344.74        28.23 o                         
   4  10   0        104.36         70.17        10.88 o                         
   5  10   0        845.61        867.61        22.71 o                         
   6  10   0        112.71        112.02        13.00 o                         
   7  10   0         19.13         37.18        10.96 o                         
   8  10   0        295.96        312.40        20.05 o                         
   9  10   0          6.34          5.19        11.27 o                         
  -8  11   0        127.85        106.58        13.26 o                         
  -7  11   0        220.87        206.33        13.71 o                         
  -6  11   0        307.73        240.27        13.75 o                         
  -5  11   0        737.97        777.83        20.69 o                         
  -4  11   0        585.66        604.37        17.41 o                         
  -3  11   0          6.27          2.81         5.03 o                         
  -2  11   0         43.85         39.51         6.68 o                         
  -1  11   0       2737.05       2940.61        37.33 o                         
   0  11   0        918.21        932.37        23.09 o                         
   1  11   0          6.05          9.33         6.64 o                         
   2  11   0        137.60        149.84        11.24 o                         
   3  11   0        678.66        668.84        20.15 o                         
   4  11   0          0.01         -3.93         7.00 o                         
   5  11   0         16.09          0.84         7.29 o                         
   6  11   0         15.03         14.07        11.16 o                         
   7  11   0        263.01        202.00        16.85 o                         
   8  11   0         94.85        103.33        14.42 o                         
   9  11   0        242.99        266.98        20.52 o                         
  -8  12   0         70.41         54.51        12.48 o                         
  -7  12   0         36.02         33.59         9.80 o                         
  -6  12   0        133.77        134.26        11.77 o                         
  -5  12   0         21.23         26.15         8.09 o                         
  -4  12   0        122.52         95.12         9.25 o                         
  -3  12   0         10.59         11.22         5.92 o                         
  -2  12   0        289.75        254.50        12.28 o                         
  -1  12   0        389.84        413.76        30.74 o                         
   0  12   0         46.47         39.71         8.17 o                         
   1  12   0         60.63         42.28         8.56 o                         
   2  12   0        497.84        467.74        17.95 o                         
   3  12   0        188.40        161.80        12.41 o                         
   4  12   0          3.55         -6.50         7.12 o                         
   5  12   0        126.60        115.72        12.00 o                         
   6  12   0         65.68         60.04        11.93 o                         
   7  12   0          9.12          2.55        10.61 o                         
   8  12   0        172.91        205.69        20.99 o                         
  -7  13   0          2.09          0.37        10.05 o                         
  -6  13   0          6.10         -0.38         8.27 o                         
  -5  13   0         20.98         19.86         8.23 o                         
  -4  13   0       1090.59       1203.94        26.66 o                         
  -3  13   0        475.10        509.89        26.14 o                         
  -2  13   0        210.50        201.62        13.50 o                         
  -1  13   0        249.87        241.88        19.94 o                         
   0  13   0         22.29         19.72         8.25 o                         
   1  13   0       1133.38       1216.09        29.33 o                         
   2  13   0       1729.03       1936.76        39.25 o                         
   3  13   0       3044.82       3314.46        57.51 o                         
   4  13   0        240.40        220.74        14.75 o                         
   5  13   0         10.66          7.28        10.56 o                         
   6  13   0        284.96        266.52        19.93 o                         
   7  13   0          0.05         -5.62        10.82 o                         
  -7  14   0        399.93        432.89        32.16 o                         
  -6  14   0        191.54        162.21        19.75 o                         
  -5  14   0         28.34         14.84        11.53 o                         
  -4  14   0         32.38         43.37        13.59 o                         
  -3  14   0          0.06         -3.07        10.65 o                         
  -2  14   0          4.85          8.09         9.06 o                         
  -1  14   0        494.00        553.84        34.30 o                         
   0  14   0        171.68        171.14        13.56 o                         
   1  14   0        734.65        822.74        29.00 o                         
   2  14   0         85.31         68.54        10.84 o                         
   3  14   0          0.32         -2.84         8.92 o                         
   4  14   0        212.91        223.79        19.66 o                         
   5  14   0          1.67         -9.85         9.85 o                         
   6  14   0         35.07         41.57        12.83 o                         
   7  14   0         40.31         25.44        13.20 o                         
  -6  15   0        329.76        369.44        69.54 o                         
  -5  15   0         30.21         24.30        15.29 o                         
  -4  15   0        219.35        253.59        37.16 o                         
  -3  15   0          8.32         -0.34        10.96 o                         
  -2  15   0          3.16          6.07        10.04 o                         
  -1  15   0         45.08         38.38        10.27 o                         
   0  15   0       1229.77       1363.12        33.31 o                         
   1  15   0        212.06        243.05        16.48 o                         
   2  15   0        229.78        226.84        15.85 o                         
   3  15   0        161.94        142.89        13.76 o                         
   4  15   0          5.59          3.44         9.70 o                         
   5  15   0         72.21         74.79        14.36 o                         
   6  15   0         90.50        107.37        16.19 o                         
  -4  16   0        161.79        182.64        28.56 o                         
  -3  16   0        104.87         99.52        16.51 o                         
  -2  16   0        292.59        264.06        19.20 o                         
  -1  16   0          1.46         11.42        10.69 o                         
   0  16   0        810.14        877.25        28.19 o                         
   1  16   0       1245.79       1414.50        35.59 o                         
   2  16   0         41.92         32.64        11.29 o                         
   3  16   0          6.46         13.91        10.37 o                         
   4  16   0        121.34        147.40        26.86 o                         
   5  16   0         66.34         66.11        15.23 o                         
  -3  17   0         33.06         23.00        13.93 o                         
  -2  17   0        429.82        458.72        29.60 o                         
  -1  17   0         20.06         25.25        11.81 o                         
   0  17   0        127.13        138.53        15.12 o                         
   1  17   0        225.44        253.69        18.35 o                         
   2  17   0        150.59        162.84        15.39 o                         
   3  17   0        449.38        527.13        24.53 o                         
  -2 -17   1        751.82        925.85        30.15 o                         
  -1 -17   1        454.74        478.86        23.65 o                         
   0 -17   1        405.24        533.36        29.00 o                         
   1 -17   1          0.33          4.76        11.24 o                         
   2 -17   1         56.13         67.35        16.28 o                         
  -4 -16   1        450.35        460.66        26.48 o                         
  -3 -16   1        464.62        431.87        27.03 o                         
  -2 -16   1         16.49          5.47        10.41 o                         
  -1 -16   1         97.85         77.52        12.92 o                         
   0 -16   1         67.74         60.46        11.95 o                         
   1 -16   1        353.43        326.91        21.03 o                         
   2 -16   1         53.84         38.61        12.37 o                         
   3 -16   1         59.85         56.77        14.97 o                         
   4 -16   1         13.38         22.13        14.24 o                         
  -5 -15   1         34.31          6.67        11.75 o                         
  -4 -15   1        157.22        166.49        14.62 o                         
  -3 -15   1         46.69         45.32        11.35 o                         
  -2 -15   1        414.54        435.17        39.49 o                         
  -1 -15   1          5.36          1.07         9.10 o                         
   0 -15   1        242.59        283.22        17.42 o                         
   1 -15   1         60.48         53.03        11.15 o                         
   2 -15   1        368.68        352.63        39.59 o                         
   3 -15   1        193.60        219.47        21.22 o                         
   4 -15   1         31.04         30.97        13.73 o                         
   5 -15   1        224.04        233.43        26.17 o                         
  -6 -14   1        203.84        200.17        18.49 o                         
  -5 -14   1        522.54        498.62        29.62 o                         
  -4 -14   1         13.33         12.24         9.34 o                         
  -3 -14   1          7.92          7.80         9.38 o                         
  -2 -14   1        316.78        311.48        17.67 o                         
  -1 -14   1        234.90        244.40        15.87 o                         
   0 -14   1         22.35         26.41         9.32 o                         
   1 -14   1        217.08        213.63        14.80 o                         
   2 -14   1        167.50        165.59        14.98 o                         
   3 -14   1         10.95         16.56        11.59 o                         
   4 -14   1         35.81         30.01        12.90 o                         
   5 -14   1         56.30         38.40        14.11 o                         
   6 -14   1         59.54         77.90        15.38 o                         
  -7 -13   1         39.29         13.62        11.36 o                         
  -6 -13   1          1.52         -4.01        12.20 o                         
  -5 -13   1         51.60         68.01        12.89 o                         
  -4 -13   1         95.83         94.00        11.64 o                         
  -3 -13   1          0.76         -3.64         8.03 o                         
  -2 -13   1       1164.98       1235.37        30.09 o                         
  -1 -13   1        127.37         94.86        10.96 o                         
   0 -13   1        108.54        105.82        17.13 o                         
   1 -13   1         45.06         36.32         8.99 o                         
   2 -13   1         66.66         42.89         9.25 o                         
   3 -13   1        140.11        127.19        13.23 o                         
   4 -13   1          6.30          5.42         9.20 o                         
   5 -13   1        387.52        408.81        19.72 o                         
   6 -13   1        180.00        191.35        13.84 o                         
   7 -13   1         10.60          8.95        10.06 o                         
  -8 -12   1        133.56        118.44        15.53 o                         
  -7 -12   1        116.28        125.90        15.76 o                         
  -6 -12   1          0.10          2.66         9.78 o                         
  -5 -12   1        928.48        988.76        26.66 o                         
  -4 -12   1         14.78          8.49         8.06 o                         
  -3 -12   1         76.51         62.03         9.51 o                         
  -2 -12   1        390.43        398.01        17.26 o                         
  -1 -12   1        324.11        321.65        16.17 o                         
   0 -12   1          3.56         10.02         7.36 o                         
   1 -12   1       1152.12       1168.99        27.78 o                         
   2 -12   1        534.16        543.11        19.73 o                         
   3 -12   1        392.30        400.95        13.83 o                         
   4 -12   1          0.54         -1.29         6.71 o                         
   5 -12   1         23.97         34.20         8.65 o                         
   6 -12   1        506.20        463.79        18.48 o                         
   7 -12   1         27.91         24.15         9.42 o                         
   8 -12   1         30.20         29.02        11.64 o                         
  -8 -11   1        136.06        127.68        15.42 o                         
  -7 -11   1        214.60        174.24        19.82 o                         
  -6 -11   1         14.73          1.77         9.32 o                         
  -5 -11   1          1.40         -3.38         7.31 o                         
  -4 -11   1         83.95         69.66        11.26 o                         
  -3 -11   1        102.16         93.45         9.99 o                         
  -2 -11   1          8.18         -0.85         6.73 o                         
  -1 -11   1          7.59          4.88         6.86 o                         
   0 -11   1        406.18        382.36        16.03 o                         
   1 -11   1        970.92        993.98        22.96 o                         
   2 -11   1        684.33        659.28        18.59 o                         
   3 -11   1          2.69          9.15         5.40 o                         
   4 -11   1         52.67         37.91         7.56 o                         
   5 -11   1        155.41         98.64         9.79 o                         
   6 -11   1        547.22        522.30        18.96 o                         
   7 -11   1         43.86         31.76         9.22 o                         
   8 -11   1          3.84         -3.63         9.06 o                         
  -9 -10   1         14.72         13.98        12.04 o                         
  -8 -10   1          1.28          2.60        10.15 o                         
  -7 -10   1        123.54        113.13        16.68 o                         
  -6 -10   1         12.54         14.79         9.09 o                         
  -5 -10   1        470.27        429.00        16.83 o                         
  -4 -10   1         96.98         82.91         9.31 o                         
  -3 -10   1        461.63        445.52        16.62 o                         
  -2 -10   1         80.27         70.11         8.39 o                         
  -1 -10   1         70.79         43.27         7.31 o                         
   0 -10   1        544.32        557.38        12.40 o                         
   1 -10   1       1198.37       1260.13        19.50 o                         
   2 -10   1        641.92        602.12        13.92 o                         
   3 -10   1        324.86        310.09        12.40 o                         
   4 -10   1          0.63          1.47         5.42 o                         
   5 -10   1         18.12         15.48         7.21 o                         
   6 -10   1         52.55         67.22         9.40 o                         
   7 -10   1         12.99         13.93         8.51 o                         
   8 -10   1          0.99          0.62         8.79 o                         
   9 -10   1        282.29        269.56        16.72 o                         
  -9  -9   1        207.76        223.56        21.70 o                         
  -8  -9   1         57.12         49.84        11.52 o                         
  -7  -9   1        111.81         64.92        12.14 o                         
  -6  -9   1        574.94        584.64        19.31 o                         
  -5  -9   1        449.26        419.61        19.93 o                         
  -4  -9   1        343.95        300.31        23.87 o                         
  -3  -9   1         55.45         53.62         7.54 o                         
  -2  -9   1       1155.00       1114.89        24.15 o                         
  -1  -9   1        490.02        518.23        19.18 o                         
   0  -9   1        848.35        987.84        15.23 o                         
   1  -9   1         84.34         72.31         5.28 o                         
   2  -9   1         33.25         41.13         4.96 o                         
   3  -9   1       1366.83       1457.07        22.25 o                         
   4  -9   1        528.90        535.28        12.83 o                         
   5  -9   1        541.01        556.85        16.93 o                         
   6  -9   1        560.46        555.56        17.97 o                         
   7  -9   1        200.89        148.67        11.81 o                         
   8  -9   1         18.55         17.94         9.01 o                         
   9  -9   1          0.84         -2.75         8.90 o                         
 -10  -8   1         38.72         41.14        13.16 o                         
  -9  -8   1        651.00        722.91        27.34 o                         
  -8  -8   1        401.28        397.96        22.28 o                         
  -7  -8   1       1066.69       1120.43        27.36 o                         
  -6  -8   1       1059.16       1011.22        21.09 o                         
  -5  -8   1         13.94         13.72         4.78 o                         
  -4  -8   1          6.12          6.49         3.58 o                         
  -3  -8   1         53.16         60.56         7.77 o                         
  -2  -8   1        227.29        206.41         9.38 o                         
  -1  -8   1       2628.93       2822.99        40.89 o                         
   0  -8   1        202.73        215.10         6.27 o                         
   1  -8   1        412.39        510.43        11.20 o                         
   2  -8   1         94.16        103.93         5.94 o                         
   3  -8   1        598.08        558.68        12.15 o                         
   4  -8   1         40.63         40.24         5.30 o                         
   5  -8   1        194.69        181.96        13.15 o                         
   6  -8   1       1644.63       1955.89        36.82 o                         
   7  -8   1         66.16         34.20         8.80 o                         
   8  -8   1        147.84        121.20        11.60 o                         
   9  -8   1        414.86        405.81        20.55 o                         
  10  -8   1        174.04        188.88        14.82 o                         
 -10  -7   1        127.86        116.00        14.90 o                         
  -9  -7   1          0.09         -8.06         8.06 o                         
  -8  -7   1         36.53         26.61         8.53 o                         
  -7  -7   1         50.59         48.66         7.48 o                         
  -6  -7   1         62.89         53.64         6.21 o                         
  -5  -7   1        666.96        677.01        14.31 o                         
  -4  -7   1        464.26        417.86         9.46 o                         
  -3  -7   1        241.29        240.17         6.48 o                         
  -2  -7   1        154.44        193.73        11.64 o                         
  -1  -7   1        256.92        271.72         9.72 o                         
   0  -7   1       1544.34       1686.83        21.63 o                         
   1  -7   1       2929.36       3088.36        36.46 o                         
   2  -7   1       1653.14       1883.09        24.78 o                         
   3  -7   1        178.46        184.13         7.33 o                         
   4  -7   1        775.44        759.42        14.09 o                         
   5  -7   1        160.59        153.37         9.65 o                         
   6  -7   1        976.27       1040.14        22.98 o                         
   7  -7   1        531.11        561.67        18.19 o                         
   8  -7   1        131.93        117.33        11.07 o                         
   9  -7   1         53.57         52.22        10.25 o                         
  10  -7   1        124.82        145.22        13.18 o                         
 -10  -6   1          0.05          4.99        10.53 o                         
  -9  -6   1         90.77        108.39        14.54 o                         
  -8  -6   1         83.87         77.47         8.91 o                         
  -7  -6   1       2468.38       2676.55        41.56 o                         
  -6  -6   1        681.07        665.42        13.26 o                         
  -5  -6   1         52.45         48.60         4.66 o                         
  -4  -6   1        430.74        387.33         8.82 o                         
  -3  -6   1        629.14        635.45        11.26 o                         
  -2  -6   1         70.84         76.63         5.70 o                         
  -1  -6   1        145.53        110.38         5.82 o                         
   0  -6   1       1010.43       1077.74        14.82 o                         
   1  -6   1       1034.89        938.74        14.04 o                         
   2  -6   1       7746.64       8911.45        94.81 o                         
   3  -6   1        113.98         82.77         5.29 o                         
   4  -6   1        303.10        324.02         8.65 o                         
   5  -6   1         30.91         20.42         5.50 o                         
   6  -6   1        129.16        123.00         9.46 o                         
   7  -6   1        724.81        653.55        18.79 o                         
   8  -6   1          2.08          0.36         7.14 o                         
   9  -6   1        447.80        427.12        18.39 o                         
  10  -6   1        165.43        180.70        14.92 o                         
 -10  -5   1         31.07         32.14        10.17 o                         
  -9  -5   1        114.65        125.46        10.72 o                         
  -8  -5   1         30.45         39.55         7.75 o                         
  -7  -5   1        447.42        437.98        12.24 o                         
  -6  -5   1        255.53        211.97         8.58 o                         
  -5  -5   1        311.75        263.09         7.89 o                         
  -4  -5   1       1560.72       1650.81        21.60 o                         
  -3  -5   1       3663.79       3922.90        43.79 o                         
  -2  -5   1       1505.10       1403.01        17.74 o                         
  -1  -5   1        308.42        275.05         7.72 o                         
   0  -5   1       2132.01       2181.49        25.50 o                         
   1  -5   1       7719.17       8098.50        93.32 o                         
   2  -5   1       2432.79       2765.15        32.48 o                         
   3  -5   1       4081.29       4596.68        51.52 o                         
   4  -5   1       2954.37       3221.00        41.87 o                         
   5  -5   1         45.53         33.78         5.46 o                         
   6  -5   1        102.73         90.00         8.22 o                         
   7  -5   1        105.80         89.85         8.94 o                         
   8  -5   1         69.78         64.83         9.09 o                         
   9  -5   1          5.38         -6.66         7.48 o                         
  10  -5   1         15.86         30.99        10.91 o                         
 -11  -4   1         52.00         53.83        12.06 o                         
 -10  -4   1          2.00          9.01         9.13 o                         
  -9  -4   1        415.30        376.34        24.86 o                         
  -8  -4   1         47.65         30.41         7.35 o                         
  -7  -4   1         66.18         60.29         5.89 o                         
  -6  -4   1       2774.46       2919.56        37.85 o                         
  -5  -4   1         65.18         66.56         4.66 o                         
  -4  -4   1       2241.67       2373.67        29.94 o                         
  -3  -4   1         14.34          4.81         3.02 o                         
  -2  -4   1       2016.46       2136.20        24.80 o                         
  -1  -4   1       1105.82       1157.26        20.15 o                         
   0  -4   1         83.33         84.01         3.47 o                         
   1  -4   1       4252.43       4279.17        50.86 o                         
   2  -4   1       4222.72       4386.33        48.10 o                         
   3  -4   1        114.39         82.23         4.37 o                         
   4  -4   1       2254.81       2598.52        37.45 o                         
   5  -4   1         31.92         25.49         5.51 o                         
   6  -4   1          0.75         -0.10         5.22 o                         
   7  -4   1          8.81          7.46         6.46 o                         
   8  -4   1        369.33        400.33        16.04 o                         
   9  -4   1          0.26         -2.95         7.38 o                         
  10  -4   1          9.28          3.58         9.33 o                         
  11  -4   1        200.02        210.29        21.12 o                         
 -11  -3   1        137.36        169.92        17.46 o                         
 -10  -3   1        350.76        360.24        18.46 o                         
  -9  -3   1         83.46         86.24        10.36 o                         
  -8  -3   1       1312.87       1351.54        30.19 o                         
  -7  -3   1         80.95         79.77         6.02 o                         
  -6  -3   1          3.07          1.55         3.71 o                         
  -5  -3   1          0.60         -0.48         3.21 o                         
  -4  -3   1        981.28        973.95        15.10 o                         
  -3  -3   1         25.88         32.35         3.66 o                         
  -2  -3   1       5385.51       5548.58        58.48 o                         
  -1  -3   1       2601.64       2540.05        23.48 o                         
   0  -3   1       3261.16       3188.11        30.59 o                         
   1  -3   1       5676.64       5818.83        61.24 o                         
   2  -3   1       1603.39       1663.75        20.31 o                         
   3  -3   1       2006.23       2214.81        28.88 o                         
   4  -3   1       6765.42       7396.37        80.01 o                         
   5  -3   1         10.95          1.83         4.34 o                         
   6  -3   1        456.75        449.77        12.46 o                         
   7  -3   1         57.92         49.48         7.38 o                         
   8  -3   1       1407.99       1542.12        45.15 o                         
   9  -3   1        488.41        509.14        19.62 o                         
  10  -3   1         22.54         15.34         9.81 o                         
  11  -3   1         94.03         90.78        13.80 o                         
 -11  -2   1          1.82         11.25        10.24 o                         
 -10  -2   1        175.90        126.81        12.78 o                         
  -9  -2   1        768.34        757.44        22.57 o                         
  -8  -2   1        116.25         91.92         8.61 o                         
  -7  -2   1        758.67        758.33        15.21 o                         
  -6  -2   1       1290.96       1284.65        18.89 o                         
  -5  -2   1        633.77        683.33        11.68 o                         
  -4  -2   1       1682.40       1887.67        23.03 o                         
  -3  -2   1       1318.64       1357.32        16.75 o                         
  -2  -2   1       9665.52       9608.89       105.40 o                         
  -1  -2   1       1276.48       1133.89        11.77 o                         
   0  -2   1          7.82          8.33         1.36 o                         
   1  -2   1       1161.72       1048.72        12.97 o                         
   2  -2   1      15169.97      15696.41       143.29 o                         
   3  -2   1        458.33        460.07         8.98 o                         
   4  -2   1        231.66        259.06         9.16 o                         
   5  -2   1        472.77        519.91        12.05 o                         
   6  -2   1        354.54        347.69        10.82 o                         
   7  -2   1       1637.38       1578.82        45.89 o                         
   8  -2   1        244.82        225.84        12.40 o                         
   9  -2   1        265.36        234.55        15.40 o                         
  10  -2   1        369.15        374.72        25.68 o                         
  11  -2   1        225.47        222.14        21.83 o                         
 -11  -1   1        168.63        182.78        16.47 o                         
 -10  -1   1         40.54         40.87        10.53 o                         
  -9  -1   1        124.51        108.56        11.42 o                         
  -8  -1   1          0.06          5.83         5.77 o                         
  -7  -1   1       2436.85       2573.37        33.21 o                         
  -6  -1   1         99.71         96.78         5.60 o                         
  -5  -1   1       1691.06       1881.62        25.68 o                         
  -4  -1   1        234.31        207.94         5.87 o                         
  -3  -1   1       1139.86       1140.46        15.37 o                         
  -2  -1   1          0.02          1.69         3.36 o                         
  -1  -1   1       1721.27       1744.34        22.11 o                         
   0  -1   1        193.91        201.52         2.57 o                         
   1  -1   1        352.44        384.43         6.48 o                         
   2  -1   1        212.79        209.78         4.29 o                         
   3  -1   1        255.86        264.48         6.15 o                         
   4  -1   1        549.46        560.96        10.44 o                         
   5  -1   1       6215.58       6975.42        75.71 o                         
   6  -1   1       1235.86       1243.83        21.63 o                         
   7  -1   1        268.83        256.55        10.37 o                         
   8  -1   1        285.07        269.87        13.81 o                         
   9  -1   1         75.49         53.51        10.33 o                         
  10  -1   1        398.46        393.20        22.09 o                         
  11  -1   1         38.51         38.34        11.61 o                         
 -11   0   1          0.08          3.11        10.10 o                         
 -10   0   1        336.64        331.74        18.29 o                         
  -9   0   1          0.02          2.38         8.65 o                         
  -8   0   1         20.23         22.31         7.03 o                         
  -7   0   1         88.82         84.31         6.18 o                         
  -6   0   1          8.82          9.51         4.01 o                         
  -5   0   1         59.29         59.00         4.46 o                         
  -4   0   1          0.35          2.37         2.96 o                         
  -3   0   1         19.49         25.31         2.89 o                         
  -2   0   1       5496.49       5449.81        72.28 o                         
  -1   0   1      11103.67      11051.05       129.45 o                         
   1   0   1       7167.26       7446.45        64.67 o                         
   2   0   1         78.54         98.73         3.71 o                         
   3   0   1        208.12        211.41         5.73 o                         
   4   0   1        101.83         92.88         5.69 o                         
   5   0   1       1138.31       1251.15        18.55 o                         
   6   0   1       1244.38       1263.52        18.89 o                         
   7   0   1        254.85        259.02        13.19 o                         
   8   0   1         65.40         55.67         7.87 o                         
   9   0   1          0.79         -1.31         8.31 o                         
  10   0   1          0.87          7.69         9.69 o                         
  11   0   1        123.90        114.29        13.48 o                         
 -11   1   1        249.38        255.98        17.64 o                         
 -10   1   1         26.86         27.78         9.87 o                         
  -9   1   1         53.61         48.85        10.14 o                         
  -8   1   1         21.89         16.70         6.90 o                         
  -7   1   1        924.34        913.68        16.93 o                         
  -6   1   1         28.63         24.12         4.36 o                         
  -5   1   1        300.69        289.87         9.01 o                         
  -4   1   1        106.64        101.28         4.70 o                         
  -3   1   1        751.88        758.48        10.98 o                         
  -2   1   1       1593.23       1575.80        18.21 o                         
  -1   1   1      13163.64      13377.40       121.09 o                         
   0   1   1        273.43        254.84         5.61 o                         
   1   1   1       3687.38       3822.21        39.81 o                         
   2   1   1         18.01         27.64         2.35 o                         
   3   1   1        493.45        547.64         9.01 o                         
   4   1   1       1180.09       1177.41        16.13 o                         
   5   1   1       2808.38       3141.73        36.94 o                         
   6   1   1       2633.53       2796.19        34.58 o                         
   7   1   1        148.33        125.08         7.10 o                         
   8   1   1       1552.69       1571.37        38.77 o                         
   9   1   1          5.31          4.31         8.22 o                         
  10   1   1        120.34        106.98        12.72 o                         
  11   1   1         21.40         21.62        11.62 o                         
 -11   2   1         51.17         56.65        12.24 o                         
 -10   2   1        345.85        340.25        21.53 o                         
  -9   2   1          0.21         -6.73         6.73 o                         
  -8   2   1       1115.26       1119.34        24.24 o                         
  -7   2   1       1062.09       1111.83        25.01 o                         
  -6   2   1        772.02        847.94        14.49 o                         
  -5   2   1         17.83         12.50         3.58 o                         
  -4   2   1       1367.68       1404.67        20.46 o                         
  -3   2   1       1792.96       1728.95        20.95 o                         
  -2   2   1       1028.99       1009.06        11.39 o                         
  -1   2   1       2156.09       2089.95        21.58 o                         
   0   2   1       4606.08       4599.63        47.57 o                         
   1   2   1        946.34        938.50        10.00 o                         
   2   2   1        607.34        608.34         8.83 o                         
   3   2   1        699.34        700.75        10.54 o                         
   4   2   1        348.93        357.79         7.79 o                         
   5   2   1        514.33        519.46        11.20 o                         
   6   2   1         24.58         31.06         4.53 o                         
   7   2   1        722.07        648.53        14.96 o                         
   8   2   1         14.59          8.06         6.67 o                         
   9   2   1         12.78         20.42         8.86 o                         
  10   2   1        100.31         81.02        11.95 o                         
  11   2   1          4.04          8.29        10.72 o                         
 -11   3   1          6.17          7.01        10.03 o                         
 -10   3   1          1.01          1.19         8.83 o                         
  -9   3   1        298.42        269.41        13.94 o                         
  -8   3   1        161.04        156.62        14.69 o                         
  -7   3   1       1074.19       1102.18        22.76 o                         
  -6   3   1         27.66         24.75         5.30 o                         
  -5   3   1        101.00        105.41         6.41 o                         
  -4   3   1        235.23        236.91         7.87 o                         
  -3   3   1       1569.37       1625.38        18.67 o                         
  -2   3   1       1292.05       1232.15        14.77 o                         
  -1   3   1      34591.08      34310.80       346.35 o                         
   0   3   1         28.13         35.53         2.91 o                         
   1   3   1      23549.47      23314.11       222.37 o                         
   2   3   1        596.82        567.33        10.78 o                         
   3   3   1        390.72        396.64         7.64 o                         
   4   3   1        508.81        554.45         9.88 o                         
   5   3   1        543.40        544.17        11.61 o                         
   6   3   1       2269.67       2341.23        29.95 o                         
   7   3   1       3023.94       3215.33        40.06 o                         
   8   3   1        356.21        334.02        14.02 o                         
   9   3   1          0.98         -2.64         8.26 o                         
  10   3   1         21.47         24.19        10.23 o                         
  11   3   1         60.89         59.23        12.35 o                         
 -11   4   1        247.38        237.05        17.41 o                         
 -10   4   1          0.05         -0.79         9.24 o                         
  -9   4   1       1213.76       1152.89        26.43 o                         
  -8   4   1        702.81        742.86        20.62 o                         
  -7   4   1       1274.87       1349.55        26.19 o                         
  -6   4   1        684.66        684.05        15.86 o                         
  -5   4   1          0.45          3.45         4.32 o                         
  -4   4   1       1341.65       1434.80        25.71 o                         
  -3   4   1       3925.02       4507.21        46.82 o                         
  -2   4   1        289.46        309.71         7.00 o                         
  -1   4   1         16.80         15.94         3.11 o                         
   0   4   1      15054.06      15005.18       153.23 o                         
   1   4   1        752.65        711.27         9.54 o                         
   2   4   1        759.39        727.72        10.66 o                         
   3   4   1       2113.46       2248.49        26.54 o                         
   4   4   1        537.59        481.35         9.32 o                         
   5   4   1       2345.52       2473.13        30.50 o                         
   6   4   1        364.97        315.03         9.04 o                         
   7   4   1          6.87         12.32         6.26 o                         
   8   4   1          5.79          3.78         6.65 o                         
   9   4   1         94.73         95.71        10.14 o                         
  10   4   1          0.43          4.01         9.59 o                         
  11   4   1         79.92        103.05        15.27 o                         
 -10   5   1          4.20          6.00         8.90 o                         
  -9   5   1          0.04          0.07         7.86 o                         
  -8   5   1        883.76        865.35        21.83 o                         
  -7   5   1          4.69          0.98         6.34 o                         
  -6   5   1         58.51         62.03         7.27 o                         
  -5   5   1       1002.61        973.65        18.07 o                         
  -4   5   1        132.12        116.79         6.62 o                         
  -3   5   1        303.95        287.96         7.44 o                         
  -2   5   1        432.63        481.41         9.94 o                         
  -1   5   1       1890.15       1908.33        23.04 o                         
   0   5   1        221.90        251.11         6.83 o                         
   1   5   1        125.09        138.98         4.44 o                         
   2   5   1        738.97        724.96        10.36 o                         
   3   5   1         66.47         56.16         4.06 o                         
   4   5   1       2193.71       2517.57        30.33 o                         
   5   5   1        516.43        461.46        12.86 o                         
   6   5   1         13.02         17.62         4.42 o                         
   7   5   1          9.75          6.74         6.05 o                         
   8   5   1        302.48        315.32        16.98 o                         
   9   5   1         40.58         23.14         8.35 o                         
  10   5   1        174.25        126.05        21.52 o                         
  11   5   1        103.79        103.19        13.69 o                         
 -10   6   1         15.15         17.30         9.17 o                         
  -9   6   1        207.76        176.34        12.93 o                         
  -8   6   1       1290.34       1337.43        30.72 o                         
  -7   6   1        534.33        548.12        16.96 o                         
  -6   6   1          1.86          5.36         5.81 o                         
  -5   6   1        139.04        145.67        10.49 o                         
  -4   6   1        593.43        615.08        14.13 o                         
  -3   6   1       4023.67       4564.40        51.39 o                         
  -2   6   1          2.55          2.12         3.23 o                         
  -1   6   1        215.92        218.89         7.06 o                         
   0   6   1        343.53        353.80         8.35 o                         
   1   6   1        142.51        135.78         4.58 o                         
   2   6   1       2535.06       2566.75        36.23 o                         
   3   6   1       1426.86       1415.90        18.95 o                         
   4   6   1       6048.78       6189.91        67.67 o                         
   5   6   1       1549.69       1537.15        21.54 o                         
   6   6   1         15.52         13.53         4.54 o                         
   7   6   1        331.76        306.63        13.13 o                         
   8   6   1         42.87         18.75         7.55 o                         
   9   6   1        214.47        236.32        13.56 o                         
  10   6   1        100.56        111.64        13.76 o                         
 -10   7   1         10.97         17.69        10.67 o                         
  -9   7   1         97.98        104.17        11.36 o                         
  -8   7   1        421.47        462.08        19.12 o                         
  -7   7   1         65.98         52.32         8.48 o                         
  -6   7   1        276.31        281.34        12.70 o                         
  -5   7   1       1036.00       1064.89        21.94 o                         
  -4   7   1       1608.55       1719.07        23.78 o                         
  -3   7   1        606.38        476.63        10.40 o                         
  -2   7   1        400.80        404.04         9.33 o                         
  -1   7   1        618.43        580.97        10.77 o                         
   0   7   1         54.31         47.13         4.38 o                         
   1   7   1        330.35        379.77         7.66 o                         
   2   7   1        477.71        563.67         9.32 o                         
   3   7   1        497.64        499.55        15.19 o                         
   4   7   1       1130.29       1150.32        17.19 o                         
   5   7   1         19.16         12.96         4.21 o                         
   6   7   1        323.75        295.71        12.29 o                         
   7   7   1        206.86        198.46        11.24 o                         
   8   7   1         28.97         32.01         8.01 o                         
   9   7   1        345.99        364.92        16.83 o                         
  10   7   1         71.23         61.23        12.02 o                         
 -10   8   1         51.35         65.17        12.61 o                         
  -9   8   1         57.20         48.91        10.35 o                         
  -8   8   1         86.17         95.30        10.54 o                         
  -7   8   1        246.63        244.18        13.42 o                         
  -6   8   1        232.05        192.27        11.91 o                         
  -5   8   1        169.85        166.16        10.15 o                         
  -4   8   1        450.85        521.20        11.68 o                         
  -3   8   1        229.82        233.18         8.17 o                         
  -2   8   1       1211.40       1196.39        18.13 o                         
  -1   8   1        171.22        176.69         6.65 o                         
   0   8   1        642.18        606.66        10.96 o                         
   1   8   1        776.87        810.23        12.70 o                         
   2   8   1        347.92        445.05        10.37 o                         
   3   8   1        849.04        924.82        14.44 o                         
   4   8   1        381.81        367.93         9.17 o                         
   5   8   1        929.08        896.87        16.72 o                         
   6   8   1         13.53         16.90         6.14 o                         
   7   8   1        147.30        146.41        11.08 o                         
   8   8   1        341.62        313.48        16.34 o                         
   9   8   1         27.56         27.83        10.11 o                         
  10   8   1         93.94         88.22        14.95 o                         
  -9   9   1         47.14         41.63        11.33 o                         
  -8   9   1         23.32         11.25         8.31 o                         
  -7   9   1        421.98        352.39        19.82 o                         
  -6   9   1        607.43        677.38        20.97 o                         
  -5   9   1       1866.34       1790.70        31.73 o                         
  -4   9   1         97.54         83.39         6.47 o                         
  -3   9   1       1059.33       1110.77        18.26 o                         
  -2   9   1         56.69         43.80         4.90 o                         
  -1   9   1        360.56        332.29         9.04 o                         
   0   9   1         62.77         64.83         5.79 o                         
   1   9   1        346.58        322.60        12.32 o                         
   2   9   1          1.23          2.05         3.72 o                         
   3   9   1        214.87        208.00         9.11 o                         
   4   9   1       1645.38       1702.24        25.26 o                         
   5   9   1       1199.95       1226.55        23.24 o                         
   6   9   1       2082.06       2062.52        49.55 o                         
   7   9   1          4.88          5.78         9.09 o                         
   8   9   1         21.40         14.94        10.57 o                         
   9   9   1        440.92        442.64        23.64 o                         
  10   9   1         37.74         37.51        13.70 o                         
  -9  10   1         40.03         30.35        11.42 o                         
  -8  10   1        238.39        252.83        16.80 o                         
  -7  10   1         34.77         20.56         8.53 o                         
  -6  10   1        368.68        303.24        18.99 o                         
  -5  10   1        239.56        183.19        13.12 o                         
  -4  10   1        298.31        282.97        18.11 o                         
  -3  10   1         34.00         24.73         5.15 o                         
  -2  10   1        717.61        730.85        18.75 o                         
  -1  10   1        188.69        156.09         8.65 o                         
   0  10   1          0.60          5.18         3.49 o                         
   1  10   1         96.13         88.03         5.86 o                         
   2  10   1       2541.92       2570.32        38.18 o                         
   3  10   1          8.50          6.32         4.88 o                         
   4  10   1        276.18        281.98        13.90 o                         
   5  10   1        131.02        107.40        10.04 o                         
   6  10   1        412.69        373.55        19.61 o                         
   7  10   1          0.02         -1.34         9.28 o                         
   8  10   1        119.49        103.46        15.67 o                         
   9  10   1        229.89        250.12        20.80 o                         
  -9  11   1         72.87         69.86        17.63 o                         
  -8  11   1        200.33        168.28        20.12 o                         
  -7  11   1          5.94         -7.86         7.86 o                         
  -6  11   1        123.19         90.99        10.23 o                         
  -5  11   1        592.47        623.17        18.61 o                         
  -4  11   1          5.56          2.06         6.16 o                         
  -3  11   1        375.83        346.28        11.19 o                         
  -2  11   1         33.71         22.83         5.20 o                         
  -1  11   1        408.82        432.50        11.04 o                         
   0  11   1        246.11        236.45        10.23 o                         
   1  11   1       1502.40       1497.91        30.41 o                         
   2  11   1        187.12        145.64        10.77 o                         
   3  11   1       1411.26       1475.65        30.80 o                         
   4  11   1        498.87        560.54        27.60 o                         
   5  11   1       2428.75       2717.37        48.64 o                         
   6  11   1        339.27        329.41        19.88 o                         
   7  11   1        221.76        194.76        16.72 o                         
   8  11   1          5.01         11.31        12.46 o                         
   9  11   1        295.10        338.91        22.58 o                         
  -8  12   1        165.30        202.47        16.55 o                         
  -7  12   1          7.34          7.24         9.89 o                         
  -6  12   1        693.09        752.93        23.09 o                         
  -5  12   1        438.89        460.91        24.96 o                         
  -4  12   1        286.61        266.97        12.80 o                         
  -3  12   1          1.42          5.22         5.60 o                         
  -2  12   1       3787.13       4156.64        57.99 o                         
  -1  12   1        369.73        358.35        14.72 o                         
   0  12   1       1497.03       1568.01        32.43 o                         
   1  12   1        374.71        373.83        17.44 o                         
   2  12   1       1524.29       1535.15        32.41 o                         
   3  12   1         57.77         41.64         8.65 o                         
   4  12   1        192.54        182.45        12.55 o                         
   5  12   1        134.95        130.91        14.28 o                         
   6  12   1        148.72        122.65        14.34 o                         
   7  12   1        151.03        123.29        15.07 o                         
   8  12   1         46.00         52.53        13.06 o                         
  -7  13   1         91.58         64.79        12.35 o                         
  -6  13   1        271.90        293.56        17.22 o                         
  -5  13   1        116.07        122.52        10.97 o                         
  -4  13   1        232.17        206.45        12.38 o                         
  -3  13   1         47.92         46.94         9.69 o                         
  -2  13   1        103.78        116.47        11.14 o                         
  -1  13   1        154.75        178.61        21.75 o                         
   0  13   1         25.19         20.53         8.04 o                         
   1  13   1        871.09        939.74        25.10 o                         
   2  13   1        122.78        119.71        11.60 o                         
   3  13   1         26.54         36.82         9.30 o                         
   4  13   1         52.07         45.30        10.07 o                         
   5  13   1        212.26        202.71        17.17 o                         
   6  13   1         79.54         69.39        13.23 o                         
   7  13   1        545.56        601.70        42.82 o                         
   8  13   1         35.49         34.07        13.63 o                         
  -7  14   1         16.71         17.87        11.11 o                         
  -6  14   1         68.66         68.46        11.65 o                         
  -5  14   1        663.49        773.24        29.11 o                         
  -4  14   1        112.62         82.66        14.86 o                         
  -3  14   1          0.19         -3.23         9.27 o                         
  -2  14   1        578.82        640.21        24.13 o                         
  -1  14   1       2732.13       3138.39        60.45 o                         
   0  14   1        609.03        610.44        21.29 o                         
   1  14   1          9.81         21.89         9.00 o                         
   2  14   1       5472.61       6283.67       111.58 o                         
   3  14   1        444.79        480.15        20.53 o                         
   4  14   1         55.82         35.15         9.81 o                         
   5  14   1        204.05        213.01        24.23 o                         
   6  14   1          9.26         -3.12        11.11 o                         
   7  14   1          8.43          3.72        11.85 o                         
  -6  15   1        446.25        593.68        69.36 o                         
  -5  15   1        623.38        703.58        47.63 o                         
  -4  15   1        165.84        155.60        19.64 o                         
  -3  15   1          8.44         10.71        11.95 o                         
  -2  15   1        184.58        148.65        17.86 o                         
  -1  15   1        317.80        313.96        17.71 o                         
   0  15   1        174.19        180.55        18.60 o                         
   1  15   1        271.35        292.99        17.13 o                         
   2  15   1        357.25        373.71        19.01 o                         
   3  15   1          7.86          4.02         9.11 o                         
   4  15   1        173.36        162.18        18.30 o                         
   5  15   1        311.53        310.85        21.92 o                         
   6  15   1        107.76        100.81        15.76 o                         
  -5  16   1         42.02         36.35        19.71 o                         
  -4  16   1         67.94         72.19        20.38 o                         
  -3  16   1          7.59         22.82        13.34 o                         
  -2  16   1          0.32          2.94         9.98 o                         
  -1  16   1         14.49          3.68        10.02 o                         
   0  16   1        132.52        109.27        13.05 o                         
   1  16   1         33.16         15.52        10.01 o                         
   2  16   1       1173.12       1306.49        33.91 o                         
   3  16   1         78.64         58.04        11.95 o                         
   4  16   1          0.82         -4.12        11.07 o                         
   5  16   1         98.40         95.10        15.39 o                         
  -3  17   1        122.79        117.19        23.49 o                         
  -2  17   1         47.78         35.07        13.81 o                         
  -1  17   1        504.40        543.25        34.90 o                         
   0  17   1          9.36         11.35        10.87 o                         
   1  17   1          0.18         -9.89         9.89 o                         
   2  17   1        158.79        169.13        15.48 o                         
   3  17   1        410.01        450.32        26.14 o                         
   4  17   1          0.40         11.12        12.51 o                         
  -1  18   1         11.83          6.88        12.02 o                         
   0  18   1         29.46         57.46        14.21 o                         
   1  18   1        277.23        263.29        18.78 o                         
  -1 -17   2        194.89        220.01        21.89 o                         
   0 -17   2         14.79         16.86        11.42 o                         
   1 -17   2         90.37         80.18        15.10 o                         
  -4 -16   2        136.59        144.74        15.64 o                         
  -3 -16   2         12.71         17.66        10.90 o                         
  -2 -16   2         18.98         29.62        11.48 o                         
  -1 -16   2        492.31        507.44        30.06 o                         
   0 -16   2         82.15        107.85        13.27 o                         
   1 -16   2        115.89        111.29        15.18 o                         
   2 -16   2        458.67        603.69        37.97 o                         
   3 -16   2         14.88         32.81        14.33 o                         
   4 -16   2        286.76        338.82        53.05 o                         
  -5 -15   2        136.18        137.00        17.13 o                         
  -4 -15   2         26.53         20.85        10.47 o                         
  -3 -15   2        435.07        442.66        28.67 o                         
  -2 -15   2         39.99         33.34        10.66 o                         
  -1 -15   2        235.34        235.36        16.37 o                         
   0 -15   2         35.20         27.80        10.22 o                         
   1 -15   2        110.96        105.32        15.97 o                         
   2 -15   2        629.91        697.34        31.25 o                         
   3 -15   2          1.83         -2.48        11.92 o                         
   4 -15   2         23.02         20.95        13.50 o                         
   5 -15   2          7.72         16.46        20.00 o                         
  -6 -14   2         39.13         17.52        12.23 o                         
  -5 -14   2         34.80         41.54        12.62 o                         
  -4 -14   2         75.45         70.75        11.57 o                         
  -3 -14   2        166.65        152.02        14.04 o                         
  -2 -14   2        201.39        202.93        15.11 o                         
  -1 -14   2        144.61        110.40        12.22 o                         
   0 -14   2         95.42        113.73        13.20 o                         
   1 -14   2         58.12         43.41        10.05 o                         
   2 -14   2        362.69        463.92        21.14 o                         
   3 -14   2          1.47         -2.96        11.25 o                         
   4 -14   2        328.41        307.68        23.93 o                         
   5 -14   2         29.23         37.68        14.01 o                         
   6 -14   2          0.29         -6.22        12.71 o                         
  -7 -13   2        143.00        150.91        17.33 o                         
  -6 -13   2        104.14        111.17        15.04 o                         
  -5 -13   2        360.54        391.56        19.84 o                         
  -4 -13   2         88.26         91.06        13.19 o                         
  -3 -13   2        170.93        172.94        13.90 o                         
  -2 -13   2        293.21        260.74        15.71 o                         
  -1 -13   2        266.87        229.47        14.88 o                         
   0 -13   2          5.77         -2.34         7.66 o                         
   1 -13   2          1.11         -1.71         7.88 o                         
   2 -13   2        221.54        226.12        15.61 o                         
   3 -13   2        891.19        916.22        29.18 o                         
   4 -13   2          1.88         -4.91        10.78 o                         
   5 -13   2         71.66         88.41        13.10 o                         
   6 -13   2          7.64          8.46        11.11 o                         
   7 -13   2        146.21        210.50        18.22 o                         
  -8 -12   2         38.27         57.61        13.40 o                         
  -7 -12   2          2.03         10.40        11.11 o                         
  -6 -12   2        174.65        150.34        17.26 o                         
  -5 -12   2         78.43         74.27        11.08 o                         
  -4 -12   2          4.20         10.80         8.12 o                         
  -3 -12   2        390.97        340.65        16.95 o                         
  -2 -12   2        256.92        256.63        15.20 o                         
  -1 -12   2        114.11         96.45        14.15 o                         
   0 -12   2          0.73         -6.63         6.92 o                         
   1 -12   2       1593.66       1748.54        36.11 o                         
   2 -12   2         63.62         63.55         9.63 o                         
   3 -12   2        405.82        405.33        17.19 o                         
   4 -12   2        438.42        487.36        26.59 o                         
   5 -12   2        228.27        219.65        13.28 o                         
   6 -12   2          9.80         11.23         8.49 o                         
   7 -12   2        118.59        134.69        12.75 o                         
   8 -12   2          7.52         17.32        10.30 o                         
  -8 -11   2        179.98        203.77        17.93 o                         
  -7 -11   2          5.13          0.30         9.44 o                         
  -6 -11   2       1955.31       1932.13        51.84 o                         
  -5 -11   2        113.20         98.12        10.87 o                         
  -4 -11   2        655.98        597.10        19.99 o                         
  -3 -11   2        137.08        137.23        11.30 o                         
  -2 -11   2         11.47          8.45         6.97 o                         
  -1 -11   2        717.58        710.82        20.79 o                         
   0 -11   2        762.01        759.61        23.15 o                         
   1 -11   2        781.34        814.80        22.17 o                         
   2 -11   2         83.15         88.69         6.86 o                         
   3 -11   2       1214.38       1330.73        22.38 o                         
   4 -11   2          9.22          4.51         6.70 o                         
   5 -11   2        332.70        352.43        21.82 o                         
   6 -11   2         62.80         51.63         9.52 o                         
   7 -11   2        292.21        277.59        24.93 o                         
   8 -11   2         62.39         68.07        11.52 o                         
  -9 -10   2         42.34         75.70        15.55 o                         
  -8 -10   2         64.48         65.31        14.44 o                         
  -7 -10   2         28.83         30.71        10.85 o                         
  -6 -10   2         58.30         33.07        10.15 o                         
  -5 -10   2       1340.15       1477.16        33.84 o                         
  -4 -10   2        169.85        139.14        10.86 o                         
  -3 -10   2        336.37        343.69        15.08 o                         
  -2 -10   2        890.99        843.48        21.83 o                         
  -1 -10   2        197.74        158.89        10.78 o                         
   0 -10   2        634.47        592.47        16.70 o                         
   1 -10   2        376.03        401.70        12.78 o                         
   2 -10   2         43.48         36.50         5.25 o                         
   3 -10   2        153.79        129.42         8.12 o                         
   4 -10   2        948.00       1036.67        21.28 o                         
   5 -10   2          1.35         -6.50         6.50 o                         
   6 -10   2        857.74        773.27        24.04 o                         
   7 -10   2          8.54          6.53         8.32 o                         
   8 -10   2         52.39         40.83        10.29 o                         
   9 -10   2         97.52         85.58        12.46 o                         
  -9  -9   2         77.23         86.77        13.75 o                         
  -8  -9   2        307.02        337.50        22.73 o                         
  -7  -9   2         86.62        100.18        12.39 o                         
  -6  -9   2         41.64         26.33         7.91 o                         
  -5  -9   2         68.13         43.90         8.23 o                         
  -4  -9   2          2.45          3.84         6.32 o                         
  -3  -9   2          2.51         -0.65         5.88 o                         
  -2  -9   2         22.28         14.09         6.20 o                         
  -1  -9   2       1772.79       1857.34        30.69 o                         
   0  -9   2          5.00         -1.48         3.75 o                         
   1  -9   2       2046.85       2195.01        28.80 o                         
   2  -9   2       1598.88       1737.41        24.75 o                         
   3  -9   2         27.09         23.19         5.15 o                         
   4  -9   2        405.46        406.02        11.69 o                         
   5  -9   2        513.75        497.27        16.36 o                         
   6  -9   2        473.67        554.68        28.69 o                         
   7  -9   2       2268.20       2475.15        45.32 o                         
   8  -9   2         74.47         59.05        10.50 o                         
   9  -9   2        182.49        217.44        14.97 o                         
  -9  -8   2         47.35         50.04        12.13 o                         
  -8  -8   2         73.20         70.36        11.69 o                         
  -7  -8   2         39.53         30.17         9.34 o                         
  -6  -8   2          6.42          6.33         6.63 o                         
  -5  -8   2       1469.24       1412.38        25.25 o                         
  -4  -8   2         53.15         51.72         5.02 o                         
  -3  -8   2         12.45          1.19         5.60 o                         
  -2  -8   2        320.95        343.37        15.26 o                         
  -1  -8   2         95.60        100.10         7.32 o                         
   0  -8   2        612.24        550.55        15.30 o                         
   1  -8   2        175.74        174.79         6.80 o                         
   2  -8   2        990.12        779.22        14.38 o                         
   3  -8   2         46.96         39.85         6.52 o                         
   4  -8   2        969.56        998.74        17.59 o                         
   5  -8   2        436.37        416.70        14.45 o                         
   6  -8   2        406.38        471.80        17.02 o                         
   7  -8   2        171.60        138.02        11.47 o                         
   8  -8   2        783.49        826.82        25.84 o                         
   9  -8   2         19.60         14.03         9.60 o                         
  10  -8   2        202.55        213.64        15.89 o                         
 -10  -7   2        152.89        173.88        16.53 o                         
  -9  -7   2         77.85         78.94        12.44 o                         
  -8  -7   2        170.54        185.61        13.83 o                         
  -7  -7   2          0.00         -1.80         6.49 o                         
  -6  -7   2         18.03         23.62         5.56 o                         
  -5  -7   2          4.41          5.45         4.01 o                         
  -4  -7   2          4.70          8.61         3.55 o                         
  -3  -7   2        323.03        308.59         7.20 o                         
  -2  -7   2        533.12        559.83        14.81 o                         
  -1  -7   2        100.52        109.51         7.11 o                         
   0  -7   2        752.37        655.56        13.55 o                         
   1  -7   2       4271.43       4840.40        54.30 o                         
   2  -7   2        467.53        371.08         9.46 o                         
   3  -7   2        199.53        195.06         7.65 o                         
   4  -7   2         39.04         35.06         4.94 o                         
   5  -7   2       1340.95       1419.51        26.67 o                         
   6  -7   2          9.10          6.06         6.63 o                         
   7  -7   2       1108.41       1143.83        28.41 o                         
   8  -7   2          1.28         -1.37         7.98 o                         
   9  -7   2        372.40        385.55        24.08 o                         
  10  -7   2          5.28          8.71         9.89 o                         
 -10  -6   2          5.02         14.91        10.30 o                         
  -9  -6   2         25.94         25.35         9.27 o                         
  -8  -6   2        118.27        133.84        10.04 o                         
  -7  -6   2          1.03          6.58         5.41 o                         
  -6  -6   2        114.88        135.49         7.78 o                         
  -5  -6   2        187.39        159.49         6.74 o                         
  -4  -6   2        202.60        198.95         6.72 o                         
  -3  -6   2       2580.24       2744.51        35.27 o                         
  -2  -6   2         20.65          9.86         4.95 o                         
  -1  -6   2       2489.81       2830.36        36.26 o                         
   0  -6   2        243.67        180.49         7.09 o                         
   1  -6   2       3647.29       4216.87        47.34 o                         
   2  -6   2        672.24        645.08        11.81 o                         
   3  -6   2       1037.88       1145.69        19.13 o                         
   4  -6   2        200.62        181.25         7.33 o                         
   5  -6   2        560.32        507.53        13.77 o                         
   6  -6   2         80.84         58.96         7.88 o                         
   7  -6   2        274.40        239.82        12.95 o                         
   8  -6   2        336.09        284.19        14.95 o                         
   9  -6   2         86.31         69.76        11.91 o                         
  10  -6   2        239.92        216.66        18.99 o                         
 -10  -5   2         39.37         43.38        10.27 o                         
  -9  -5   2          1.70         -7.25         7.25 o                         
  -8  -5   2         63.81         57.81         8.19 o                         
  -7  -5   2        855.48        939.23        19.37 o                         
  -6  -5   2         90.35         96.96         5.98 o                         
  -5  -5   2         27.25         27.18         4.08 o                         
  -4  -5   2       4027.17       4336.91        48.82 o                         
  -3  -5   2         69.71         77.66         5.59 o                         
  -2  -5   2       3439.42       3439.03        38.43 o                         
  -1  -5   2        313.53        251.43         7.51 o                         
   0  -5   2       1949.65       1883.57        22.69 o                         
   1  -5   2       4464.05       4805.88        56.19 o                         
   2  -5   2       4309.08       4427.25        49.47 o                         
   3  -5   2         23.19         28.71         4.31 o                         
   4  -5   2        947.55        998.74        15.76 o                         
   5  -5   2        856.70        846.48        22.38 o                         
   6  -5   2          4.54          0.45         5.92 o                         
   7  -5   2        260.84        248.36        12.41 o                         
   8  -5   2         71.07         21.31         7.83 o                         
   9  -5   2          4.20         -5.26         7.67 o                         
  10  -5   2         18.57         10.41        10.58 o                         
 -10  -4   2         64.97         90.95        11.74 o                         
  -9  -4   2         58.28         68.02         9.18 o                         
  -8  -4   2         72.64         46.86         7.73 o                         
  -7  -4   2       2872.55       2910.11        48.22 o                         
  -6  -4   2        891.03        924.01        15.40 o                         
  -5  -4   2       1162.86       1229.00        17.71 o                         
  -4  -4   2        121.24        125.65         5.82 o                         
  -3  -4   2       5248.78       5910.38        63.47 o                         
  -2  -4   2        247.76        247.84         6.88 o                         
  -1  -4   2         45.51         51.21         2.92 o                         
   0  -4   2        179.44        160.21         7.00 o                         
   1  -4   2         18.09         19.28         3.22 o                         
   2  -4   2         14.45         10.90         3.81 o                         
   3  -4   2       6769.18       7695.79        87.99 o                         
   4  -4   2       2640.54       2838.93        37.44 o                         
   5  -4   2       1170.39       1256.74        21.25 o                         
   6  -4   2        262.57        229.42        10.89 o                         
   7  -4   2        265.00        221.46        20.43 o                         
   8  -4   2        147.28        147.68        11.13 o                         
   9  -4   2        164.06        125.59        11.38 o                         
  10  -4   2        164.89        156.66        20.16 o                         
  11  -4   2         45.26         40.27        12.16 o                         
 -11  -3   2        151.93        161.13        14.74 o                         
 -10  -3   2        365.69        412.97        19.09 o                         
  -9  -3   2        347.39        332.74        14.80 o                         
  -8  -3   2        725.52        746.50        25.37 o                         
  -7  -3   2        634.16        655.85        13.31 o                         
  -6  -3   2        217.89        209.87         8.87 o                         
  -5  -3   2          8.98          1.01         2.95 o                         
  -4  -3   2        121.69         95.24         5.61 o                         
  -3  -3   2         60.76         62.63         4.19 o                         
  -2  -3   2        180.35        150.78         4.61 o                         
  -1  -3   2        950.08        932.25        11.14 o                         
   0  -3   2      25923.95      25763.39       245.95 o                         
   1  -3   2        546.38        552.90        12.96 o                         
   2  -3   2        344.06        312.60         7.08 o                         
   3  -3   2        730.24        739.11        11.72 o                         
   4  -3   2        152.74        146.64         7.76 o                         
   5  -3   2        592.98        618.38        13.53 o                         
   6  -3   2         36.36         35.82         6.49 o                         
   7  -3   2       3242.81       3323.82        49.81 o                         
   8  -3   2         92.41         74.22         8.97 o                         
   9  -3   2        186.27        161.12        12.27 o                         
  10  -3   2        224.92        227.86        16.64 o                         
  11  -3   2        122.81        125.73        14.98 o                         
 -11  -2   2         78.83         87.58        12.85 o                         
 -10  -2   2        102.49        109.36        12.03 o                         
  -9  -2   2        135.78         97.68        10.84 o                         
  -8  -2   2        198.54        205.36        10.93 o                         
  -7  -2   2       2115.44       2205.36        29.40 o                         
  -6  -2   2         10.65         10.35         3.76 o                         
  -5  -2   2       1478.99       1520.63        20.03 o                         
  -4  -2   2        521.50        581.13        12.58 o                         
  -3  -2   2       7052.41       7396.92        90.47 o                         
  -2  -2   2      10488.54      10714.65       117.79 o                         
  -1  -2   2      10348.08      10263.60       112.37 o                         
   0  -2   2       9668.78       9378.05        90.56 o                         
   1  -2   2       3812.00       3743.43        40.18 o                         
   2  -2   2        807.05        895.31        12.46 o                         
   3  -2   2       2309.52       2347.87        25.78 o                         
   4  -2   2       1502.47       1673.07        22.32 o                         
   5  -2   2          0.38         -3.77         4.17 o                         
   6  -2   2         46.30         27.95         5.55 o                         
   7  -2   2       1778.32       1872.89        40.26 o                         
   8  -2   2         44.02         38.80         8.00 o                         
   9  -2   2         35.21         37.99        10.34 o                         
  10  -2   2        558.11        671.21        24.94 o                         
  11  -2   2        260.89        229.45        17.72 o                         
 -11  -1   2         52.12         65.87        12.37 o                         
 -10  -1   2         84.42        101.44        12.03 o                         
  -9  -1   2         14.86         -2.89         7.91 o                         
  -8  -1   2       1882.84       2000.44        30.93 o                         
  -7  -1   2        375.63        369.81        10.38 o                         
  -6  -1   2        427.08        437.82         9.83 o                         
  -5  -1   2       4040.85       4580.04        51.06 o                         
  -4  -1   2        128.49        141.18         6.90 o                         
  -3  -1   2       4013.44       4230.12        53.65 o                         
  -2  -1   2        612.12        644.61        11.22 o                         
  -1  -1   2       2748.09       2634.50        29.97 o                         
   0  -1   2      10557.78      10738.98        97.52 o                         
   1  -1   2       3406.07       3454.03        36.81 o                         
   2  -1   2       6453.51       6700.95        82.69 o                         
   3  -1   2         55.85         72.48         5.40 o                         
   4  -1   2       6100.45       6887.97        73.94 o                         
   5  -1   2        575.21        584.08        11.06 o                         
   6  -1   2        478.71        464.65        10.59 o                         
   7  -1   2        408.17        383.54        20.27 o                         
   8  -1   2          0.93         -4.54         6.85 o                         
   9  -1   2         69.76         48.15        10.45 o                         
  10  -1   2         91.49         84.57        12.06 o                         
  11  -1   2         39.35         59.26        12.78 o                         
 -11   0   2          1.01          4.48         9.96 o                         
 -10   0   2          0.08         -8.55         8.55 o                         
  -9   0   2         21.78         10.34         8.81 o                         
  -8   0   2         12.71          9.16         6.77 o                         
  -7   0   2        777.00        745.56        19.90 o                         
  -6   0   2        292.46        331.47        10.63 o                         
  -5   0   2         16.09          1.61         3.24 o                         
  -4   0   2         70.85         71.02         3.73 o                         
  -3   0   2       6260.47       6367.46        78.21 o                         
  -2   0   2       1519.99       1632.54        22.35 o                         
  -1   0   2       4229.80       4298.75        51.79 o                         
   0   0   2        292.12        314.56         5.18 o                         
   1   0   2       1236.34       1264.10        14.61 o                         
   2   0   2       3678.06       3688.41        37.43 o                         
   3   0   2        152.95        164.05         5.11 o                         
   4   0   2          6.73         -1.91         3.18 o                         
   5   0   2          3.56          6.57         3.72 o                         
   6   0   2         90.65         86.08         5.62 o                         
   7   0   2       1912.96       2000.02        29.68 o                         
   8   0   2         37.03         38.74         7.77 o                         
   9   0   2        108.07         99.92        11.71 o                         
  10   0   2        219.96        197.09        16.95 o                         
  11   0   2        110.43        115.59        14.22 o                         
 -11   1   2         81.40        109.02        13.34 o                         
 -10   1   2         20.87         19.68         9.83 o                         
  -9   1   2        160.39        182.25        14.01 o                         
  -8   1   2         80.86         77.45         8.91 o                         
  -7   1   2         59.67         46.74         5.60 o                         
  -6   1   2         21.41         15.97         4.20 o                         
  -5   1   2         69.47         55.08         4.80 o                         
  -4   1   2        315.95        310.81         7.15 o                         
  -3   1   2         72.36         71.59         4.51 o                         
  -2   1   2      14968.05      14907.69       151.76 o                         
  -1   1   2         16.86         16.74         1.71 o                         
   0   1   2      11701.34      12214.47       116.53 o                         
   1   1   2        233.60        246.48         4.01 o                         
   2   1   2      45688.89      47893.82       431.66 o                         
   3   1   2         26.44         19.15         3.18 o                         
   4   1   2       1466.27       1603.02        20.60 o                         
   5   1   2        252.99        252.75         7.56 o                         
   6   1   2       1178.21       1166.37        18.03 o                         
   7   1   2          4.24          4.88         4.96 o                         
   8   1   2        292.04        260.78        14.51 o                         
   9   1   2         10.55         14.22         9.08 o                         
  10   1   2         52.98         47.44        11.21 o                         
  11   1   2        493.92        590.91        27.10 o                         
 -11   2   2         14.39         21.77        10.38 o                         
 -10   2   2          0.02         -1.72         9.11 o                         
  -9   2   2          0.08         -0.15         7.07 o                         
  -8   2   2         98.79        102.82         9.24 o                         
  -7   2   2        212.79        237.54         9.24 o                         
  -6   2   2          4.77         -1.89         3.68 o                         
  -5   2   2       2065.50       2122.57        26.84 o                         
  -4   2   2        612.12        642.91        12.52 o                         
  -3   2   2       2302.90       2306.62        26.75 o                         
  -2   2   2         54.19         46.79         5.04 o                         
  -1   2   2        363.22        391.92         5.41 o                         
   0   2   2        162.75        160.49         3.32 o                         
   1   2   2         14.96         24.85         2.05 o                         
   2   2   2       8714.44       8991.39        93.07 o                         
   3   2   2        434.88        445.69         9.26 o                         
   4   2   2         25.16         36.29         3.68 o                         
   5   2   2       2509.32       2698.73        32.67 o                         
   6   2   2         36.10         30.48         4.60 o                         
   7   2   2          3.49          0.50         4.85 o                         
   8   2   2         24.59         20.67         7.02 o                         
   9   2   2         33.02         35.16         9.70 o                         
  10   2   2          0.97          1.44         9.67 o                         
  11   2   2         11.40         25.40        11.14 o                         
 -11   3   2          8.00          6.36        10.08 o                         
 -10   3   2         52.23         17.14         9.99 o                         
  -9   3   2        629.98        678.62        19.91 o                         
  -8   3   2        316.54        290.42        18.60 o                         
  -7   3   2         15.24          6.71         5.95 o                         
  -6   3   2         32.89         25.92         4.35 o                         
  -5   3   2        495.96        577.45        13.90 o                         
  -4   3   2         92.13        134.82         5.35 o                         
  -3   3   2       1164.22       1183.30        15.82 o                         
  -2   3   2        839.77        856.73        11.20 o                         
  -1   3   2      13312.01      13214.13       127.18 o                         
   0   3   2        442.17        441.64         7.10 o                         
   1   3   2      13739.88      13647.25       131.39 o                         
   2   3   2         93.38         94.89         3.20 o                         
   3   3   2        572.98        593.10        11.05 o                         
   4   3   2          7.47          7.25         3.02 o                         
   5   3   2       1525.90       1780.18        23.31 o                         
   6   3   2         81.73         61.46         5.35 o                         
   7   3   2         22.26         16.60         6.37 o                         
   8   3   2        183.86        180.48        13.70 o                         
   9   3   2        182.91        135.60        12.47 o                         
  10   3   2        564.28        553.52        22.50 o                         
  11   3   2         20.95         19.01        11.26 o                         
 -11   4   2        186.22        158.53        15.71 o                         
 -10   4   2         15.16         -4.34        11.29 o                         
  -9   4   2        429.58        459.55        24.96 o                         
  -8   4   2        591.22        608.94        18.17 o                         
  -7   4   2          5.13         11.93         6.24 o                         
  -6   4   2        293.93        276.94        10.22 o                         
  -5   4   2        191.75        154.37         6.00 o                         
  -4   4   2         17.06         14.76         3.42 o                         
  -3   4   2        870.49        921.29        13.63 o                         
  -2   4   2       2159.83       2243.05        24.76 o                         
  -1   4   2        645.10        648.38        11.17 o                         
   0   4   2       4779.31       4706.83        53.44 o                         
   1   4   2        400.50        410.59         7.72 o                         
   2   4   2        198.96        189.56         5.17 o                         
   3   4   2        113.60         90.38         4.36 o                         
   4   4   2       1299.85       1437.84        19.15 o                         
   5   4   2        413.42        374.55         8.67 o                         
   6   4   2         83.38         85.52         6.45 o                         
   7   4   2         95.36        113.70         8.95 o                         
   8   4   2        323.07        339.37        18.18 o                         
   9   4   2        163.42        145.38        11.64 o                         
  10   4   2          0.11          2.37         9.35 o                         
  11   4   2        343.12        424.06        22.08 o                         
 -10   5   2         16.22         12.25         9.33 o                         
  -9   5   2          2.06          4.34         7.88 o                         
  -8   5   2         24.05         20.13         7.51 o                         
  -7   5   2        198.40        157.61        12.16 o                         
  -6   5   2          2.28          6.01         5.72 o                         
  -5   5   2        949.45        927.61        17.46 o                         
  -4   5   2          2.03          1.52         3.28 o                         
  -3   5   2         95.05         96.82         4.87 o                         
  -2   5   2       5458.87       5445.40        58.89 o                         
  -1   5   2        458.09        445.05         8.40 o                         
   0   5   2          5.93          8.60         2.86 o                         
   1   5   2        847.56        871.76        12.35 o                         
   2   5   2          6.98          8.73         2.76 o                         
   3   5   2        462.21        489.23         9.16 o                         
   4   5   2         64.42         69.89         4.42 o                         
   5   5   2       1357.44       1282.73        18.55 o                         
   6   5   2       2583.11       2677.24        33.71 o                         
   7   5   2       1218.21       1221.50        24.40 o                         
   8   5   2         39.06         27.47         7.67 o                         
   9   5   2          0.36         -5.54         7.31 o                         
  10   5   2          0.29         -4.40         9.40 o                         
  11   5   2        345.22        330.75        19.79 o                         
 -10   6   2        225.93        253.90        17.53 o                         
  -9   6   2       1149.34       1255.13        35.88 o                         
  -8   6   2        507.32        531.73        18.00 o                         
  -7   6   2        661.27        693.86        24.38 o                         
  -6   6   2        224.14        181.98        10.23 o                         
  -5   6   2          7.62          0.66         4.74 o                         
  -4   6   2         41.41         26.20         4.07 o                         
  -3   6   2       1238.22       1237.63        17.75 o                         
  -2   6   2        350.62        352.07         8.18 o                         
  -1   6   2        370.49        388.67         9.67 o                         
   0   6   2        164.86        150.78         6.06 o                         
   1   6   2        106.79         84.56         4.42 o                         
   2   6   2        140.77        142.91         5.09 o                         
   3   6   2        385.67        298.44         8.66 o                         
   4   6   2         39.13         13.82         3.72 o                         
   5   6   2       2559.40       2584.46        32.14 o                         
   6   6   2        236.07        214.05        11.64 o                         
   7   6   2        529.48        484.36        15.49 o                         
   8   6   2       1062.52       1038.34        23.65 o                         
   9   6   2         14.28          6.21         8.01 o                         
  10   6   2          7.71          0.01         9.40 o                         
 -10   7   2          3.82          5.61        10.32 o                         
  -9   7   2          8.96          8.74         8.73 o                         
  -8   7   2         65.88         51.91         9.18 o                         
  -7   7   2        635.61        652.01        18.56 o                         
  -6   7   2        445.26        405.11        14.45 o                         
  -5   7   2         17.05         14.62         4.47 o                         
  -4   7   2         21.47         21.58         4.33 o                         
  -3   7   2        400.09        441.17        10.01 o                         
  -2   7   2        789.83        748.78        12.78 o                         
  -1   7   2        385.00        387.77         8.73 o                         
   0   7   2        309.20        289.85         7.32 o                         
   1   7   2         10.00          5.11         2.97 o                         
   2   7   2       1110.18       1206.83        21.88 o                         
   3   7   2        145.37        123.57         6.53 o                         
   4   7   2        946.37        985.56        15.56 o                         
   5   7   2        196.44        235.21         8.19 o                         
   6   7   2        172.99        185.10        14.79 o                         
   7   7   2       1888.36       1987.18        34.26 o                         
   8   7   2       1062.32       1109.43        24.71 o                         
   9   7   2         19.64          1.18         8.05 o                         
  10   7   2         94.52        120.07        14.34 o                         
 -10   8   2         80.34         91.91        15.79 o                         
  -9   8   2        236.23        220.26        26.70 o                         
  -8   8   2         16.70         16.41         8.29 o                         
  -7   8   2          3.39         12.13         7.21 o                         
  -6   8   2        175.51        158.32        12.66 o                         
  -5   8   2        101.49         77.19         8.91 o                         
  -4   8   2        873.60        851.82        15.33 o                         
  -3   8   2         47.77         45.76         4.92 o                         
  -2   8   2       1762.58       1892.66        25.11 o                         
  -1   8   2       1161.90       1200.15        17.64 o                         
   0   8   2        763.54        758.03        12.76 o                         
   1   8   2        249.71        182.36         7.54 o                         
   2   8   2        322.27        329.42        10.06 o                         
   3   8   2          6.59         16.20         3.59 o                         
   4   8   2       1105.15       1064.18        16.73 o                         
   5   8   2       1180.28       1227.23        20.36 o                         
   6   8   2       1126.40       1156.86        23.14 o                         
   7   8   2        601.50        570.77        19.65 o                         
   8   8   2        126.20        100.89        11.67 o                         
   9   8   2         29.59         15.10         9.81 o                         
  10   8   2         26.79         27.75        11.23 o                         
  -9   9   2          1.51         -5.20         9.47 o                         
  -8   9   2          0.00         -0.86         8.88 o                         
  -7   9   2        157.54        148.87        11.48 o                         
  -6   9   2          0.01         -2.63         6.73 o                         
  -5   9   2         41.53         28.00         6.81 o                         
  -4   9   2        424.31        385.52        11.58 o                         
  -3   9   2         55.17         57.10         5.44 o                         
  -2   9   2        882.86        866.56        15.17 o                         
  -1   9   2       2662.74       2787.44        34.45 o                         
   0   9   2         17.52         22.36         3.97 o                         
   1   9   2          1.77          1.01         3.12 o                         
   2   9   2          2.46          4.25         3.09 o                         
   3   9   2        571.62        515.45        11.13 o                         
   4   9   2         71.50         57.16         5.64 o                         
   5   9   2       1325.74       1370.77        22.40 o                         
   6   9   2       1566.19       1652.19        33.34 o                         
   7   9   2          1.28         -1.40         8.26 o                         
   8   9   2        104.22        100.61        12.00 o                         
   9   9   2         23.64         15.20        11.74 o                         
  10   9   2         93.07         82.57        15.05 o                         
  -9  10   2         21.51         21.85        10.99 o                         
  -8  10   2         96.39        101.93        12.57 o                         
  -7  10   2          0.25         -2.77         7.63 o                         
  -6  10   2         39.26         29.38         8.53 o                         
  -5  10   2        199.30        162.12        10.59 o                         
  -4  10   2       1502.80       1489.48        32.86 o                         
  -3  10   2        302.14        324.86        10.85 o                         
  -2  10   2         47.41         35.53         5.03 o                         
  -1  10   2        149.04        154.80         9.01 o                         
   0  10   2         73.35         58.19         4.85 o                         
   1  10   2        449.03        416.60        13.20 o                         
   2  10   2        134.58        137.31         7.18 o                         
   3  10   2        638.83        639.79        15.77 o                         
   4  10   2        274.57        285.66        14.02 o                         
   5  10   2         58.84         55.92         7.16 o                         
   6  10   2         93.10         91.92        12.21 o                         
   7  10   2          1.28          4.26         9.41 o                         
   8  10   2        159.11        154.68        15.64 o                         
   9  10   2        121.30         90.11        14.90 o                         
  -9  11   2         68.86         78.55        15.34 o                         
  -8  11   2          6.08         19.13        10.64 o                         
  -7  11   2         88.85         90.96        12.15 o                         
  -6  11   2       1008.21       1147.15        26.20 o                         
  -5  11   2         10.10         -1.06         6.65 o                         
  -4  11   2        231.43        223.29        16.57 o                         
  -3  11   2        582.46        541.19        13.34 o                         
  -2  11   2          1.14          0.37         4.41 o                         
  -1  11   2         10.60          7.10         4.71 o                         
   0  11   2       1004.38        993.55        17.69 o                         
   1  11   2         73.07         46.10         6.46 o                         
   2  11   2        158.33        139.28        11.76 o                         
   3  11   2       1498.69       1603.01        32.30 o                         
   4  11   2        637.56        603.17        19.13 o                         
   5  11   2          0.68         -7.23         8.19 o                         
   6  11   2       1834.67       1873.48        43.94 o                         
   7  11   2          0.34          5.89        10.25 o                         
   8  11   2         11.31         -3.92        10.39 o                         
   9  11   2        167.66        169.74        18.14 o                         
  -8  12   2          0.04         -3.77        10.15 o                         
  -7  12   2         28.57         34.94        10.49 o                         
  -6  12   2        965.48       1038.90        28.28 o                         
  -5  12   2        310.71        308.52        19.85 o                         
  -4  12   2         54.45         42.30         7.71 o                         
  -3  12   2         64.34         67.71         8.58 o                         
  -2  12   2       1038.36       1107.04        19.96 o                         
  -1  12   2       2605.02       2802.01        40.12 o                         
   0  12   2          0.65         13.06         6.83 o                         
   1  12   2        527.13        482.55        17.36 o                         
   2  12   2        194.88        161.54        11.79 o                         
   3  12   2        430.34        437.34        17.79 o                         
   4  12   2        932.84        989.36        28.15 o                         
   5  12   2         40.87         23.85        10.34 o                         
   6  12   2        557.60        549.86        25.57 o                         
   7  12   2         50.85         56.27        12.72 o                         
   8  12   2          5.78        -12.37        12.37 o                         
  -7  13   2        179.13        162.77        14.83 o                         
  -6  13   2        110.35         80.88        14.98 o                         
  -5  13   2        138.96        127.22        14.16 o                         
  -4  13   2          0.25          5.95         7.04 o                         
  -3  13   2        122.10        109.95         8.63 o                         
  -2  13   2        635.44        641.79        16.78 o                         
  -1  13   2        100.85         84.00        10.04 o                         
   0  13   2        312.80        320.27        16.16 o                         
   1  13   2        770.99        824.45        23.31 o                         
   2  13   2         21.33         18.00         8.33 o                         
   3  13   2        351.56        368.75        17.57 o                         
   4  13   2        433.77        486.16        23.71 o                         
   5  13   2         24.62         41.32        11.47 o                         
   6  13   2         46.27         51.84        12.58 o                         
   7  13   2          0.45         -4.68        11.04 o                         
   8  13   2         89.56        116.67        18.87 o                         
  -7  14   2         77.21         71.69        15.21 o                         
  -6  14   2         17.56          8.23        10.15 o                         
  -5  14   2          0.03         -8.48         8.48 o                         
  -4  14   2        132.27        135.52        12.70 o                         
  -3  14   2          2.87         -4.02        10.04 o                         
  -2  14   2       1248.11       1380.14        35.23 o                         
  -1  14   2        556.02        535.64        20.10 o                         
   0  14   2       1420.04       1489.50        33.44 o                         
   1  14   2        374.19        374.33        18.03 o                         
   2  14   2        946.67        949.88        26.25 o                         
   3  14   2        214.29        218.76        14.83 o                         
   4  14   2        310.64        320.83        27.59 o                         
   5  14   2        521.95        504.31        25.89 o                         
   6  14   2         13.53         14.15        11.74 o                         
   7  14   2         92.06        102.26        15.99 o                         
  -6  15   2          0.40         -0.71        13.40 o                         
  -5  15   2        118.26        121.92        26.55 o                         
  -4  15   2         78.53         60.93        18.58 o                         
  -3  15   2        196.30        170.75        18.20 o                         
  -2  15   2         89.85         79.88        12.51 o                         
  -1  15   2        429.25        424.12        30.82 o                         
   0  15   2          4.03         -6.54         8.19 o                         
   1  15   2       1292.91       1432.46        36.95 o                         
   2  15   2        749.36        800.22        25.28 o                         
   3  15   2         25.30         32.92        10.00 o                         
   4  15   2         17.99         35.76        12.27 o                         
   5  15   2          3.83          6.07        11.58 o                         
   6  15   2        234.38        222.08        19.70 o                         
  -5  16   2          7.31         -4.26        17.05 o                         
  -4  16   2         19.40         17.96        18.37 o                         
  -3  16   2         96.67        104.86        21.24 o                         
  -2  16   2         80.78         71.55        12.68 o                         
  -1  16   2         13.62          6.76        10.17 o                         
   0  16   2        427.74        465.36        23.58 o                         
   1  16   2         29.27         31.43        10.74 o                         
   2  16   2        125.15         94.02        12.32 o                         
   3  16   2          5.11         22.88        10.44 o                         
   4  16   2         19.65         23.30        12.67 o                         
   5  16   2         25.37         17.22        13.08 o                         
  -4  17   2          0.97          0.05        16.27 o                         
  -3  17   2         55.91         47.53        18.99 o                         
  -2  17   2         14.28         18.23        12.95 o                         
  -1  17   2          0.71         11.14        10.90 o                         
   0  17   2          1.55         -1.94        10.72 o                         
   1  17   2         49.66         33.88        11.27 o                         
   2  17   2         98.91        118.53        14.56 o                         
   3  17   2         12.92         14.76        10.80 o                         
   4  17   2          6.52         -8.07        11.86 o                         
  -1  18   2         23.87         31.03        12.86 o                         
   0  18   2         31.03         30.78        13.25 o                         
   1  18   2        141.77        156.21        15.45 o                         
   2  18   2        318.09        339.49        24.18 o                         
  -3 -16   3        244.66        235.24        25.83 o                         
  -2 -16   3        225.75        262.84        18.37 o                         
  -1 -16   3        299.38        327.84        19.93 o                         
   0 -16   3         23.30         33.51        11.42 o                         
   1 -16   3          0.42          5.35        10.39 o                         
   2 -16   3         21.55         30.18        14.19 o                         
   3 -16   3         57.74         66.96        16.42 o                         
  -5 -15   3        223.29        224.07        20.13 o                         
  -4 -15   3          3.88         19.21        10.82 o                         
  -3 -15   3          8.32          1.07         9.80 o                         
  -2 -15   3        543.80        562.72        34.11 o                         
  -1 -15   3        168.45        166.32        15.11 o                         
   0 -15   3          1.12          4.94         9.47 o                         
   1 -15   3         30.04         29.22        10.32 o                         
   2 -15   3         72.82         48.81        12.38 o                         
   3 -15   3        145.21        156.80        37.91 o                         
   4 -15   3         92.27         74.42        16.68 o                         
   5 -15   3         47.19         54.98        16.68 o                         
  -6 -14   3        102.06         99.58        15.57 o                         
  -5 -14   3         38.98         22.69        12.21 o                         
  -4 -14   3        266.73        274.62        17.10 o                         
  -3 -14   3         25.58         20.44         9.96 o                         
  -2 -14   3        158.47        166.43        14.40 o                         
  -1 -14   3          6.96         -5.25         8.76 o                         
   0 -14   3         17.41         13.57         9.42 o                         
   1 -14   3         46.07         22.68         9.48 o                         
   2 -14   3         48.28         34.92        10.41 o                         
   3 -14   3         21.75         13.05        11.99 o                         
   4 -14   3        293.98        291.27        25.26 o                         
   5 -14   3        124.79        117.45        18.16 o                         
   6 -14   3        138.78        133.31        21.02 o                         
  -7 -13   3          8.30         27.52        12.40 o                         
  -6 -13   3          1.53         14.53        11.00 o                         
  -5 -13   3         28.69         13.60         9.80 o                         
  -4 -13   3         17.42         15.25         9.52 o                         
  -3 -13   3        406.51        333.31        29.48 o                         
  -2 -13   3         52.67         62.48        10.54 o                         
  -1 -13   3         29.17         27.02         9.12 o                         
   0 -13   3         23.68         22.36         8.76 o                         
   1 -13   3        308.34        314.75        18.30 o                         
   2 -13   3         31.36         31.98         9.49 o                         
   3 -13   3        651.50        644.41        27.21 o                         
   4 -13   3         38.55         38.17        13.19 o                         
   5 -13   3         43.22          5.16        12.03 o                         
   6 -13   3          1.99         -7.59        10.84 o                         
   7 -13   3         91.09         77.01        14.69 o                         
  -7 -12   3          2.46          6.17        11.01 o                         
  -6 -12   3         22.02         14.54        11.05 o                         
  -5 -12   3        105.50         76.05        11.22 o                         
  -4 -12   3        834.66        824.54        24.65 o                         
  -3 -12   3         10.79         23.00         8.79 o                         
  -2 -12   3        347.77        335.46        21.29 o                         
  -1 -12   3        701.00        736.26        22.72 o                         
   0 -12   3         47.66         65.57         9.93 o                         
   1 -12   3       1211.40       1214.96        34.92 o                         
   2 -12   3       1743.46       1891.74        44.22 o                         
   3 -12   3        511.39        510.62        21.38 o                         
   4 -12   3          1.07         -0.52         8.62 o                         
   5 -12   3         69.74         52.82        10.15 o                         
   6 -12   3        638.50        622.33        22.49 o                         
   7 -12   3         31.88         12.07        10.34 o                         
  -8 -11   3         37.90         34.32        12.40 o                         
  -7 -11   3          4.05          2.99         9.94 o                         
  -6 -11   3         42.39         31.14        11.01 o                         
  -5 -11   3          1.52         -3.84         7.52 o                         
  -4 -11   3         94.79         71.26         9.86 o                         
  -3 -11   3        110.08         94.60        13.18 o                         
  -2 -11   3         17.78          4.88         7.55 o                         
  -1 -11   3       2705.49       2977.87        51.44 o                         
   0 -11   3         94.11         94.03        10.50 o                         
   1 -11   3         45.16         50.77         8.87 o                         
   2 -11   3         71.32         54.10         7.74 o                         
   3 -11   3        431.01        414.97        15.25 o                         
   4 -11   3          0.00         -0.80         6.65 o                         
   5 -11   3        128.68         84.50         9.88 o                         
   6 -11   3          2.01         -6.94         7.75 o                         
   7 -11   3         61.08         50.79        10.10 o                         
   8 -11   3        245.06        250.11        16.09 o                         
  -8 -10   3        135.50        181.44        16.48 o                         
  -7 -10   3        354.36        357.95        23.69 o                         
  -6 -10   3        280.36        310.42        18.31 o                         
  -5 -10   3         46.37         28.13         8.34 o                         
  -4 -10   3        511.94        502.63        21.78 o                         
  -3 -10   3        165.76        173.62        11.82 o                         
  -2 -10   3        140.89        108.95        10.10 o                         
  -1 -10   3        533.79        550.09        19.00 o                         
   0 -10   3        787.71        826.08        21.73 o                         
   1 -10   3          0.36          1.46         5.32 o                         
   2 -10   3       1153.93       1278.28        22.26 o                         
   3 -10   3        186.60        156.94         8.28 o                         
   4 -10   3          0.03          4.93         6.44 o                         
   5 -10   3         92.88         60.49         8.75 o                         
   6 -10   3        801.31        844.41        23.61 o                         
   7 -10   3         13.80         11.60         8.74 o                         
   8 -10   3         24.46         21.77         9.60 o                         
   9 -10   3        325.09        305.34        17.84 o                         
  -9  -9   3        156.63        163.92        33.98 o                         
  -8  -9   3         38.40         43.33        10.97 o                         
  -7  -9   3         62.38         59.83        11.16 o                         
  -6  -9   3        235.93        256.95        14.70 o                         
  -5  -9   3        693.86        618.60        19.23 o                         
  -4  -9   3         90.40         83.54         9.00 o                         
  -3  -9   3       1071.04       1031.30        24.14 o                         
  -2  -9   3        113.77        127.07        12.21 o                         
  -1  -9   3        146.88         94.37        11.03 o                         
   0  -9   3         73.80         83.70         5.86 o                         
   1  -9   3       1206.14       1258.75        19.29 o                         
   2  -9   3       2457.34       2605.55        33.90 o                         
   3  -9   3          2.35         -0.84         4.59 o                         
   4  -9   3         48.20         36.42         5.92 o                         
   5  -9   3         73.29         51.08         8.14 o                         
   6  -9   3        467.48        497.53        17.53 o                         
   7  -9   3         19.19         22.03         8.75 o                         
   8  -9   3        126.50         92.63        13.50 o                         
   9  -9   3        701.28        825.01        25.62 o                         
  -9  -8   3          4.73          0.38        10.67 o                         
  -8  -8   3        260.53        269.50        17.35 o                         
  -7  -8   3        409.71        381.82        18.94 o                         
  -6  -8   3         33.18         36.48         7.97 o                         
  -5  -8   3         32.17         25.95         7.33 o                         
  -4  -8   3        366.04        344.84        14.08 o                         
  -3  -8   3        146.77        145.21        12.22 o                         
  -2  -8   3         32.63         22.00         5.53 o                         
  -1  -8   3       1110.83       1218.34        22.87 o                         
   0  -8   3       1226.11       1329.34        22.72 o                         
   1  -8   3        125.66        158.84         6.59 o                         
   2  -8   3         39.14         33.37         4.78 o                         
   3  -8   3       1149.03       1345.48        20.96 o                         
   4  -8   3         67.15         63.41         6.11 o                         
   5  -8   3         60.53         48.45         7.72 o                         
   6  -8   3       6382.38       6848.60        92.90 o                         
   7  -8   3         85.93         91.08        10.30 o                         
   8  -8   3        361.23        412.34        18.12 o                         
   9  -8   3         29.76         18.67        10.00 o                         
 -10  -7   3          6.00        -10.40        10.40 o                         
  -9  -7   3         32.07         29.65        10.83 o                         
  -8  -7   3        233.70        226.39        19.68 o                         
  -7  -7   3       1281.27       1445.84        28.34 o                         
  -6  -7   3       3895.43       4138.10        54.32 o                         
  -5  -7   3         47.33         42.64         4.90 o                         
  -4  -7   3          1.98          1.47         3.43 o                         
  -3  -7   3         14.82         22.21         3.15 o                         
  -2  -7   3        179.27        200.73        10.95 o                         
  -1  -7   3       2318.20       2250.81        34.01 o                         
   0  -7   3         82.90         76.57         4.06 o                         
   1  -7   3        129.49         78.90         4.91 o                         
   2  -7   3        598.23        664.89        12.69 o                         
   3  -7   3        125.27         88.58         6.01 o                         
   4  -7   3        524.02        532.23        18.97 o                         
   5  -7   3        125.08        101.41         8.86 o                         
   6  -7   3        400.79        420.27        15.84 o                         
   7  -7   3         12.71         15.28         7.78 o                         
   8  -7   3        374.89        373.72        17.13 o                         
   9  -7   3         78.30         81.41        11.14 o                         
  10  -7   3        106.35        107.96        14.47 o                         
 -10  -6   3         10.43         26.89        11.42 o                         
  -9  -6   3         41.86         31.32         9.34 o                         
  -8  -6   3        136.58        153.47        11.00 o                         
  -7  -6   3         11.98         11.61         5.70 o                         
  -6  -6   3          7.96          2.16         4.29 o                         
  -5  -6   3        238.78        224.98         7.87 o                         
  -4  -6   3        410.17        472.89         9.91 o                         
  -3  -6   3       2968.67       3191.94        37.22 o                         
  -2  -6   3        937.85        988.42        15.70 o                         
  -1  -6   3         15.42         13.15         3.15 o                         
   0  -6   3        209.56        209.07         6.27 o                         
   1  -6   3          8.04          3.88         3.28 o                         
   2  -6   3       2353.83       2780.42        33.80 o                         
   3  -6   3       3476.44       3810.43        44.83 o                         
   4  -6   3         12.01         18.49         4.48 o                         
   5  -6   3        118.05         99.87         7.68 o                         
   6  -6   3       3369.91       3585.95        53.44 o                         
   7  -6   3          8.59         10.46         7.40 o                         
   8  -6   3         36.49         35.92         8.92 o                         
   9  -6   3        144.09        121.70        13.66 o                         
  10  -6   3          4.45         10.46        11.19 o                         
 -10  -5   3          0.88          3.52         9.67 o                         
  -9  -5   3          8.81          4.36         7.44 o                         
  -8  -5   3         37.44         25.28         7.16 o                         
  -7  -5   3          4.18          3.42         4.53 o                         
  -6  -5   3        151.52        154.68         6.83 o                         
  -5  -5   3        159.45        135.73         6.13 o                         
  -4  -5   3       1509.34       1488.91        20.25 o                         
  -3  -5   3        450.71        444.66         9.71 o                         
  -2  -5   3      14843.68      17093.59       187.55 o                         
  -1  -5   3       1657.33       1595.04        21.88 o                         
   0  -5   3         11.54          7.00         2.67 o                         
   1  -5   3       1135.78       1045.09        15.08 o                         
   2  -5   3       5088.80       5916.88        64.75 o                         
   3  -5   3       4141.05       4614.62        56.46 o                         
   4  -5   3       2232.23       2225.76        28.85 o                         
   5  -5   3        316.17        320.69        11.87 o                         
   6  -5   3          8.36          8.34         6.08 o                         
   7  -5   3        543.86        565.04        17.32 o                         
   8  -5   3        215.44        186.20        16.69 o                         
   9  -5   3         21.71         27.74         9.03 o                         
  10  -5   3         49.15         52.59        11.71 o                         
 -10  -4   3        111.54         97.00        11.74 o                         
  -9  -4   3         42.03         34.53         8.13 o                         
  -8  -4   3          0.91         -0.11         6.09 o                         
  -7  -4   3         13.42         14.84         4.76 o                         
  -6  -4   3        557.04        539.86        11.16 o                         
  -5  -4   3          5.73         10.15         3.33 o                         
  -4  -4   3        358.14        310.57         7.47 o                         
  -3  -4   3         21.28          6.08         2.90 o                         
  -2  -4   3         85.05         72.32         5.40 o                         
  -1  -4   3      11188.83      11489.19       111.81 o                         
   0  -4   3        937.65        988.03        12.91 o                         
   1  -4   3        925.45        930.20        13.45 o                         
   2  -4   3        149.08        147.67         7.36 o                         
   3  -4   3       2795.16       3001.48        37.91 o                         
   4  -4   3       2668.64       2881.09        38.23 o                         
   5  -4   3         99.10         63.14         6.24 o                         
   6  -4   3       2576.28       2717.87        41.98 o                         
   7  -4   3         95.58         82.53         8.58 o                         
   8  -4   3        685.32        705.01        19.94 o                         
   9  -4   3          2.49         -0.32         7.76 o                         
  10  -4   3          0.00         13.52        10.36 o                         
  11  -4   3         36.98         26.12        18.41 o                         
 -10  -3   3         12.49         12.16         8.91 o                         
  -9  -3   3         74.58         58.75         8.72 o                         
  -8  -3   3        212.18        228.93         9.86 o                         
  -7  -3   3         54.47         54.40         5.30 o                         
  -6  -3   3        136.60        109.50         5.44 o                         
  -5  -3   3        293.79        306.58         7.07 o                         
  -4  -3   3       4787.77       5283.74        57.53 o                         
  -3  -3   3       2283.65       2304.51        26.91 o                         
  -2  -3   3       6311.55       6697.46        70.48 o                         
  -1  -3   3       2291.72       2149.37        26.35 o                         
   0  -3   3         12.49         11.57         2.56 o                         
   1  -3   3        969.16       1080.79        14.51 o                         
   2  -3   3       2052.46       2228.32        28.43 o                         
   3  -3   3        396.68        370.88         8.28 o                         
   4  -3   3          0.45         -1.07         2.98 o                         
   5  -3   3         12.45         10.46         4.78 o                         
   6  -3   3       1978.11       2158.83        34.89 o                         
   7  -3   3          6.63         -3.55         6.02 o                         
   8  -3   3        631.31        617.22        18.72 o                         
   9  -3   3        120.83        119.14        16.43 o                         
  10  -3   3         16.29         15.14        10.26 o                         
  11  -3   3         45.16         60.22        13.09 o                         
 -11  -2   3        215.17        240.34        18.05 o                         
 -10  -2   3         46.20         47.88        10.26 o                         
  -9  -2   3        346.47        344.00        16.23 o                         
  -8  -2   3        173.35        183.28         8.49 o                         
  -7  -2   3       1335.02       1320.68        20.06 o                         
  -6  -2   3         85.51         79.39         4.81 o                         
  -5  -2   3        101.68         75.80         6.53 o                         
  -4  -2   3       1632.94       1665.54        25.62 o                         
  -3  -2   3       8982.79      10082.61       121.91 o                         
  -2  -2   3          4.13          8.50         2.09 o                         
  -1  -2   3       4731.51       4714.75        49.83 o                         
   0  -2   3      18068.61      18111.24       173.56 o                         
   1  -2   3       1161.55       1168.86        14.96 o                         
   2  -2   3       1191.48       1282.01        16.74 o                         
   3  -2   3        756.24        739.88        16.46 o                         
   4  -2   3        859.09        847.57        13.38 o                         
   5  -2   3        304.88        278.91         7.66 o                         
   6  -2   3        945.54        902.81        19.31 o                         
   7  -2   3        416.81        409.88        14.59 o                         
   8  -2   3         57.32         42.40         8.08 o                         
   9  -2   3       1024.39        932.25        27.05 o                         
  10  -2   3        184.17        146.31        14.52 o                         
  11  -2   3         23.46         37.46        12.44 o                         
 -11  -1   3        591.70        705.28        28.66 o                         
 -10  -1   3        138.75        158.42        14.52 o                         
  -9  -1   3        136.10        128.64        11.45 o                         
  -8  -1   3       1787.12       1963.10        28.75 o                         
  -7  -1   3       2281.01       2521.62        32.51 o                         
  -6  -1   3        141.45        154.42         6.40 o                         
  -5  -1   3          1.09          3.10         5.07 o                         
  -4  -1   3       1286.98       1344.05        21.71 o                         
  -3  -1   3        543.51        537.89        11.29 o                         
  -2  -1   3         36.90         43.19         4.79 o                         
  -1  -1   3      31214.64      31388.40       338.41 o                         
   0  -1   3         59.78         54.46         2.35 o                         
   1  -1   3      20764.60      21249.52       215.63 o                         
   2  -1   3        462.67        456.18         8.37 o                         
   3  -1   3        633.80        665.87        12.66 o                         
   4  -1   3        392.85        376.02         8.14 o                         
   5  -1   3        689.33        663.28        13.80 o                         
   6  -1   3        302.57        276.93        10.44 o                         
   7  -1   3        917.31        836.92        20.78 o                         
   8  -1   3        601.28        631.36        18.03 o                         
   9  -1   3         41.81         33.51         9.93 o                         
  10  -1   3         23.88         22.73        10.58 o                         
  11  -1   3        110.14        126.17        15.09 o                         
 -11   0   3        258.16        291.69        17.82 o                         
 -10   0   3         49.14         58.36        10.95 o                         
  -9   0   3         35.74         16.18         9.15 o                         
  -8   0   3          0.47         -4.37         5.63 o                         
  -7   0   3        524.12        527.09        11.76 o                         
  -6   0   3        356.71        321.51         8.55 o                         
  -5   0   3         11.24          9.12         3.01 o                         
  -4   0   3        189.66        181.83         8.42 o                         
  -3   0   3         44.50         28.84         4.30 o                         
  -2   0   3        252.71        252.18         8.80 o                         
  -1   0   3       9701.87       9622.24        98.32 o                         
   0   0   3       8104.60       8323.12        85.36 o                         
   1   0   3       2035.16       2079.51        23.30 o                         
   2   0   3        548.01        547.75         9.00 o                         
   3   0   3        725.54        736.48        11.30 o                         
   4   0   3         31.94         27.40         3.75 o                         
   5   0   3        131.45        126.19         5.93 o                         
   6   0   3       2594.91       2784.82        36.56 o                         
   7   0   3        114.50        113.42         7.24 o                         
   8   0   3        519.51        449.10        21.15 o                         
   9   0   3         28.17         16.90         9.54 o                         
  10   0   3        268.35        250.21        16.82 o                         
  11   0   3         16.75          2.34        10.15 o                         
 -11   1   3          0.25         -1.69         9.74 o                         
 -10   1   3         55.41         59.45        10.74 o                         
  -9   1   3         19.52         18.17         7.53 o                         
  -8   1   3       1169.20       1205.41        26.69 o                         
  -7   1   3         21.94         12.71         4.56 o                         
  -6   1   3          8.37          8.61         4.48 o                         
  -5   1   3        728.48        828.74        13.28 o                         
  -4   1   3         15.03          8.11         2.86 o                         
  -3   1   3        347.41        376.47         7.16 o                         
  -2   1   3       7044.01       7289.12        75.53 o                         
  -1   1   3       3305.55       3344.95        37.89 o                         
   0   1   3       1154.47       1121.54        11.75 o                         
   1   1   3       4512.18       4677.12        52.73 o                         
   2   1   3        231.05        256.43         6.87 o                         
   3   1   3       2534.15       2779.61        29.97 o                         
   4   1   3         35.83         22.99         3.65 o                         
   5   1   3       5649.28       6378.00        69.94 o                         
   6   1   3        644.40        617.56        12.26 o                         
   7   1   3        800.83        761.14        15.87 o                         
   8   1   3         11.23         14.79         8.35 o                         
   9   1   3        789.77        753.30        24.00 o                         
  10   1   3          1.27          0.85         9.47 o                         
  11   1   3         23.39         27.36        12.63 o                         
 -11   2   3        183.17        205.51        15.69 o                         
 -10   2   3          5.32          4.04         8.80 o                         
  -9   2   3        285.52        274.15        13.89 o                         
  -8   2   3         92.98         83.58         8.77 o                         
  -7   2   3          5.56          5.32         4.46 o                         
  -6   2   3         25.63         20.86         4.86 o                         
  -5   2   3        466.72        436.48         9.43 o                         
  -4   2   3         75.60         64.23         4.23 o                         
  -3   2   3       1015.19       1034.40        14.03 o                         
  -2   2   3       2813.51       2842.96        31.46 o                         
  -1   2   3       1998.76       2019.95        21.20 o                         
   0   2   3        891.06        849.51         9.63 o                         
   1   2   3       3769.22       3942.05        41.99 o                         
   2   2   3       1631.95       1726.64        20.93 o                         
   3   2   3       3018.25       3278.69        37.17 o                         
   4   2   3       1598.21       1739.75        22.08 o                         
   5   2   3       1446.51       1564.89        21.25 o                         
   6   2   3       1586.73       1590.19        22.47 o                         
   7   2   3        677.39        650.86        14.40 o                         
   8   2   3          0.89         -2.52         6.45 o                         
   9   2   3        214.56        202.50        22.34 o                         
  10   2   3        751.43        705.72        24.41 o                         
  11   2   3        118.94        120.43        14.48 o                         
 -11   3   3          6.78          8.40        10.31 o                         
 -10   3   3         31.14         33.35        10.43 o                         
  -9   3   3         30.88         28.16         7.96 o                         
  -8   3   3       1365.28       1434.38        39.13 o                         
  -7   3   3          0.93          4.22         5.62 o                         
  -6   3   3         26.88          7.41         4.06 o                         
  -5   3   3       1480.12       1754.38        23.30 o                         
  -4   3   3        846.68        825.43        13.00 o                         
  -3   3   3        137.31        168.39         7.81 o                         
  -2   3   3       1133.69       1127.47        14.69 o                         
  -1   3   3       2893.98       2703.02        28.09 o                         
   0   3   3       2390.15       2406.95        26.76 o                         
   1   3   3       3982.53       3893.73        41.85 o                         
   2   3   3       1244.93       1262.99        15.12 o                         
   3   3   3       1488.68       1591.24        27.41 o                         
   4   3   3       5732.69       6430.15        80.70 o                         
   5   3   3       6546.46       7213.07        84.51 o                         
   6   3   3        352.06        339.12        12.90 o                         
   7   3   3         74.92         48.31         7.30 o                         
   8   3   3         43.73         29.38         7.41 o                         
   9   3   3        904.01        914.15        26.16 o                         
  10   3   3         47.47         38.49        11.18 o                         
  11   3   3        136.01        130.30        14.53 o                         
 -10   4   3         75.14         73.50        10.65 o                         
  -9   4   3        103.48         88.67        10.22 o                         
  -8   4   3        403.28        359.40        19.29 o                         
  -7   4   3        534.00        523.06        17.92 o                         
  -6   4   3         33.45         30.24         4.53 o                         
  -5   4   3          4.60         10.39         3.70 o                         
  -4   4   3        396.26        433.59         9.14 o                         
  -3   4   3       3185.42       3334.04        37.91 o                         
  -2   4   3       1338.96       1306.03        15.89 o                         
  -1   4   3         47.00         36.64         3.17 o                         
   0   4   3       8015.36       8113.60        84.45 o                         
   1   4   3        454.66        426.48         7.81 o                         
   2   4   3       1594.54       1550.53        18.27 o                         
   3   4   3        689.57        754.16        12.28 o                         
   4   4   3        364.91        346.35        10.35 o                         
   5   4   3        649.96        626.95        15.77 o                         
   6   4   3         85.25         65.97         6.34 o                         
   7   4   3        440.88        429.12        14.87 o                         
   8   4   3        487.44        405.35        20.87 o                         
   9   4   3         87.54         60.56        10.69 o                         
  10   4   3        459.96        437.38        20.92 o                         
  11   4   3         40.90         40.40        12.13 o                         
 -10   5   3        237.79        258.10        16.44 o                         
  -9   5   3        692.92        729.84        21.36 o                         
  -8   5   3          7.11          6.09         7.06 o                         
  -7   5   3        218.72        190.96        11.30 o                         
  -6   5   3        256.63        219.37        10.60 o                         
  -5   5   3         48.46         36.02         4.36 o                         
  -4   5   3        428.81        411.91        10.26 o                         
  -3   5   3        355.48        336.88        10.93 o                         
  -2   5   3       1665.44       1774.00        22.04 o                         
  -1   5   3        664.46        696.70        10.88 o                         
   0   5   3       2086.77       2179.69        25.63 o                         
   1   5   3       1393.31       1394.11        17.84 o                         
   2   5   3       2935.39       3082.95        35.02 o                         
   3   5   3        982.95       1070.65        14.30 o                         
   4   5   3       1534.55       1599.75        29.87 o                         
   5   5   3       1196.77       1306.37        21.23 o                         
   6   5   3       1276.33       1288.77        23.97 o                         
   7   5   3        767.81        853.33        20.12 o                         
   8   5   3       1009.29        988.82        23.03 o                         
   9   5   3        815.94        898.01        23.20 o                         
  10   5   3        235.38        225.11        16.32 o                         
  11   5   3        141.48        158.20        24.90 o                         
 -10   6   3        105.15         93.79        12.68 o                         
  -9   6   3         38.66         41.44         9.47 o                         
  -8   6   3        742.66        781.39        28.44 o                         
  -7   6   3         28.69         18.59         7.08 o                         
  -6   6   3        454.10        429.72        14.45 o                         
  -5   6   3       1544.65       1523.30        21.97 o                         
  -4   6   3          2.40          4.19         3.69 o                         
  -3   6   3       9038.67       9675.90       102.55 o                         
  -2   6   3         57.30         64.13         4.93 o                         
  -1   6   3        437.70        421.12         8.66 o                         
   0   6   3        200.31        192.61         5.96 o                         
   1   6   3          0.23          2.62         3.01 o                         
   2   6   3       1221.83       1206.43        16.59 o                         
   3   6   3         57.90         62.88         4.83 o                         
   4   6   3        565.78        526.28        11.06 o                         
   5   6   3       1032.64        947.99        17.48 o                         
   6   6   3         75.27         81.23         7.84 o                         
   7   6   3        329.28        318.55        13.60 o                         
   8   6   3         22.28         29.49         8.13 o                         
   9   6   3        165.01        162.19        18.25 o                         
  10   6   3        406.04        419.80        27.70 o                         
 -10   7   3        100.70         78.21        12.58 o                         
  -9   7   3        154.15        133.13        13.55 o                         
  -8   7   3        753.20        815.83        22.10 o                         
  -7   7   3        230.90        227.45        12.46 o                         
  -6   7   3         97.42         92.95         8.60 o                         
  -5   7   3         82.53         94.11         6.32 o                         
  -4   7   3          0.20          1.65         3.82 o                         
  -3   7   3        239.16        236.54         7.85 o                         
  -2   7   3       2627.77       2722.35        37.55 o                         
  -1   7   3        199.46        184.33         6.96 o                         
   0   7   3       2796.79       2826.53        33.29 o                         
   1   7   3         49.70         47.99         4.81 o                         
   2   7   3        135.41        115.00         5.53 o                         
   3   7   3        274.77        298.23        11.82 o                         
   4   7   3        266.95        241.36        12.97 o                         
   5   7   3         66.39         39.00         4.55 o                         
   6   7   3       1339.92       1348.59        29.50 o                         
   7   7   3        985.67        938.21        23.99 o                         
   8   7   3        162.64        143.12        11.26 o                         
   9   7   3        101.03         94.18        10.57 o                         
  10   7   3          6.19         12.56        10.01 o                         
 -10   8   3         23.17         29.59        11.36 o                         
  -9   8   3         60.30         56.63        11.19 o                         
  -8   8   3        112.13        108.23        12.24 o                         
  -7   8   3         12.29          9.07         6.92 o                         
  -6   8   3        211.64        218.18        11.74 o                         
  -5   8   3         70.00         35.46         6.78 o                         
  -4   8   3          1.41          0.14         4.02 o                         
  -3   8   3       1221.76       1245.39        18.90 o                         
  -2   8   3        118.04        143.15         7.49 o                         
  -1   8   3       2360.05       2416.26        30.05 o                         
   0   8   3         16.17         13.26         3.54 o                         
   1   8   3        199.93        214.51         8.58 o                         
   2   8   3        351.57        398.89         9.02 o                         
   3   8   3       1120.06       1216.72        17.85 o                         
   4   8   3       1109.05       1207.94        18.32 o                         
   5   8   3       2352.55       2441.71        33.74 o                         
   6   8   3        902.15        899.13        21.37 o                         
   7   8   3         37.56         32.52         9.54 o                         
   8   8   3        464.28        469.22        20.14 o                         
   9   8   3         58.16         69.86        13.82 o                         
  10   8   3        100.18         94.59        13.11 o                         
  -9   9   3         18.71         24.40        10.73 o                         
  -8   9   3         95.90         85.51        11.55 o                         
  -7   9   3          7.33         11.95         7.77 o                         
  -6   9   3         36.64         37.05         7.77 o                         
  -5   9   3        312.16        277.11        16.32 o                         
  -4   9   3         28.82         22.31         5.21 o                         
  -3   9   3        255.77        245.08         8.73 o                         
  -2   9   3        559.41        561.43        11.89 o                         
  -1   9   3         62.16         56.83         5.33 o                         
   0   9   3        657.65        604.30        12.59 o                         
   1   9   3         70.33         58.95         5.54 o                         
   2   9   3       3282.31       3269.36        39.00 o                         
   3   9   3        169.45        179.83         7.01 o                         
   4   9   3        242.08        216.75         8.51 o                         
   5   9   3        722.98        687.25        14.66 o                         
   6   9   3        202.14        187.47        10.60 o                         
   7   9   3        318.83        312.14        20.14 o                         
   8   9   3        543.17        564.98        21.20 o                         
   9   9   3        307.34        313.99        18.69 o                         
  10   9   3         20.79         14.87        12.62 o                         
  -9  10   3          6.69         -1.00        10.38 o                         
  -8  10   3        278.06        266.52        25.48 o                         
  -7  10   3         39.81         37.27        10.25 o                         
  -6  10   3          0.82         -3.55         6.91 o                         
  -5  10   3       1857.82       2009.65        34.70 o                         
  -4  10   3        701.03        711.06        16.97 o                         
  -3  10   3        911.98        867.08        16.13 o                         
  -2  10   3        512.68        540.17        12.23 o                         
  -1  10   3       3235.53       3627.69        47.07 o                         
   0  10   3        128.62        129.08         6.49 o                         
   1  10   3        416.70        436.52        11.36 o                         
   2  10   3        227.18        237.03        11.20 o                         
   3  10   3          0.72         -1.56         3.88 o                         
   4  10   3        227.91        198.72        13.52 o                         
   5  10   3        440.56        385.61        15.60 o                         
   6  10   3       1138.29       1160.26        27.27 o                         
   7  10   3         92.67         97.30        19.19 o                         
   8  10   3        206.14        172.46        18.82 o                         
   9  10   3         83.60         81.28        14.20 o                         
  -9  11   3         47.65         57.12        12.79 o                         
  -8  11   3        452.79        465.97        32.42 o                         
  -7  11   3         13.27         10.06         9.25 o                         
  -6  11   3         54.20         21.10         8.90 o                         
  -5  11   3        409.42        427.09        15.52 o                         
  -4  11   3          7.34         10.19         5.68 o                         
  -3  11   3         82.69         66.11         7.88 o                         
  -2  11   3         25.00         17.11         4.89 o                         
  -1  11   3        693.45        767.27        14.84 o                         
   0  11   3        188.98        177.65        13.68 o                         
   1  11   3        573.67        578.51        12.05 o                         
   2  11   3        941.10        921.12        19.22 o                         
   3  11   3         38.25         49.89         6.66 o                         
   4  11   3        842.11        890.11        33.68 o                         
   5  11   3        263.27        255.46        17.26 o                         
   6  11   3       1226.48       1251.00        34.63 o                         
   7  11   3         22.70         25.76        12.55 o                         
   8  11   3        377.69        417.31        23.89 o                         
   9  11   3         27.21         25.36        13.17 o                         
  -8  12   3         25.99         24.93        10.85 o                         
  -7  12   3         58.73         60.64        11.55 o                         
  -6  12   3         27.09         24.25         9.59 o                         
  -5  12   3        571.79        603.64        19.32 o                         
  -4  12   3        694.77        703.18        18.91 o                         
  -3  12   3        712.78        717.80        23.00 o                         
  -2  12   3        303.18        261.87        10.17 o                         
  -1  12   3         31.57         25.44         5.17 o                         
   0  12   3         10.50         11.01         4.55 o                         
   1  12   3          1.89         10.30         6.19 o                         
   2  12   3         40.85         23.46         7.63 o                         
   3  12   3        155.07        139.44        12.53 o                         
   4  12   3          1.63          8.26         7.60 o                         
   5  12   3       2668.98       2780.59        62.15 o                         
   6  12   3          3.87         13.28        10.81 o                         
   7  12   3        282.53        247.53        18.79 o                         
   8  12   3          0.73          1.83        11.41 o                         
  -8  13   3        286.40        280.67        21.37 o                         
  -7  13   3         47.55         42.40        11.29 o                         
  -6  13   3         21.59         24.54        10.06 o                         
  -5  13   3        828.72        852.93        25.21 o                         
  -4  13   3        377.14        365.20        18.81 o                         
  -3  13   3         36.30         35.68         7.08 o                         
  -2  13   3          5.90          2.21         5.89 o                         
  -1  13   3        455.63        424.43        16.21 o                         
   0  13   3        410.75        392.98        17.09 o                         
   1  13   3         65.86         58.70         9.28 o                         
   2  13   3       2205.89       2397.25        44.31 o                         
   3  13   3         10.60          5.04         7.44 o                         
   4  13   3        625.21        629.72        21.08 o                         
   5  13   3         35.41         26.47        10.87 o                         
   6  13   3          8.25          4.05        10.80 o                         
   7  13   3         10.93          4.25        11.39 o                         
   8  13   3        234.64        240.79        20.39 o                         
  -7  14   3         33.89         44.11        11.96 o                         
  -6  14   3         20.84         10.54        10.06 o                         
  -5  14   3        144.64        187.09        38.39 o                         
  -4  14   3          1.24         -4.11         7.64 o                         
  -3  14   3         36.11         38.95         8.25 o                         
  -2  14   3        704.15        745.28        25.40 o                         
  -1  14   3       2674.83       2968.99        69.36 o                         
   0  14   3         61.88         62.38         9.71 o                         
   1  14   3        720.05        733.72        26.25 o                         
   2  14   3         62.61         97.63        11.43 o                         
   3  14   3         38.08         27.01         9.20 o                         
   4  14   3         29.95         16.91        10.87 o                         
   5  14   3        117.64        117.13        14.93 o                         
   6  14   3         13.31         12.18        11.31 o                         
   7  14   3         18.55         17.47        12.53 o                         
  -6  15   3          0.13          3.29        14.08 o                         
  -5  15   3         11.63          9.93        13.19 o                         
  -4  15   3         13.97         -6.28        14.76 o                         
  -3  15   3          6.47          6.40        12.60 o                         
  -2  15   3        475.01        474.06        22.24 o                         
  -1  15   3         98.93        105.90        12.97 o                         
   0  15   3         43.08         39.79        10.13 o                         
   1  15   3        203.60        194.03        14.63 o                         
   2  15   3        183.41        233.98        23.47 o                         
   3  15   3          5.11          3.09         8.79 o                         
   4  15   3        256.16        312.56        21.64 o                         
   5  15   3         19.25         32.69        12.59 o                         
   6  15   3         37.83         16.80        12.64 o                         
  -5  16   3        124.76        113.85        23.14 o                         
  -4  16   3         34.53         17.78        19.16 o                         
  -3  16   3        406.09        404.63        34.11 o                         
  -2  16   3        880.81        933.18        43.80 o                         
  -1  16   3         81.41         93.35        13.18 o                         
   0  16   3         65.55         53.62        11.16 o                         
   1  16   3        409.56        473.55        21.69 o                         
   2  16   3         70.87         72.08        11.97 o                         
   3  16   3         11.83         10.69         9.78 o                         
   4  16   3         20.16         16.76        12.26 o                         
   5  16   3        315.17        378.09        39.18 o                         
   6  16   3          4.45         17.78        15.98 o                         
  -4  17   3        124.13        107.12        22.64 o                         
  -3  17   3         47.17         55.98        19.41 o                         
  -2  17   3        254.77        276.92        34.99 o                         
  -1  17   3          0.84         -7.00         9.96 o                         
   0  17   3          3.14         -2.74        10.57 o                         
   1  17   3          5.52         -8.50        10.02 o                         
   2  17   3          1.23         -5.78         9.80 o                         
   3  17   3          4.91          5.07        10.85 o                         
   4  17   3        123.95        142.33        17.72 o                         
  -2  18   3         26.00         46.22        19.95 o                         
  -1  18   3         40.97         57.25        16.19 o                         
   0  18   3         19.93         21.26        12.57 o                         
   1  18   3         18.15         19.47        12.47 o                         
   2  18   3          5.63          6.89        13.65 o                         
  -2 -16   4         10.28         12.10        10.83 o                         
  -1 -16   4        143.69        166.61        15.87 o                         
   0 -16   4        170.55        182.90        16.32 o                         
   1 -16   4          2.70          8.79        10.50 o                         
   2 -16   4          0.00          3.58        12.76 o                         
  -4 -15   4         82.15         85.07        14.90 o                         
  -3 -15   4         33.88         58.52        11.75 o                         
  -2 -15   4          1.29         -2.41        10.32 o                         
  -1 -15   4          1.22         -7.39         9.28 o                         
   0 -15   4          0.36         -7.36         9.15 o                         
   1 -15   4        134.04        113.26        13.14 o                         
   2 -15   4        226.60        274.60        29.50 o                         
   3 -15   4         54.12         35.22        14.84 o                         
   4 -15   4        620.88        794.61        45.48 o                         
  -5 -14   4        129.35        173.07        16.45 o                         
  -4 -14   4          8.33          1.55         9.47 o                         
  -3 -14   4        363.29        376.47        28.30 o                         
  -2 -14   4        172.59        142.70        15.78 o                         
  -1 -14   4        241.46        255.95        22.41 o                         
   0 -14   4          3.84         14.75         9.36 o                         
   1 -14   4        291.22        278.51        17.26 o                         
   2 -14   4         25.93         32.85        10.13 o                         
   3 -14   4        573.62        567.47        45.56 o                         
   4 -14   4         21.05         23.50        13.82 o                         
   5 -14   4        129.16        142.78        19.69 o                         
  -6 -13   4         33.49         28.31        12.11 o                         
  -5 -13   4         24.52         18.88        10.01 o                         
  -4 -13   4         27.76         20.64         9.70 o                         
  -3 -13   4         17.08         15.00         9.21 o                         
  -2 -13   4        116.59         76.30        12.95 o                         
  -1 -13   4         78.91         64.90        10.67 o                         
   0 -13   4          2.05         -2.72         8.88 o                         
   1 -13   4        121.20        123.67        12.48 o                         
   2 -13   4       2045.82       2427.64        47.30 o                         
   3 -13   4         64.77         57.30        14.25 o                         
   4 -13   4        397.23        398.21        26.04 o                         
   5 -13   4          3.01         -6.46        11.96 o                         
   6 -13   4          8.68         15.33        13.43 o                         
  -7 -12   4          0.53         -2.77        10.66 o                         
  -6 -12   4        245.28        263.38        19.36 o                         
  -5 -12   4         64.95         67.46        14.31 o                         
  -4 -12   4         10.66          3.61         8.72 o                         
  -3 -12   4        501.15        483.99        21.82 o                         
  -2 -12   4         19.87         16.00         8.51 o                         
  -1 -12   4         11.94          8.52         8.09 o                         
   0 -12   4         13.09         12.56         8.17 o                         
   1 -12   4         19.49         14.41         8.26 o                         
   2 -12   4        716.43        796.40        24.06 o                         
   3 -12   4        425.21        401.84        18.82 o                         
   4 -12   4        140.29        121.57        14.01 o                         
   5 -12   4        398.96        406.57        21.94 o                         
   6 -12   4        144.67        152.64        15.92 o                         
   7 -12   4        178.52        206.79        16.13 o                         
  -8 -11   4        191.88        214.54        28.58 o                         
  -7 -11   4         15.85         35.57        11.80 o                         
  -6 -11   4          0.00          8.81         9.47 o                         
  -5 -11   4        258.48        297.23        19.13 o                         
  -4 -11   4         72.18         59.57         9.74 o                         
  -3 -11   4         96.60         78.31        10.15 o                         
  -2 -11   4        165.40        146.30        11.83 o                         
  -1 -11   4          2.43         -0.52         7.28 o                         
   0 -11   4         56.85         47.54         9.04 o                         
   1 -11   4          2.60         -0.08         7.10 o                         
   2 -11   4        328.07        301.77        15.52 o                         
   3 -11   4        577.89        579.32        24.00 o                         
   4 -11   4         34.67         16.97         7.98 o                         
   5 -11   4          7.10         -5.23         7.96 o                         
   6 -11   4        371.36        318.26        18.93 o                         
   7 -11   4        329.33        316.64        18.48 o                         
   8 -11   4         15.51          2.49         9.55 o                         
  -8 -10   4        287.81        318.48        28.71 o                         
  -7 -10   4          0.15         -1.06         9.46 o                         
  -6 -10   4        283.79        331.30        16.87 o                         
  -5 -10   4        134.31        101.98        10.95 o                         
  -4 -10   4        123.04        111.83        10.70 o                         
  -3 -10   4         83.36         61.54         9.03 o                         
  -2 -10   4        904.87        832.06        22.62 o                         
  -1 -10   4        518.37        523.83        19.66 o                         
   0 -10   4        901.56        905.45        23.32 o                         
   1 -10   4       1211.38       1308.28        24.88 o                         
   2 -10   4       2106.00       2207.29        32.76 o                         
   3 -10   4         85.28         72.81         6.90 o                         
   4 -10   4          6.24         11.58         6.79 o                         
   5 -10   4        555.99        594.44        18.45 o                         
   6 -10   4        204.75        159.89        15.65 o                         
   7 -10   4        389.29        372.00        24.99 o                         
   8 -10   4        345.99        295.10        16.81 o                         
  -9  -9   4         87.48         88.64        14.06 o                         
  -8  -9   4         13.62          4.04         9.62 o                         
  -7  -9   4          0.96          5.74         8.96 o                         
  -6  -9   4        111.83         84.63         9.92 o                         
  -5  -9   4        551.70        495.96        25.21 o                         
  -4  -9   4        198.94        201.62        12.44 o                         
  -3  -9   4         48.35         32.92         7.64 o                         
  -2  -9   4       1034.42       1062.49        28.31 o                         
  -1  -9   4       2170.48       2420.93        42.32 o                         
   0  -9   4        103.94        113.25         7.20 o                         
   1  -9   4       3577.15       4036.24        48.09 o                         
   2  -9   4        576.65        546.76        12.62 o                         
   3  -9   4          5.24          5.58         4.99 o                         
   4  -9   4          0.03         -0.63         5.12 o                         
   5  -9   4        329.63        329.05        21.37 o                         
   6  -9   4        619.40        554.60        18.61 o                         
   7  -9   4          8.82         10.07         8.52 o                         
   8  -9   4        146.91        129.10        12.89 o                         
   9  -9   4         60.03         39.62        11.16 o                         
  -9  -8   4          2.82          3.60        10.55 o                         
  -8  -8   4        319.66        365.53        19.56 o                         
  -7  -8   4        170.35        157.50        13.78 o                         
  -6  -8   4        814.52        661.26        19.92 o                         
  -5  -8   4        268.98        258.91        13.43 o                         
  -4  -8   4        141.77        121.30         9.94 o                         
  -3  -8   4        297.29        291.32        13.25 o                         
  -2  -8   4         38.62         40.10         7.21 o                         
  -1  -8   4         13.09          7.44         5.94 o                         
   0  -8   4          3.04          6.70         4.36 o                         
   1  -8   4          0.29          5.51         3.78 o                         
   2  -8   4          0.72         -1.40         4.03 o                         
   3  -8   4         98.22        123.74         7.24 o                         
   4  -8   4        728.02        746.09        15.51 o                         
   5  -8   4        457.78        467.68        15.95 o                         
   6  -8   4        286.79        288.34        14.36 o                         
   7  -8   4        432.33        412.00        17.57 o                         
   8  -8   4        121.57        117.30        12.06 o                         
   9  -8   4        395.20        378.05        18.67 o                         
  -9  -7   4          5.55          9.79        10.00 o                         
  -8  -7   4        117.72         91.25        11.63 o                         
  -7  -7   4        672.72        680.23        23.80 o                         
  -6  -7   4        630.23        561.01        17.86 o                         
  -5  -7   4       1605.49       1651.26        23.77 o                         
  -4  -7   4         12.79         16.67         4.99 o                         
  -3  -7   4          8.90          1.15         2.89 o                         
  -2  -7   4        626.58        571.76        14.27 o                         
  -1  -7   4        631.98        696.15        18.31 o                         
   0  -7   4        184.86        190.35         6.21 o                         
   1  -7   4        493.98        518.86        11.36 o                         
   2  -7   4         64.09         46.72         4.92 o                         
   3  -7   4        273.48        245.57        12.93 o                         
   4  -7   4         30.96         17.90         4.99 o                         
   5  -7   4        534.87        498.76        15.61 o                         
   6  -7   4       2634.78       2621.40        59.51 o                         
   7  -7   4        388.49        415.74        17.14 o                         
   8  -7   4       1108.27       1240.67        28.86 o                         
   9  -7   4          4.20          1.36         8.96 o                         
  10  -7   4        213.54        239.39        25.13 o                         
 -10  -6   4        225.90        268.93        17.81 o                         
  -9  -6   4         50.27         61.43        15.88 o                         
  -8  -6   4        932.20       1010.64        24.86 o                         
  -7  -6   4         48.90         45.64         6.59 o                         
  -6  -6   4        830.63        840.21        18.67 o                         
  -5  -6   4        261.93        256.21         8.36 o                         
  -4  -6   4        548.79        542.47        10.88 o                         
  -3  -6   4          2.94          3.72         3.12 o                         
  -2  -6   4          2.63          0.87         2.36 o                         
  -1  -6   4       4494.69       4944.11        59.12 o                         
   0  -6   4        380.33        297.00         8.04 o                         
   1  -6   4       1464.15       1630.60        21.88 o                         
   2  -6   4       1259.56       1443.19        22.93 o                         
   3  -6   4        387.84        355.05        10.72 o                         
   4  -6   4        960.33       1002.11        17.09 o                         
   5  -6   4         42.23         26.25         6.11 o                         
   6  -6   4         52.96         34.45         7.62 o                         
   7  -6   4         66.29         33.94         8.32 o                         
   8  -6   4          0.07         -1.29         7.69 o                         
   9  -6   4         21.88         20.95         9.30 o                         
  10  -6   4          8.60          1.43        10.90 o                         
 -10  -5   4         13.29         21.05        10.62 o                         
  -9  -5   4        442.93        457.94        16.87 o                         
  -8  -5   4         14.69          8.13         6.93 o                         
  -7  -5   4         87.83         73.35         5.98 o                         
  -6  -5   4         60.67         63.55         5.44 o                         
  -5  -5   4       2118.25       2198.36        28.31 o                         
  -4  -5   4         47.01         28.93         3.81 o                         
  -3  -5   4         78.86         81.90         8.07 o                         
  -2  -5   4          3.72         -1.08         2.61 o                         
  -1  -5   4       5366.01       6098.37        65.65 o                         
   0  -5   4          0.56          1.78         2.85 o                         
   1  -5   4        722.70        800.85        12.90 o                         
   2  -5   4        775.28        744.94        12.90 o                         
   3  -5   4       1246.63       1293.69        19.06 o                         
   4  -5   4          7.68          4.20         4.80 o                         
   5  -5   4        623.91        596.55        12.47 o                         
   6  -5   4        112.32        112.81         9.31 o                         
   7  -5   4          0.12         -0.35         6.60 o                         
   8  -5   4        182.15        162.13        11.92 o                         
   9  -5   4          1.94         -3.92         7.91 o                         
  10  -5   4        111.25        128.20        14.42 o                         
 -10  -4   4        350.08        373.09        19.43 o                         
  -9  -4   4        100.97         97.57         9.61 o                         
  -8  -4   4          8.49          6.19         5.94 o                         
  -7  -4   4         13.44         11.40         4.44 o                         
  -6  -4   4         25.97         14.57         3.80 o                         
  -5  -4   4        517.84        565.08        10.67 o                         
  -4  -4   4        113.25         96.21         4.65 o                         
  -3  -4   4       2118.42       2473.39        29.37 o                         
  -2  -4   4       4789.74       4701.60        51.42 o                         
  -1  -4   4       2178.74       2311.54        27.15 o                         
   0  -4   4        923.04        881.84        12.14 o                         
   1  -4   4        681.58        745.98        15.56 o                         
   2  -4   4       3249.50       3418.87        39.47 o                         
   3  -4   4       2512.58       2745.37        33.32 o                         
   4  -4   4       2193.43       2274.62        29.23 o                         
   5  -4   4         34.27         26.22         5.49 o                         
   6  -4   4        499.86        482.56        15.08 o                         
   7  -4   4       1214.51       1336.73        27.08 o                         
   8  -4   4          0.77         -0.55         6.89 o                         
   9  -4   4          6.89          2.59         8.84 o                         
  10  -4   4         25.96         26.60        11.06 o                         
 -10  -3   4        191.70        202.33        14.76 o                         
  -9  -3   4         21.03         22.94         7.53 o                         
  -8  -3   4       1540.48       1588.29        23.96 o                         
  -7  -3   4       1601.11       1627.01        24.26 o                         
  -6  -3   4          4.63          2.56         3.01 o                         
  -5  -3   4          5.32          8.54         6.20 o                         
  -4  -3   4         41.06         30.08         5.06 o                         
  -3  -3   4       7688.14       8366.39        88.07 o                         
  -2  -3   4       8583.00       9336.72        97.45 o                         
  -1  -3   4        357.35        398.45         9.43 o                         
   0  -3   4       1315.90       1361.90        16.29 o                         
   1  -3   4       1010.54       1061.53        14.69 o                         
   2  -3   4       3823.06       4169.10        46.49 o                         
   3  -3   4          2.54          0.80         3.27 o                         
   4  -3   4        517.17        530.13        10.72 o                         
   5  -3   4       3832.82       4139.79        48.40 o                         
   6  -3   4        930.28        967.97        20.71 o                         
   7  -3   4        724.32        743.12        19.19 o                         
   8  -3   4        119.44        100.14         9.79 o                         
   9  -3   4         73.39         63.89        11.08 o                         
  10  -3   4         29.47         13.06        10.74 o                         
  11  -3   4        104.82        112.74        14.76 o                         
 -10  -2   4        565.41        638.11        21.85 o                         
  -9  -2   4         18.12         14.97         8.08 o                         
  -8  -2   4       1042.23       1124.18        19.04 o                         
  -7  -2   4        867.39        843.03        14.71 o                         
  -6  -2   4          2.78          8.51         5.54 o                         
  -5  -2   4        445.62        403.81        11.94 o                         
  -4  -2   4        232.19        321.77         9.98 o                         
  -3  -2   4       1555.06       1669.46        24.86 o                         
  -2  -2   4       1839.96       1751.01        22.35 o                         
  -1  -2   4         43.09         40.46         3.18 o                         
   0  -2   4        475.36        465.98         7.50 o                         
   1  -2   4          0.21          2.86         2.98 o                         
   2  -2   4         11.87          4.96         3.26 o                         
   3  -2   4        299.31        308.18         7.73 o                         
   4  -2   4       1980.04       2224.49        28.00 o                         
   5  -2   4        232.26        248.15        11.09 o                         
   6  -2   4        674.39        664.29        13.66 o                         
   7  -2   4         50.82         28.78         6.98 o                         
   8  -2   4        228.61        208.75        14.78 o                         
   9  -2   4        544.80        457.08        27.11 o                         
  10  -2   4         88.24         68.21        12.50 o                         
  11  -2   4         61.43         63.80        13.00 o                         
 -11  -1   4          0.04         -0.16        13.54 o                         
 -10  -1   4          0.41         -1.67         8.77 o                         
  -9  -1   4         79.75         58.41         9.54 o                         
  -8  -1   4         83.81         80.02         7.40 o                         
  -7  -1   4         56.13         52.58         5.03 o                         
  -6  -1   4        950.05       1020.34        22.64 o                         
  -5  -1   4        777.42        680.82        17.23 o                         
  -4  -1   4          0.39          5.29         4.34 o                         
  -3  -1   4       2689.32       2950.86        39.61 o                         
  -2  -1   4        276.30        256.32         9.04 o                         
  -1  -1   4        491.80        498.40         8.33 o                         
   0  -1   4       4873.48       4885.37        46.01 o                         
   1  -1   4        423.06        431.27         8.29 o                         
   2  -1   4        772.60        782.24        11.88 o                         
   3  -1   4        149.08        131.90         7.04 o                         
   4  -1   4        767.82        796.86        13.11 o                         
   5  -1   4       1027.62        938.35        15.22 o                         
   6  -1   4          5.89          8.29         4.59 o                         
   7  -1   4       1678.50       1809.70        34.06 o                         
   8  -1   4       1351.11       1407.34        28.52 o                         
   9  -1   4         98.43         97.88        12.15 o                         
  10  -1   4          0.03         -1.38         9.41 o                         
  11  -1   4         59.64         58.30        13.20 o                         
 -11   0   4         54.24         68.87        11.68 o                         
 -10   0   4         85.03         91.65        11.25 o                         
  -9   0   4        193.50        184.18        11.62 o                         
  -8   0   4        402.63        403.48        12.91 o                         
  -7   0   4        650.74        690.66        13.47 o                         
  -6   0   4        424.78        408.01         9.13 o                         
  -5   0   4        445.97        432.57        12.04 o                         
  -4   0   4        108.10         72.53         5.75 o                         
  -3   0   4         10.30         13.07         4.17 o                         
  -2   0   4          0.76          2.23         4.10 o                         
  -1   0   4       8041.53       8096.98        83.63 o                         
   0   0   4        502.53        490.20         8.60 o                         
   1   0   4       6833.90       6899.55        72.07 o                         
   2   0   4        579.86        582.68        11.18 o                         
   3   0   4        278.04        305.50         7.46 o                         
   4   0   4         19.22          2.35         3.46 o                         
   5   0   4        129.81        180.29         8.56 o                         
   6   0   4        114.18         96.37         8.28 o                         
   7   0   4         44.35         53.12         6.14 o                         
   8   0   4         36.87         36.23         9.21 o                         
   9   0   4        140.75        125.08        13.83 o                         
  10   0   4         99.15        100.40        13.29 o                         
  11   0   4        342.59        390.19        21.94 o                         
 -11   1   4         21.27         19.31         9.76 o                         
 -10   1   4        253.56        260.38        15.98 o                         
  -9   1   4        648.65        689.50        19.42 o                         
  -8   1   4         19.16         11.16         6.64 o                         
  -7   1   4        603.48        569.30        12.37 o                         
  -6   1   4       1011.86        948.98        16.15 o                         
  -5   1   4          4.19         12.73         3.30 o                         
  -4   1   4       1895.54       2192.48        27.73 o                         
  -3   1   4          6.21          3.95         2.12 o                         
  -2   1   4        230.52        208.64         6.44 o                         
  -1   1   4       3678.41       3669.91        39.30 o                         
   0   1   4        108.68        110.38         3.34 o                         
   1   1   4       6015.28       6250.00        70.09 o                         
   2   1   4       6218.34       6534.18        73.74 o                         
   3   1   4        104.99        105.10         6.49 o                         
   4   1   4          8.12          8.18         3.32 o                         
   5   1   4         37.28         28.40         4.22 o                         
   6   1   4          0.15         -2.22         3.90 o                         
   7   1   4          3.01          8.94         5.05 o                         
   8   1   4         30.06         27.92         9.06 o                         
   9   1   4         64.25         42.40        10.35 o                         
  10   1   4         46.74         38.25        11.00 o                         
  11   1   4        282.25        291.21        21.11 o                         
 -11   2   4         59.12         70.28        12.05 o                         
 -10   2   4         83.87         61.56        10.99 o                         
  -9   2   4        423.82        409.33        18.07 o                         
  -8   2   4          0.42          0.79         6.21 o                         
  -7   2   4          0.11         -1.29         4.75 o                         
  -6   2   4        581.61        561.70        11.63 o                         
  -5   2   4          7.12          4.97         3.25 o                         
  -4   2   4        241.35        199.27         6.11 o                         
  -3   2   4          0.76         -0.25         2.79 o                         
  -2   2   4      10930.75      11211.39       115.48 o                         
  -1   2   4          1.18          1.44         1.90 o                         
   0   2   4      84888.03      87670.24       834.25 o                         
   1   2   4        540.54        515.20         8.50 o                         
   2   2   4       4729.90       4957.69        53.27 o                         
   3   2   4        229.38        242.44         6.32 o                         
   4   2   4        455.36        378.44         7.86 o                         
   5   2   4        664.75        695.57        12.43 o                         
   6   2   4         32.70          6.25         4.59 o                         
   7   2   4         56.86         43.38         7.06 o                         
   8   2   4        926.60       1001.89        23.16 o                         
   9   2   4          1.35          9.10         9.22 o                         
  10   2   4        710.28        717.90        25.32 o                         
  11   2   4        333.76        313.57        20.57 o                         
 -11   3   4         88.90         47.14        29.67 o                         
 -10   3   4         70.41         49.24        10.73 o                         
  -9   3   4         49.76         43.45         8.68 o                         
  -8   3   4          8.45          4.35         6.62 o                         
  -7   3   4        106.50         87.78         8.89 o                         
  -6   3   4        156.07        151.44         6.92 o                         
  -5   3   4          8.80         -2.65         3.37 o                         
  -4   3   4        813.24        852.54        13.36 o                         
  -3   3   4       1384.64       1506.39        19.28 o                         
  -2   3   4       2554.69       2592.84        29.44 o                         
  -1   3   4       4399.39       4271.81        53.28 o                         
   0   3   4       6064.60       6223.77        65.29 o                         
   1   3   4      26169.31      27351.80       277.32 o                         
   2   3   4       1300.23       1342.93        17.20 o                         
   3   3   4       1207.45       1262.79        18.92 o                         
   4   3   4        331.69        370.44         9.19 o                         
   5   3   4       1453.86       1583.26        24.14 o                         
   6   3   4          9.52          9.43         5.08 o                         
   7   3   4         42.87         22.94         6.51 o                         
   8   3   4        261.01        231.84        19.35 o                         
   9   3   4          7.64         10.54         8.75 o                         
  10   3   4        559.77        652.70        24.18 o                         
  11   3   4        865.00        993.64        30.90 o                         
 -10   4   4         26.54         52.86        11.55 o                         
  -9   4   4         12.48         13.39         8.15 o                         
  -8   4   4         47.82         39.71         9.32 o                         
  -7   4   4       2298.66       2334.52        37.91 o                         
  -6   4   4        948.40        921.12        15.88 o                         
  -5   4   4        831.74        871.32        15.23 o                         
  -4   4   4        981.38       1145.93        18.42 o                         
  -3   4   4       1621.13       1814.76        22.76 o                         
  -2   4   4        834.14        847.40        11.58 o                         
  -1   4   4        344.42        319.49         7.47 o                         
   0   4   4       5798.87       5866.31        62.19 o                         
   1   4   4         11.02          6.05         3.11 o                         
   2   4   4       2909.04       3114.35        37.60 o                         
   3   4   4       1201.38       1246.67        21.05 o                         
   4   4   4       9019.03       9643.92       110.02 o                         
   5   4   4         33.66         29.35         5.54 o                         
   6   4   4         26.07         15.53         5.37 o                         
   7   4   4        371.16        350.86        15.47 o                         
   8   4   4        458.08        422.24        16.02 o                         
   9   4   4         11.67         17.73         9.45 o                         
  10   4   4         86.86         78.97        13.04 o                         
  11   4   4        741.03        828.43        37.62 o                         
 -10   5   4          4.28         16.14         9.82 o                         
  -9   5   4        849.11        896.66        23.58 o                         
  -8   5   4          1.52         -5.23         6.65 o                         
  -7   5   4        242.12        202.29        11.16 o                         
  -6   5   4       1157.32       1158.17        20.25 o                         
  -5   5   4         30.58         39.53         4.59 o                         
  -4   5   4        388.95        444.18         9.74 o                         
  -3   5   4       1102.91       1143.79        16.43 o                         
  -2   5   4        486.60        518.79         8.88 o                         
  -1   5   4        605.53        593.15        10.53 o                         
   0   5   4       1703.07       1719.67        21.19 o                         
   1   5   4        645.88        614.37        10.23 o                         
   2   5   4       2013.90       2149.59        25.90 o                         
   3   5   4        800.71        797.20        12.47 o                         
   4   5   4         35.88         32.03         5.07 o                         
   5   5   4          3.82          3.35         4.58 o                         
   6   5   4          0.17         -0.24         5.48 o                         
   7   5   4         53.54         41.99         7.56 o                         
   8   5   4        284.96        288.31        13.88 o                         
   9   5   4       1195.78       1243.46        48.32 o                         
  10   5   4        141.00        136.98        13.79 o                         
  11   5   4        732.58        935.37        29.78 o                         
 -10   6   4         26.50         24.57        10.39 o                         
  -9   6   4        156.98        156.82        13.63 o                         
  -8   6   4         56.30         39.93         8.65 o                         
  -7   6   4        332.04        397.38        18.86 o                         
  -6   6   4        924.59        914.11        20.22 o                         
  -5   6   4          0.05         -3.74         3.74 o                         
  -4   6   4          0.28          0.04         3.51 o                         
  -3   6   4        441.50        452.72         9.21 o                         
  -2   6   4       3119.68       3140.37        41.92 o                         
  -1   6   4        156.48        139.99         5.90 o                         
   0   6   4          2.03          5.97         3.21 o                         
   1   6   4        825.52        855.97        13.07 o                         
   2   6   4       3185.50       3343.78        38.34 o                         
   3   6   4       1868.63       1869.20        23.86 o                         
   4   6   4       1143.98       1215.64        19.92 o                         
   5   6   4        320.57        332.47        16.22 o                         
   6   6   4        712.81        689.38        22.29 o                         
   7   6   4         15.91          9.04         6.72 o                         
   8   6   4       2267.63       2527.49        42.22 o                         
   9   6   4        254.08        273.42        14.94 o                         
  10   6   4        168.32        150.07        15.35 o                         
  11   6   4         93.42         77.97        28.93 o                         
 -10   7   4         41.28         20.71        10.33 o                         
  -9   7   4        244.04        210.17        15.31 o                         
  -8   7   4        496.26        436.75        24.19 o                         
  -7   7   4        115.38         93.42         9.28 o                         
  -6   7   4         80.68         73.05         8.03 o                         
  -5   7   4        351.95        432.15        11.58 o                         
  -4   7   4       2516.12       2755.65        36.73 o                         
  -3   7   4        743.44        804.80        13.70 o                         
  -2   7   4          4.57          6.59         3.41 o                         
  -1   7   4        633.44        620.66        12.07 o                         
   0   7   4        337.25        311.15         8.26 o                         
   1   7   4       1981.59       1917.32        24.28 o                         
   2   7   4          8.31          7.55         3.44 o                         
   3   7   4        135.21        119.05         6.76 o                         
   4   7   4       1288.45       1302.98        18.93 o                         
   5   7   4          7.33         10.45         5.53 o                         
   6   7   4        742.98        680.80        17.51 o                         
   7   7   4        267.55        283.23        18.31 o                         
   8   7   4          6.26          6.66         7.53 o                         
   9   7   4        112.67         98.25        13.84 o                         
  10   7   4         29.53         39.54        11.24 o                         
 -10   8   4         33.39         34.02        11.42 o                         
  -9   8   4         20.75         27.70        10.42 o                         
  -8   8   4        206.26        188.41        14.63 o                         
  -7   8   4        121.91        112.93        11.44 o                         
  -6   8   4        744.30        708.38        19.15 o                         
  -5   8   4         11.12         14.48         4.92 o                         
  -4   8   4          2.03          6.79         4.51 o                         
  -3   8   4         53.25         38.02         4.63 o                         
  -2   8   4        220.40        193.97         7.65 o                         
  -1   8   4        204.81        184.89         6.86 o                         
   0   8   4        447.47        423.58         9.49 o                         
   1   8   4       3987.22       4411.82        49.98 o                         
   2   8   4       2319.30       2359.74        30.33 o                         
   3   8   4        378.58        353.71        10.62 o                         
   4   8   4       3028.78       3048.24        39.73 o                         
   5   8   4        192.24        180.53         8.23 o                         
   6   8   4        133.64        104.92         9.10 o                         
   7   8   4        360.31        345.38        20.32 o                         
   8   8   4        208.14        200.78        15.25 o                         
   9   8   4         40.19         39.92         9.82 o                         
  10   8   4        145.26        139.92        14.21 o                         
  -9   9   4        140.62        126.36        13.87 o                         
  -8   9   4         81.52         81.92        13.28 o                         
  -7   9   4         48.55         22.62         8.98 o                         
  -6   9   4         34.96         23.10         7.32 o                         
  -5   9   4        290.08        250.70        11.85 o                         
  -4   9   4       2100.30       2313.02        35.53 o                         
  -3   9   4        880.58        880.75        20.14 o                         
  -2   9   4        137.94        127.81         6.56 o                         
  -1   9   4         70.43         53.03         4.84 o                         
   0   9   4        978.67       1024.79        16.36 o                         
   1   9   4        532.93        477.04        13.58 o                         
   2   9   4          3.50          5.86         3.76 o                         
   3   9   4        530.51        536.00        11.28 o                         
   4   9   4        627.90        680.87        14.08 o                         
   5   9   4        166.09        156.98        11.72 o                         
   6   9   4        105.94         95.72         8.91 o                         
   7   9   4         46.50         37.49         8.12 o                         
   8   9   4          7.34          7.63         8.60 o                         
   9   9   4        159.07        170.78        24.07 o                         
  10   9   4          3.86          9.82        11.49 o                         
  -9  10   4        449.81        492.81        45.29 o                         
  -8  10   4         57.28         50.36        11.18 o                         
  -7  10   4          0.94          1.01         8.69 o                         
  -6  10   4        711.63        630.15        22.94 o                         
  -5  10   4         50.85         39.78         7.28 o                         
  -4  10   4        270.51        239.73        15.76 o                         
  -3  10   4          6.05          6.99         5.25 o                         
  -2  10   4        445.20        445.67        11.10 o                         
  -1  10   4       1032.65       1012.85        16.98 o                         
   0  10   4          5.62          5.19         3.91 o                         
   1  10   4       1989.36       1983.10        37.53 o                         
   2  10   4        526.39        518.83        11.22 o                         
   3  10   4        475.80        504.65        13.07 o                         
   4  10   4         22.81         12.31         4.83 o                         
   5  10   4        615.21        621.41        16.64 o                         
   6  10   4        374.00        380.02        18.34 o                         
   7  10   4       1604.04       1571.85        37.97 o                         
   8  10   4        367.18        339.21        21.22 o                         
   9  10   4         10.85         27.79        12.94 o                         
  -9  11   4        471.81        562.57        40.87 o                         
  -8  11   4        505.34        535.72        23.22 o                         
  -7  11   4          1.31         -7.66         9.22 o                         
  -6  11   4       1013.35       1076.25        28.14 o                         
  -5  11   4          2.48         -4.26         7.53 o                         
  -4  11   4        395.49        407.31        13.64 o                         
  -3  11   4        237.45        223.07        11.70 o                         
  -2  11   4       1256.50       1418.86        22.17 o                         
  -1  11   4         44.91         31.22         4.89 o                         
   0  11   4         14.42         13.90         4.39 o                         
   1  11   4        176.23        161.03         7.38 o                         
   2  11   4          8.81          6.54         4.27 o                         
   3  11   4        594.21        583.27        15.34 o                         
   4  11   4        223.00        199.17        14.43 o                         
   5  11   4         74.38         68.65         9.26 o                         
   6  11   4         62.48         29.19        10.95 o                         
   7  11   4          8.04          8.15        10.70 o                         
   8  11   4         59.03         63.85        13.60 o                         
   9  11   4         55.32         48.28        13.99 o                         
  -8  12   4         17.59         23.09        11.17 o                         
  -7  12   4         47.74         74.31        11.88 o                         
  -6  12   4          0.47         -8.44         8.44 o                         
  -5  12   4        620.25        623.92        21.26 o                         
  -4  12   4        569.56        594.26        21.57 o                         
  -3  12   4         70.28         60.79         7.02 o                         
  -2  12   4       1239.50       1254.56        28.48 o                         
  -1  12   4        289.34        280.76        10.08 o                         
   0  12   4        517.14        545.06        12.66 o                         
   1  12   4        873.80        823.18        18.69 o                         
   2  12   4         39.19         28.07         6.25 o                         
   3  12   4         12.07         14.46         7.32 o                         
   4  12   4        223.30        216.77        13.27 o                         
   5  12   4        676.04        614.89        24.64 o                         
   6  12   4        936.68        931.95        38.15 o                         
   7  12   4         88.89         97.00        16.09 o                         
   8  12   4        231.73        241.03        23.84 o                         
   9  12   4          4.33          6.40        12.62 o                         
  -8  13   4        134.90        119.07        20.04 o                         
  -7  13   4          7.23          0.37        10.04 o                         
  -6  13   4       1038.36       1178.18        31.20 o                         
  -5  13   4        352.87        307.19        22.92 o                         
  -4  13   4        302.26        283.39        15.54 o                         
  -3  13   4        327.76        328.15        12.70 o                         
  -2  13   4        838.70        958.17        20.93 o                         
  -1  13   4         37.84         47.55         6.07 o                         
   0  13   4        239.35        237.72        16.40 o                         
   1  13   4       2064.53       2201.51        41.42 o                         
   2  13   4        327.40        268.26        24.90 o                         
   3  13   4          1.62          8.70         7.62 o                         
   4  13   4         13.50         16.04         8.54 o                         
   5  13   4        247.42        221.92        17.57 o                         
   6  13   4        749.13        753.11        28.79 o                         
   7  13   4        249.45        262.54        23.43 o                         
   8  13   4          1.34         -6.56        12.00 o                         
  -7  14   4         89.28        123.13        15.09 o                         
  -6  14   4          2.24          8.60        13.52 o                         
  -5  14   4          0.00         -2.02         8.95 o                         
  -4  14   4         23.31         22.27         9.02 o                         
  -3  14   4         87.52         77.68         9.15 o                         
  -2  14   4        375.10        398.20        19.42 o                         
  -1  14   4        184.23        162.06        12.42 o                         
   0  14   4         64.64         52.71        10.07 o                         
   1  14   4        639.86        638.39        21.39 o                         
   2  14   4         15.82         18.29         8.65 o                         
   3  14   4         41.83         38.45         9.57 o                         
   4  14   4        170.95        146.79        16.59 o                         
   5  14   4        463.50        474.40        42.07 o                         
   6  14   4         16.61         15.41        14.67 o                         
   7  14   4        122.55        130.39        32.07 o                         
  -6  15   4        126.71        153.53        14.91 o                         
  -5  15   4          2.52         -8.74         8.74 o                         
  -4  15   4         68.28         40.55        15.28 o                         
  -3  15   4         91.25         60.36        18.99 o                         
  -2  15   4        217.92        200.49        15.52 o                         
  -1  15   4          5.97         12.45         9.53 o                         
   0  15   4         58.26         62.18        10.60 o                         
   1  15   4        112.28        128.18        12.45 o                         
   2  15   4        427.53        401.20        19.27 o                         
   3  15   4        598.59        623.00        23.08 o                         
   4  15   4        742.69        796.73        32.48 o                         
   5  15   4         51.49         33.75        12.39 o                         
   6  15   4         19.30         27.62        12.99 o                         
   7  15   4        156.86        181.31        18.74 o                         
  -5  16   4          3.18         -9.00        16.56 o                         
  -4  16   4         11.98          6.12        16.07 o                         
  -3  16   4         73.96         90.36        19.98 o                         
  -2  16   4          1.66         -6.40        11.64 o                         
  -1  16   4         46.75         50.36        11.92 o                         
   0  16   4         78.10         69.81        11.74 o                         
   1  16   4        662.80        732.95        24.65 o                         
   2  16   4         56.46         60.61        11.23 o                         
   3  16   4        161.91        169.77        18.34 o                         
   4  16   4         47.38         48.16        13.88 o                         
   5  16   4          0.17         -5.57        11.42 o                         
   6  16   4          0.67         12.75        13.09 o                         
  -4  17   4         12.29         12.58        32.02 o                         
  -3  17   4         21.32         25.51        21.96 o                         
  -2  17   4        305.09        285.74        23.40 o                         
  -1  17   4          7.70          3.65        12.55 o                         
   0  17   4        430.31        475.13        24.58 o                         
   1  17   4          7.09         17.79        10.17 o                         
   2  17   4          6.94          0.02         9.84 o                         
   3  17   4         10.51         21.12        12.83 o                         
   4  17   4        134.13        138.40        17.69 o                         
   5  17   4         66.02         65.01        18.62 o                         
  -2  18   4        117.31         80.10        21.69 o                         
  -1  18   4        259.80        360.78        51.77 o                         
   0  18   4        147.93        110.29        18.97 o                         
   1  18   4          2.04          1.54        11.77 o                         
   2  18   4         26.41         43.26        12.11 o                         
   3  18   4         41.36         37.71        14.29 o                         
  -1 -16   5          0.34         33.67        28.60 o                         
   0 -16   5        125.02        159.99        16.04 o                         
   1 -16   5        606.88        802.23        31.60 o                         
  -3 -15   5          0.29         -9.92         9.92 o                         
  -2 -15   5         21.26         10.33        10.75 o                         
  -1 -15   5         34.60         38.06        11.16 o                         
   0 -15   5          8.18         -4.54         9.56 o                         
   1 -15   5         30.70         35.04        11.48 o                         
   2 -15   5        128.24        125.99        16.53 o                         
   3 -15   5         78.23        115.77        18.14 o                         
   4 -15   5         50.22         21.48        25.95 o                         
  -5 -14   5         27.02         25.57        11.47 o                         
  -4 -14   5         93.27         95.74        13.33 o                         
  -3 -14   5          3.39         -1.54         9.68 o                         
  -2 -14   5         54.48         55.11        11.67 o                         
  -1 -14   5        449.90        467.73        30.10 o                         
   0 -14   5         66.00         56.54        11.34 o                         
   1 -14   5        189.54        195.22        15.18 o                         
   2 -14   5         17.03         13.15         9.89 o                         
   3 -14   5        299.24        300.88        30.53 o                         
   4 -14   5         12.96         28.72        13.91 o                         
   5 -14   5          0.11         11.32        13.50 o                         
  -6 -13   5        814.55       1030.69        35.15 o                         
  -5 -13   5        121.46         92.84        14.95 o                         
  -4 -13   5          5.65         -7.78         9.15 o                         
  -3 -13   5          4.01         -3.03         9.07 o                         
  -2 -13   5         56.47         55.11        10.87 o                         
  -1 -13   5        122.22         91.09        11.72 o                         
   0 -13   5        428.13        407.35        19.52 o                         
   1 -13   5        115.98        103.58        12.02 o                         
   2 -13   5        205.37        184.31        14.75 o                         
   3 -13   5        110.12        114.33        16.74 o                         
   4 -13   5        452.15        377.54        26.20 o                         
   5 -13   5         36.59         73.99        16.34 o                         
   6 -13   5        478.22        491.59        31.26 o                         
  -7 -12   5         21.56         19.90        11.71 o                         
  -6 -12   5        118.78        128.17        19.38 o                         
  -5 -12   5        161.76        121.97        12.53 o                         
  -4 -12   5        134.42        113.15        12.34 o                         
  -3 -12   5        164.27        112.05        15.73 o                         
  -2 -12   5          6.46         13.50         8.77 o                         
  -1 -12   5        201.82        207.94        14.60 o                         
   0 -12   5        168.89        176.03        13.35 o                         
   1 -12   5        359.33        392.53        18.68 o                         
   2 -12   5         63.40         63.05        10.41 o                         
   3 -12   5       1161.73       1191.09        30.41 o                         
   4 -12   5         62.49         58.41        13.77 o                         
   5 -12   5         59.95         51.73        13.55 o                         
   6 -12   5          4.45          6.83        11.19 o                         
   7 -12   5        127.60        122.61        15.83 o                         
  -7 -11   5         71.83         49.94        12.84 o                         
  -6 -11   5         36.63         55.35        10.50 o                         
  -5 -11   5        110.42         86.44        11.38 o                         
  -4 -11   5       1290.03       1399.80        32.57 o                         
  -3 -11   5         16.93         13.86         8.23 o                         
  -2 -11   5        191.99        180.79        13.29 o                         
  -1 -11   5         38.67         32.89         8.88 o                         
   0 -11   5        104.05         95.57        10.63 o                         
   1 -11   5        423.77        426.77        18.50 o                         
   2 -11   5        163.21        164.93        17.51 o                         
   3 -11   5        219.27        247.48        12.87 o                         
   4 -11   5         78.96         92.55        12.05 o                         
   5 -11   5         63.33         49.01        10.03 o                         
   6 -11   5        456.84        504.26        22.83 o                         
   7 -11   5          8.23         12.39        10.00 o                         
   8 -11   5        609.52        602.49        54.56 o                         
  -8 -10   5        139.70        141.67        15.37 o                         
  -7 -10   5        162.53        150.87        15.01 o                         
  -6 -10   5         15.42         12.06         8.57 o                         
  -5 -10   5        110.79         88.01        10.67 o                         
  -4 -10   5          8.73          2.02         7.60 o                         
  -3 -10   5         28.98         20.93         8.29 o                         
  -2 -10   5        277.13        253.06        14.34 o                         
  -1 -10   5       2160.94       2385.11        43.60 o                         
   0 -10   5          0.30          0.56         6.82 o                         
   1 -10   5       1708.33       1770.11        35.55 o                         
   2 -10   5        168.34        139.76         9.84 o                         
   3 -10   5        652.75        661.85        16.23 o                         
   4 -10   5        232.57        221.90        13.20 o                         
   5 -10   5         35.74         26.03         8.16 o                         
   6 -10   5         82.73         72.14        11.09 o                         
   7 -10   5         61.07         42.58        10.11 o                         
   8 -10   5          2.33          3.66         9.76 o                         
  -8  -9   5         74.05         70.46        12.63 o                         
  -7  -9   5        142.46        135.53        14.12 o                         
  -6  -9   5        346.64        327.89        16.29 o                         
  -5  -9   5         14.09         -1.11         7.28 o                         
  -4  -9   5        249.28        272.87        14.38 o                         
  -3  -9   5          0.02         -1.78         6.73 o                         
  -2  -9   5        645.22        672.40        19.62 o                         
  -1  -9   5       3207.47       3416.51        55.72 o                         
   0  -9   5         12.44          9.81         5.13 o                         
   1  -9   5       2173.59       2409.37        34.30 o                         
   2  -9   5        631.83        652.32        14.30 o                         
   3  -9   5         67.74         52.39         6.39 o                         
   4  -9   5          0.74          1.63         5.54 o                         
   5  -9   5          0.94          2.69         6.87 o                         
   6  -9   5        382.54        417.98        17.09 o                         
   7  -9   5        149.62        124.85        14.38 o                         
   8  -9   5        752.32        898.31        31.92 o                         
   9  -9   5        253.34        320.63        18.29 o                         
  -9  -8   5        471.01        502.23        42.85 o                         
  -8  -8   5        576.06        678.91        25.12 o                         
  -7  -8   5         37.65         40.48         9.17 o                         
  -6  -8   5        976.81       1025.81        26.28 o                         
  -5  -8   5         13.62         -1.75         6.71 o                         
  -4  -8   5        156.69        156.78        10.99 o                         
  -3  -8   5        311.57        282.72        13.72 o                         
  -2  -8   5       1764.77       2077.01        40.62 o                         
  -1  -8   5       1640.64       1672.38        27.36 o                         
   0  -8   5        146.17        160.23         6.92 o                         
   1  -8   5        458.20        445.49        10.57 o                         
   2  -8   5        145.81        175.63        12.38 o                         
   3  -8   5       1470.35       1478.85        22.96 o                         
   4  -8   5         64.33         70.65         6.71 o                         
   5  -8   5         81.72         43.82         8.03 o                         
   6  -8   5         68.67         64.24        12.05 o                         
   7  -8   5        403.61        433.15        19.00 o                         
   8  -8   5          7.25          2.96         8.83 o                         
   9  -8   5         75.99         81.90        12.33 o                         
  -9  -7   5        379.71        398.08        22.05 o                         
  -8  -7   5        165.04        168.06        23.87 o                         
  -7  -7   5          7.21          4.59         7.22 o                         
  -6  -7   5       2152.28       2241.46        40.74 o                         
  -5  -7   5        469.74        492.92        16.59 o                         
  -4  -7   5          1.79          3.73         3.84 o                         
  -3  -7   5        370.22        440.65        12.67 o                         
  -2  -7   5         42.96         41.08         6.07 o                         
  -1  -7   5        263.02        302.42         9.23 o                         
   0  -7   5        794.69        854.69        18.10 o                         
   1  -7   5       1087.02       1187.13        18.14 o                         
   2  -7   5         85.49         65.58         5.39 o                         
   3  -7   5          3.05          3.82         4.87 o                         
   4  -7   5          0.14         -1.43         4.75 o                         
   5  -7   5          1.79          1.21         6.27 o                         
   6  -7   5       1704.74       1703.84        47.92 o                         
   7  -7   5        137.07        112.72        11.07 o                         
   8  -7   5        166.65        175.23        16.28 o                         
   9  -7   5         57.75         50.78        10.71 o                         
  -9  -6   5          0.60         -8.32         8.32 o                         
  -8  -6   5         95.13         92.17        15.96 o                         
  -7  -6   5          1.96          1.44         5.91 o                         
  -6  -6   5       3906.05       4166.59        51.77 o                         
  -5  -6   5         10.83          9.85         4.20 o                         
  -4  -6   5        647.62        691.06        12.75 o                         
  -3  -6   5        448.60        433.87         9.43 o                         
  -2  -6   5       1445.47       1629.95        21.57 o                         
  -1  -6   5        127.25        188.37         5.90 o                         
   0  -6   5          2.07          0.43         3.10 o                         
   1  -6   5       3714.83       3947.75        45.75 o                         
   2  -6   5         40.29         42.72         4.73 o                         
   3  -6   5         24.03         20.85         4.54 o                         
   4  -6   5        188.27        179.59         8.04 o                         
   5  -6   5        390.26        388.96        13.22 o                         
   6  -6   5       2326.59       2621.39        42.67 o                         
   7  -6   5        185.43        159.42        11.55 o                         
   8  -6   5         61.77         52.84         9.83 o                         
   9  -6   5        160.76        186.34        19.08 o                         
  10  -6   5         55.56         64.96        13.84 o                         
 -10  -5   5         29.56         42.98        12.33 o                         
  -9  -5   5        457.90        468.34        17.97 o                         
  -8  -5   5         96.36         97.97         8.76 o                         
  -7  -5   5         77.74         53.07         5.57 o                         
  -6  -5   5       1330.50       1396.26        20.86 o                         
  -5  -5   5         74.41         70.25         5.14 o                         
  -4  -5   5       1079.07       1118.98        16.80 o                         
  -3  -5   5          9.31         16.04         3.51 o                         
  -2  -5   5        171.62        185.12         8.37 o                         
  -1  -5   5       1415.75       1351.30        18.32 o                         
   0  -5   5       1459.02       1554.02        20.53 o                         
   1  -5   5        500.48        569.08        14.91 o                         
   2  -5   5         47.16         65.45         5.03 o                         
   3  -5   5        226.94        221.82         9.78 o                         
   4  -5   5        201.69        184.12         7.82 o                         
   5  -5   5        919.21       1061.52        22.66 o                         
   6  -5   5         61.49         52.24         9.09 o                         
   7  -5   5       2490.35       2605.04        43.31 o                         
   8  -5   5        512.55        502.60        25.83 o                         
   9  -5   5         18.14         17.89         8.69 o                         
  10  -5   5          0.37         -8.42         9.48 o                         
 -10  -4   5         68.76         71.26        10.61 o                         
  -9  -4   5        110.61        105.37         9.61 o                         
  -8  -4   5        478.09        486.00        12.57 o                         
  -7  -4   5        345.28        341.32         9.50 o                         
  -6  -4   5         62.92         62.15         4.65 o                         
  -5  -4   5         52.69         42.67         3.99 o                         
  -4  -4   5        206.08        230.03         8.04 o                         
  -3  -4   5        698.40        645.10        11.11 o                         
  -2  -4   5       4900.93       5701.38        61.89 o                         
  -1  -4   5         11.46          0.56         2.83 o                         
   0  -4   5        746.04        837.35        13.56 o                         
   1  -4   5         99.91         68.79         5.44 o                         
   2  -4   5         38.75         37.15         4.32 o                         
   3  -4   5        279.95        262.14         8.80 o                         
   4  -4   5          0.47         -0.58         3.81 o                         
   5  -4   5        318.90        292.01        11.95 o                         
   6  -4   5        102.62         93.75         8.78 o                         
   7  -4   5       1939.46       2008.01        35.51 o                         
   8  -4   5         12.50         10.47         7.57 o                         
   9  -4   5         14.21         14.13         9.48 o                         
  10  -4   5        252.93        239.58        17.61 o                         
 -10  -3   5         19.18         26.11         9.17 o                         
  -9  -3   5        314.88        364.02        14.58 o                         
  -8  -3   5         40.16         46.09         5.38 o                         
  -7  -3   5        530.84        519.39        13.84 o                         
  -6  -3   5          0.56          0.88         6.87 o                         
  -5  -3   5        445.87        409.34        13.67 o                         
  -4  -3   5        852.56        829.93        19.43 o                         
  -3  -3   5       3166.18       3817.26        55.41 o                         
  -2  -3   5         34.47         32.68         3.58 o                         
  -1  -3   5        900.10        891.23        12.89 o                         
   0  -3   5         90.37         88.22         4.08 o                         
   1  -3   5        288.36        310.83         7.45 o                         
   2  -3   5       2094.19       2133.04        26.49 o                         
   3  -3   5       2341.57       2430.69        30.15 o                         
   4  -3   5       2334.44       2271.34        29.27 o                         
   5  -3   5        569.14        608.26        12.38 o                         
   6  -3   5        718.97        751.73        18.26 o                         
   7  -3   5        218.36        195.98        18.01 o                         
   8  -3   5         87.51         68.46         9.14 o                         
   9  -3   5         18.40         29.53        10.44 o                         
  10  -3   5         21.67          8.91        10.78 o                         
 -10  -2   5          2.23          4.30         8.71 o                         
  -9  -2   5        757.19        753.75        21.50 o                         
  -8  -2   5        310.52        330.64        10.01 o                         
  -7  -2   5        299.32        299.51        14.28 o                         
  -6  -2   5        718.04        704.51        17.02 o                         
  -5  -2   5         23.12         10.17         5.13 o                         
  -4  -2   5       1159.80       1193.78        26.08 o                         
  -3  -2   5       5557.75       6127.34        84.51 o                         
  -2  -2   5         70.58         94.55         6.11 o                         
  -1  -2   5       2872.17       2942.76        33.11 o                         
   0  -2   5        225.18        247.63         5.81 o                         
   1  -2   5          1.15          6.74         3.07 o                         
   2  -2   5        649.50        616.54        10.82 o                         
   3  -2   5        239.88        236.05         7.39 o                         
   4  -2   5       3911.75       4424.98        50.66 o                         
   5  -2   5       2722.13       2750.20        34.51 o                         
   6  -2   5         81.20         85.70         6.18 o                         
   7  -2   5         62.60         51.54         7.96 o                         
   8  -2   5         11.65         13.18         7.57 o                         
   9  -2   5        521.41        578.48        23.47 o                         
  10  -2   5          0.00          6.86        10.13 o                         
  11  -2   5         91.02        106.30        14.75 o                         
 -10  -1   5         48.05         51.55        10.08 o                         
  -9  -1   5          1.81          4.40         7.42 o                         
  -8  -1   5       1418.29       1510.32        23.05 o                         
  -7  -1   5        232.93        233.92        13.19 o                         
  -6  -1   5         35.26         30.18         6.47 o                         
  -5  -1   5        622.56        538.13        19.43 o                         
  -4  -1   5       1664.13       1769.02        27.39 o                         
  -3  -1   5         53.15         31.64         4.74 o                         
  -2  -1   5       1148.37       1268.07        16.05 o                         
  -1  -1   5        957.02        983.77        13.96 o                         
   0  -1   5       4329.86       4516.27        48.85 o                         
   1  -1   5       1199.62       1189.54        16.68 o                         
   2  -1   5       5451.63       5832.33        62.88 o                         
   3  -1   5       1581.30       1807.26        24.86 o                         
   4  -1   5        519.32        516.26        11.20 o                         
   5  -1   5        659.85        721.39        13.31 o                         
   6  -1   5        251.62        228.72         9.58 o                         
   7  -1   5         83.74         81.40        10.92 o                         
   8  -1   5       1363.74       1461.98        35.51 o                         
   9  -1   5        390.14        380.72        19.64 o                         
  10  -1   5          2.54          9.28        10.43 o                         
  11  -1   5         13.45         10.97        11.23 o                         
 -10   0   5        106.23        133.32        12.41 o                         
  -9   0   5       1569.27       1743.72        32.42 o                         
  -8   0   5         94.96        105.32         7.58 o                         
  -7   0   5        673.00        682.92        13.99 o                         
  -6   0   5        263.28        237.67         8.13 o                         
  -5   0   5        746.28        852.72        20.47 o                         
  -4   0   5        282.14        231.12         8.99 o                         
  -3   0   5        930.46       1023.17        17.46 o                         
  -2   0   5        311.71        300.15         6.04 o                         
  -1   0   5        388.03        372.52         6.97 o                         
   0   0   5       6906.41       7108.91        79.67 o                         
   1   0   5        350.98        339.81         7.19 o                         
   2   0   5        846.70        825.46        12.51 o                         
   3   0   5       1574.13       1782.69        22.75 o                         
   4   0   5         53.27         60.54         6.02 o                         
   5   0   5       3989.60       4340.36        54.06 o                         
   6   0   5        327.33        314.37        10.33 o                         
   7   0   5        614.08        649.91        14.79 o                         
   8   0   5        116.33        117.90        12.00 o                         
   9   0   5        660.40        665.04        26.90 o                         
  10   0   5        632.70        672.67        25.06 o                         
  11   0   5        294.25        351.96        20.98 o                         
 -10   1   5         91.31         84.03        11.21 o                         
  -9   1   5         43.47         55.46         8.56 o                         
  -8   1   5         11.43          8.11         6.37 o                         
  -7   1   5        765.74        795.97        14.83 o                         
  -6   1   5        578.69        560.61        13.02 o                         
  -5   1   5         13.35         26.80         3.50 o                         
  -4   1   5        664.36        701.63        12.28 o                         
  -3   1   5        560.20        504.55         8.39 o                         
  -2   1   5         11.96         13.42         2.77 o                         
  -1   1   5       1104.69       1086.22        14.03 o                         
   0   1   5        850.24        862.29        10.38 o                         
   1   1   5       3692.35       3638.85        39.87 o                         
   2   1   5         33.29         46.86         3.89 o                         
   3   1   5       3875.21       4281.27        47.65 o                         
   4   1   5       5672.97       6395.74        74.17 o                         
   5   1   5       7426.36       8325.81        90.03 o                         
   6   1   5        317.69        312.70        10.07 o                         
   7   1   5         11.67          7.96         5.17 o                         
   8   1   5         85.22         51.93         9.56 o                         
   9   1   5          7.48          8.46         9.21 o                         
  10   1   5        552.29        557.91        29.00 o                         
  11   1   5        125.22        112.15        16.14 o                         
 -10   2   5        213.89        224.64        16.26 o                         
  -9   2   5         32.25         36.71         8.39 o                         
  -8   2   5        603.34        618.09        18.64 o                         
  -7   2   5         17.02         16.30         4.80 o                         
  -6   2   5       1020.36       1018.61        16.46 o                         
  -5   2   5        120.44        115.90         5.77 o                         
  -4   2   5        760.75        870.56        13.34 o                         
  -3   2   5        616.93        656.46        10.49 o                         
  -2   2   5       4991.15       5070.29        54.33 o                         
  -1   2   5          0.67         -2.45         2.45 o                         
   0   2   5       1198.27       1233.53        14.71 o                         
   1   2   5       3051.67       3310.95        36.65 o                         
   2   2   5       5680.38       5912.43        63.32 o                         
   3   2   5        443.90        516.50         9.57 o                         
   4   2   5       3828.95       4230.03        47.89 o                         
   5   2   5         43.62         35.09         4.25 o                         
   6   2   5          4.75          4.56         4.30 o                         
   7   2   5        561.00        544.94        18.64 o                         
   8   2   5         43.17         28.46         8.33 o                         
   9   2   5       1300.48       1375.64        33.12 o                         
  10   2   5         34.02         34.33        11.44 o                         
  11   2   5        582.18        662.81        26.80 o                         
 -10   3   5          7.45         10.79         9.10 o                         
  -9   3   5         25.97         18.16         7.84 o                         
  -8   3   5         43.11         37.48         8.26 o                         
  -7   3   5        857.17        835.07        21.06 o                         
  -6   3   5          4.39          2.38         4.04 o                         
  -5   3   5       1079.42       1041.36        16.22 o                         
  -4   3   5        114.81        113.03         6.38 o                         
  -3   3   5        208.42        257.75         6.82 o                         
  -2   3   5       1566.08       1648.37        21.51 o                         
  -1   3   5         44.94         27.21         3.50 o                         
   0   3   5        942.57        964.78        13.19 o                         
   1   3   5       4171.30       4415.58        47.91 o                         
   2   3   5       3648.26       3839.27        42.61 o                         
   3   3   5        534.68        631.78        10.72 o                         
   4   3   5       4636.37       5330.18        63.90 o                         
   5   3   5        259.70        301.06        10.39 o                         
   6   3   5         21.66         20.57         6.07 o                         
   7   3   5        266.74        240.54        14.20 o                         
   8   3   5        751.59        792.09        20.57 o                         
   9   3   5        200.92        223.53        15.69 o                         
  10   3   5         97.74        108.30        13.67 o                         
  11   3   5          1.85          2.80        10.97 o                         
 -10   4   5        173.83        203.52        15.57 o                         
  -9   4   5          6.17         -3.30         7.65 o                         
  -8   4   5         94.35         80.31         9.10 o                         
  -7   4   5        145.70        129.95         9.24 o                         
  -6   4   5       1682.14       1771.12        24.92 o                         
  -5   4   5         69.15         59.46         5.01 o                         
  -4   4   5         24.26         21.99         3.82 o                         
  -3   4   5        259.67        292.06         7.34 o                         
  -2   4   5        774.46        827.02        14.72 o                         
  -1   4   5        143.25        144.02        11.32 o                         
   0   4   5       7646.53       7996.55        83.83 o                         
   1   4   5         13.53          6.03         3.22 o                         
   2   4   5         43.20         35.97         3.77 o                         
   3   4   5       3752.38       4189.02        50.84 o                         
   4   4   5       1826.02       2143.59        29.81 o                         
   5   4   5       1744.97       1764.00        26.71 o                         
   6   4   5        470.28        471.89        14.47 o                         
   7   4   5        627.14        641.10        17.99 o                         
   8   4   5         13.30         -3.13         6.99 o                         
   9   4   5        576.46        569.59        21.99 o                         
  10   4   5         20.65         31.45        11.20 o                         
  11   4   5        316.66        324.42        20.21 o                         
 -10   5   5         34.23         26.56        10.14 o                         
  -9   5   5         10.57         11.44         8.91 o                         
  -8   5   5         55.44         38.29         8.33 o                         
  -7   5   5       3782.78       4050.62        58.59 o                         
  -6   5   5        101.50         75.84         6.25 o                         
  -5   5   5         11.05         13.51         4.22 o                         
  -4   5   5        325.24        299.66         8.36 o                         
  -3   5   5       3842.15       3937.67        44.61 o                         
  -2   5   5          0.34          3.64         3.44 o                         
  -1   5   5        741.82        715.28        10.00 o                         
   0   5   5       2414.18       2617.64        32.76 o                         
   1   5   5        776.73        797.97        12.39 o                         
   2   5   5          9.61          6.53         3.31 o                         
   3   5   5        390.42        377.74        13.27 o                         
   4   5   5       2668.78       2818.11        37.29 o                         
   5   5   5        145.50        169.34         9.48 o                         
   6   5   5         44.13         45.59         7.03 o                         
   7   5   5         14.65         12.62         6.83 o                         
   8   5   5         17.93         13.57         7.93 o                         
   9   5   5        514.34        523.41        19.39 o                         
  10   5   5        400.11        436.01        21.66 o                         
  11   5   5         90.76         68.85        13.33 o                         
 -10   6   5        169.84        169.67        14.56 o                         
  -9   6   5        112.56        110.96        12.36 o                         
  -8   6   5        535.94        513.13        27.27 o                         
  -7   6   5         12.60         12.70         6.81 o                         
  -6   6   5          0.28          6.27         5.81 o                         
  -5   6   5         53.43         35.38         4.84 o                         
  -4   6   5       1842.73       2025.63        26.52 o                         
  -3   6   5        561.91        546.58        10.57 o                         
  -2   6   5       1459.54       1493.51        19.81 o                         
  -1   6   5        214.39        220.17         6.63 o                         
   0   6   5        243.51        274.09         7.64 o                         
   1   6   5         30.80         37.57         3.97 o                         
   2   6   5        537.02        507.94        10.57 o                         
   3   6   5        239.85        259.44         8.15 o                         
   4   6   5        964.29       1021.25        19.17 o                         
   5   6   5         81.25         91.85         7.10 o                         
   6   6   5        161.57        161.94        11.09 o                         
   7   6   5       1251.82       1222.96        37.49 o                         
   8   6   5        352.85        312.53        14.86 o                         
   9   6   5        175.82        188.99        13.16 o                         
  10   6   5         19.67         37.40        11.48 o                         
 -10   7   5          9.43         15.25        10.39 o                         
  -9   7   5        189.63        206.16        15.31 o                         
  -8   7   5        748.56        663.72        22.30 o                         
  -7   7   5        632.73        610.66        32.03 o                         
  -6   7   5         39.98         22.37         6.54 o                         
  -5   7   5        936.18        945.18        17.63 o                         
  -4   7   5        117.54        108.34         6.14 o                         
  -3   7   5       1684.16       1742.00        23.31 o                         
  -2   7   5         23.96          9.29         3.36 o                         
  -1   7   5       3230.87       3373.02        39.19 o                         
   0   7   5        410.28        388.76         9.50 o                         
   1   7   5          7.74          7.52         3.57 o                         
   2   7   5        536.08        616.34        13.52 o                         
   3   7   5        880.95        863.19        14.93 o                         
   4   7   5        848.87        863.99        18.46 o                         
   5   7   5         99.52         90.64         7.86 o                         
   6   7   5         73.72         51.59         7.47 o                         
   7   7   5       2432.33       2460.58        43.57 o                         
   8   7   5       1165.93       1269.28        31.56 o                         
   9   7   5        580.54        560.93        19.89 o                         
  10   7   5       1015.84       1193.02        32.38 o                         
 -10   8   5         57.74         41.76        11.60 o                         
  -9   8   5          0.77         -4.41         8.87 o                         
  -8   8   5        387.23        362.19        18.46 o                         
  -7   8   5        525.61        540.10        20.12 o                         
  -6   8   5         53.84         53.39         7.72 o                         
  -5   8   5         15.19          9.82         4.90 o                         
  -4   8   5        395.67        379.63        10.75 o                         
  -3   8   5        366.69        401.14        11.27 o                         
  -2   8   5         30.62         29.97         4.11 o                         
  -1   8   5        197.43        209.88         7.38 o                         
   0   8   5       3668.36       3770.32        46.59 o                         
   1   8   5         67.06         52.31         4.67 o                         
   2   8   5       2380.73       2432.03        30.37 o                         
   3   8   5       1612.36       1672.50        22.89 o                         
   4   8   5        282.91        283.71         9.07 o                         
   5   8   5         21.43         12.48         6.00 o                         
   6   8   5        937.08        947.32        21.43 o                         
   7   8   5          6.11         10.78         7.16 o                         
   8   8   5          1.19          4.12         7.70 o                         
   9   8   5         14.17         23.55         8.98 o                         
  10   8   5         55.69         60.63        12.71 o                         
  -9   9   5         60.95         49.29        11.83 o                         
  -8   9   5          0.01         -2.39         8.77 o                         
  -7   9   5         50.35         38.32         9.81 o                         
  -6   9   5        150.13        133.36        11.32 o                         
  -5   9   5        379.95        347.43        13.13 o                         
  -4   9   5        400.99        407.25        15.26 o                         
  -3   9   5        987.06       1011.88        16.98 o                         
  -2   9   5        409.20        399.80        10.09 o                         
  -1   9   5        519.98        501.03        10.97 o                         
   0   9   5         70.54         74.27         5.39 o                         
   1   9   5        571.23        628.62        12.32 o                         
   2   9   5          9.81          8.31         3.95 o                         
   3   9   5        586.22        530.25        13.59 o                         
   4   9   5         16.54         11.34         4.63 o                         
   5   9   5       1121.31       1070.54        22.21 o                         
   6   9   5        214.38        196.68        11.30 o                         
   7   9   5        301.52        316.35        14.78 o                         
   8   9   5        160.72        165.64        12.58 o                         
   9   9   5          1.52         12.37        10.14 o                         
  10   9   5         36.70         58.67        12.89 o                         
  -9  10   5         47.77         32.36        11.64 o                         
  -8  10   5        533.46        557.88        38.75 o                         
  -7  10   5        100.36         93.33        11.32 o                         
  -6  10   5          7.14         14.72         8.24 o                         
  -5  10   5        103.89         86.80         9.91 o                         
  -4  10   5        122.37        113.38         7.67 o                         
  -3  10   5       1132.53       1199.14        20.82 o                         
  -2  10   5        414.56        376.13        11.23 o                         
  -1  10   5       1556.54       1606.86        23.20 o                         
   0  10   5         10.65         10.27         4.22 o                         
   1  10   5         18.55         24.12         4.57 o                         
   2  10   5       2444.98       2615.35        33.31 o                         
   3  10   5          0.35          3.33         4.36 o                         
   4  10   5        189.99        173.17         8.78 o                         
   5  10   5        431.01        377.25        16.11 o                         
   6  10   5        203.22        199.24        11.97 o                         
   7  10   5          1.48          7.58         8.83 o                         
   8  10   5        464.43        424.01        30.90 o                         
   9  10   5        179.29        134.42        16.48 o                         
  -9  11   5          0.17        -12.73        12.73 o                         
  -8  11   5        462.23        453.26        21.91 o                         
  -7  11   5       1124.43       1113.51        30.08 o                         
  -6  11   5        499.52        473.83        19.87 o                         
  -5  11   5        311.95        339.44        16.72 o                         
  -4  11   5         76.47         65.39         8.26 o                         
  -3  11   5        974.57        949.35        21.16 o                         
  -2  11   5        913.90        940.75        18.43 o                         
  -1  11   5        381.50        370.75        11.65 o                         
   0  11   5         95.59         94.66         6.44 o                         
   1  11   5         20.54         14.30         4.55 o                         
   2  11   5         22.74         18.57         4.77 o                         
   3  11   5         27.33         11.93         4.91 o                         
   4  11   5        312.08        331.64        13.92 o                         
   5  11   5        106.71        104.06        10.44 o                         
   6  11   5         83.63         66.21        12.70 o                         
   7  11   5        186.47        189.84        17.50 o                         
   8  11   5        137.34        142.89        21.91 o                         
   9  11   5         41.80         47.88        14.43 o                         
  -8  12   5         64.64         59.12        12.40 o                         
  -7  12   5        443.00        478.47        25.09 o                         
  -6  12   5        487.19        531.57        35.61 o                         
  -5  12   5        132.56        130.70        15.62 o                         
  -4  12   5        167.61        148.12        10.91 o                         
  -3  12   5       1175.75       1239.27        30.36 o                         
  -2  12   5        503.80        410.20        14.49 o                         
  -1  12   5        889.13        954.63        17.62 o                         
   0  12   5        434.92        399.57        11.49 o                         
   1  12   5        400.98        396.83        12.54 o                         
   2  12   5          1.74         -1.36         5.58 o                         
   3  12   5         47.50         42.43         7.07 o                         
   4  12   5          5.42          9.55         7.54 o                         
   5  12   5        420.83        458.05        29.55 o                         
   6  12   5        275.72        304.66        22.90 o                         
   7  12   5        160.15        118.45        17.06 o                         
   8  12   5         54.32         52.14        14.63 o                         
   9  12   5          2.44         -7.02        12.28 o                         
  -8  13   5          6.70         -4.27        24.20 o                         
  -7  13   5        572.77        574.15        46.66 o                         
  -6  13   5        133.58        109.91        12.83 o                         
  -5  13   5         32.96         24.25         9.30 o                         
  -4  13   5        123.75         99.52        11.04 o                         
  -3  13   5        509.70        570.18        17.28 o                         
  -2  13   5        464.71        488.36        22.32 o                         
  -1  13   5        168.84        170.30        13.82 o                         
   0  13   5          5.06          8.47         6.10 o                         
   1  13   5        459.63        448.38        14.89 o                         
   2  13   5        109.96         90.07        10.53 o                         
   3  13   5         20.64         16.62         8.11 o                         
   4  13   5         32.86         32.03        10.45 o                         
   5  13   5        545.92        585.09        47.56 o                         
   6  13   5         51.76         34.71        11.98 o                         
   7  13   5          5.91          7.29        11.51 o                         
   8  13   5         96.82         98.27        16.39 o                         
  -7  14   5         21.38         23.68        15.05 o                         
  -6  14   5         10.16         -9.88        12.03 o                         
  -5  14   5          0.30         -2.90         8.70 o                         
  -4  14   5        179.98        153.27        17.66 o                         
  -3  14   5         31.04         26.47         8.81 o                         
  -2  14   5          2.56         -5.12         5.49 o                         
  -1  14   5        288.50        266.30        17.32 o                         
   0  14   5          7.95          2.68         7.74 o                         
   1  14   5        739.71        766.87        22.99 o                         
   2  14   5        275.51        288.06        16.12 o                         
   3  14   5         76.04         66.02        10.40 o                         
   4  14   5         57.40         51.12        11.74 o                         
   5  14   5        433.02        417.25        49.48 o                         
   6  14   5        239.89        239.29        23.25 o                         
   7  14   5        174.05        164.80        18.65 o                         
  -6  15   5         22.93         51.21        11.81 o                         
  -5  15   5        170.91        157.34        15.44 o                         
  -4  15   5        522.40        510.50        20.88 o                         
  -3  15   5        259.83        246.05        21.93 o                         
  -2  15   5         35.31         31.56        12.70 o                         
  -1  15   5        164.71        144.85        17.15 o                         
   0  15   5         51.55         40.13         9.67 o                         
   1  15   5         14.86          9.06         8.66 o                         
   2  15   5         77.91         68.91        10.70 o                         
   3  15   5        454.29        462.26        20.60 o                         
   4  15   5          0.33          7.04        10.82 o                         
   5  15   5        905.51       1018.91        34.33 o                         
   6  15   5        118.46        108.79        15.78 o                         
   7  15   5         13.93          5.10        14.70 o                         
  -5  16   5          0.49         -8.99        18.52 o                         
  -4  16   5         33.97         31.07        22.88 o                         
  -3  16   5        100.39        107.04        21.82 o                         
  -2  16   5        421.37        470.47        57.01 o                         
  -1  16   5        115.89        108.45        16.50 o                         
   0  16   5         28.67         25.14        12.18 o                         
   1  16   5          1.11          0.18         8.81 o                         
   2  16   5        302.69        276.09        17.01 o                         
   3  16   5        225.00        235.67        17.43 o                         
   4  16   5        284.18        267.48        20.24 o                         
   5  16   5         87.85        103.65        16.19 o                         
   6  16   5        364.95        356.33        24.19 o                         
  -4  17   5         50.20         55.12        19.88 o                         
  -3  17   5        284.35        226.06        27.73 o                         
  -2  17   5         28.10         38.48        14.86 o                         
  -1  17   5         51.34         50.94        15.18 o                         
   0  17   5        433.77        473.26        24.67 o                         
   1  17   5        118.70        124.27        14.05 o                         
   2  17   5        149.99        175.29        15.23 o                         
   3  17   5        728.36        799.08        40.26 o                         
   4  17   5         72.43         42.54        14.12 o                         
   5  17   5        423.93        565.44        39.47 o                         
  -2  18   5        276.89        350.00        33.54 o                         
  -1  18   5         63.63         32.33        14.66 o                         
   0  18   5        455.41        518.77        46.79 o                         
   1  18   5          0.54         -1.78        11.19 o                         
   2  18   5         46.82         48.77        12.35 o                         
   3  18   5        235.07        207.11        25.71 o                         
  -2 -15   6         53.71         62.25        14.07 o                         
  -1 -15   6         44.77         55.02        12.73 o                         
   0 -15   6         82.72         88.89        13.54 o                         
   1 -15   6          5.04         -2.95        10.26 o                         
   2 -15   6        118.90        119.43        18.46 o                         
   3 -15   6        261.00        277.26        24.60 o                         
  -4 -14   6         31.50         50.12        12.79 o                         
  -3 -14   6         35.13         30.08        11.33 o                         
  -2 -14   6        209.57        240.73        27.83 o                         
  -1 -14   6         74.63         62.85        12.17 o                         
   0 -14   6         90.42         86.94        12.44 o                         
   1 -14   6         10.73         22.70        10.41 o                         
   2 -14   6         28.29         15.44        10.28 o                         
   3 -14   6          0.65          8.18        12.47 o                         
   4 -14   6         83.63         76.74        16.51 o                         
  -5 -13   6         98.47        116.18        13.78 o                         
  -4 -13   6          0.07          3.36         9.71 o                         
  -3 -13   6          8.13         -2.75         8.84 o                         
  -2 -13   6         26.73         30.25        12.20 o                         
  -1 -13   6          3.22          1.13         9.07 o                         
   0 -13   6        253.96        252.97        29.96 o                         
   1 -13   6        356.20        417.83        20.29 o                         
   2 -13   6         76.52         54.22        10.93 o                         
   3 -13   6          9.19          7.48        12.14 o                         
   4 -13   6         22.32         25.31        13.47 o                         
   5 -13   6        346.79        355.63        26.52 o                         
   6 -13   6         64.49         83.51        32.51 o                         
  -6 -12   6         18.82         12.05        10.95 o                         
  -5 -12   6        544.52        551.44        22.92 o                         
  -4 -12   6          0.05         -0.74         8.90 o                         
  -3 -12   6         15.23          4.84         8.80 o                         
  -2 -12   6        236.63        205.49        19.87 o                         
  -1 -12   6          0.05         -7.81         7.81 o                         
   0 -12   6         77.54         44.01        10.00 o                         
   1 -12   6         23.81          9.26         8.52 o                         
   2 -12   6        612.31        591.37        21.77 o                         
   3 -12   6         59.57         46.99        10.95 o                         
   4 -12   6        239.55        206.51        20.35 o                         
   5 -12   6         10.50          0.06        12.27 o                         
   6 -12   6          2.01          0.84        11.37 o                         
  -7 -11   6         84.15         91.48        14.33 o                         
  -6 -11   6         54.23         62.89        11.32 o                         
  -5 -11   6         45.24         52.30        10.61 o                         
  -4 -11   6         85.20         87.01        11.47 o                         
  -3 -11   6         27.00         32.82         9.39 o                         
  -2 -11   6        142.99         92.06        11.07 o                         
  -1 -11   6          9.79          1.04         7.86 o                         
   0 -11   6         24.12         21.83         8.72 o                         
   1 -11   6          2.94          4.81         7.92 o                         
   2 -11   6         13.92          1.24         7.93 o                         
   3 -11   6         75.02         73.41        10.75 o                         
   4 -11   6         36.16         32.87        10.39 o                         
   5 -11   6        495.11        505.21        35.92 o                         
   6 -11   6         13.16         15.02        10.48 o                         
   7 -11   6          2.30         -7.61         9.47 o                         
  -7 -10   6        257.65        301.49        24.04 o                         
  -6 -10   6          1.57        -11.28        11.28 o                         
  -5 -10   6        106.49        103.56        11.45 o                         
  -4 -10   6          8.94          9.69         8.33 o                         
  -3 -10   6        366.33        338.32        16.57 o                         
  -2 -10   6        184.63        189.60        16.65 o                         
  -1 -10   6        100.21         70.97         9.83 o                         
   0 -10   6         44.84         44.76         8.97 o                         
   1 -10   6         28.58         19.91         7.96 o                         
   2 -10   6        393.07        404.72        15.19 o                         
   3 -10   6        399.93        380.84        15.17 o                         
   4 -10   6        271.95        258.03        15.19 o                         
   5 -10   6         73.98         81.24        11.12 o                         
   6 -10   6         21.88         16.84         9.54 o                         
   7 -10   6         78.65         88.62        12.64 o                         
   8 -10   6         47.67         64.30        12.81 o                         
  -8  -9   6        112.62         81.56        12.94 o                         
  -7  -9   6          0.34          4.97         9.15 o                         
  -6  -9   6        304.95        235.38        14.76 o                         
  -5  -9   6        584.77        550.88        19.82 o                         
  -4  -9   6          1.91          7.43         7.34 o                         
  -3  -9   6        292.90        251.24        13.75 o                         
  -2  -9   6       2278.95       2360.98        42.90 o                         
  -1  -9   6        965.89        983.69        38.46 o                         
   0  -9   6        450.56        459.55        17.32 o                         
   1  -9   6        510.03        532.08        15.35 o                         
   2  -9   6       1329.70       1330.01        23.11 o                         
   3  -9   6        220.59        230.34        10.61 o                         
   4  -9   6          2.89         -0.68         5.90 o                         
   5  -9   6        563.11        606.83        18.77 o                         
   6  -9   6        199.88        157.55        12.04 o                         
   7  -9   6          2.86         13.43         9.04 o                         
   8  -9   6          5.79         11.08         9.61 o                         
  -8  -8   6         82.13         78.77        12.11 o                         
  -7  -8   6        549.02        547.86        19.95 o                         
  -6  -8   6         20.59         38.86         8.82 o                         
  -5  -8   6        470.79        450.46        25.60 o                         
  -4  -8   6         46.08         43.18         8.23 o                         
  -3  -8   6        134.79        119.61        10.10 o                         
  -2  -8   6         53.63         29.04         7.82 o                         
  -1  -8   6        657.33        653.24        16.49 o                         
   0  -8   6        203.90        182.31         9.22 o                         
   1  -8   6        106.93        104.28         6.65 o                         
   2  -8   6       1089.01       1150.80        20.67 o                         
   3  -8   6        740.53        768.57        17.09 o                         
   4  -8   6        152.17        169.84        11.76 o                         
   5  -8   6        304.02        312.44        14.29 o                         
   6  -8   6          2.43         -1.87         7.43 o                         
   7  -8   6         83.69         83.95        10.95 o                         
   8  -8   6         13.90         25.45         9.95 o                         
   9  -8   6          2.58          2.37         9.53 o                         
  -9  -7   6          2.79         -3.60        16.44 o                         
  -8  -7   6        606.67        584.08        22.70 o                         
  -7  -7   6         84.49         66.27         9.33 o                         
  -6  -7   6        855.08        938.59        24.61 o                         
  -5  -7   6        339.22        371.25        15.43 o                         
  -4  -7   6       1733.43       1804.61        34.31 o                         
  -3  -7   6         27.24         29.59         5.54 o                         
  -2  -7   6       2090.96       2135.30        33.01 o                         
  -1  -7   6       2101.32       2243.35        34.20 o                         
   0  -7   6          7.72          6.80         3.72 o                         
   1  -7   6       1355.98       1477.23        21.56 o                         
   2  -7   6         62.03         41.62         5.12 o                         
   3  -7   6          4.56          1.59         4.50 o                         
   4  -7   6          5.49          7.61         5.72 o                         
   5  -7   6       1291.15       1398.26        27.65 o                         
   6  -7   6        119.87        104.90        10.17 o                         
   7  -7   6        209.19        148.81        11.91 o                         
   8  -7   6         68.30         52.83        10.23 o                         
   9  -7   6         44.69         60.00        11.19 o                         
  -9  -6   6        513.23        633.49        25.01 o                         
  -8  -6   6        110.76        102.11        11.06 o                         
  -7  -6   6       1380.77       1495.12        31.19 o                         
  -6  -6   6        120.00        131.37        10.01 o                         
  -5  -6   6       1926.09       2009.86        27.40 o                         
  -4  -6   6        116.83         95.29         6.13 o                         
  -3  -6   6        533.17        554.84        11.18 o                         
  -2  -6   6        293.97        241.00         7.19 o                         
  -1  -6   6        638.65        627.33        11.46 o                         
   0  -6   6        824.38        743.33        12.93 o                         
   1  -6   6         15.57          5.17         3.78 o                         
   2  -6   6        295.56        305.36        10.34 o                         
   3  -6   6         79.94         68.06         5.82 o                         
   4  -6   6        157.71        175.38         8.38 o                         
   5  -6   6       1091.19       1103.38        20.53 o                         
   6  -6   6        262.12        240.64        14.45 o                         
   7  -6   6        148.26        121.18        10.92 o                         
   8  -6   6        110.08        115.37        11.72 o                         
   9  -6   6         51.82         49.67        10.49 o                         
  10  -6   6        236.64        235.83        18.27 o                         
  -9  -5   6          3.46         16.13        10.37 o                         
  -8  -5   6        222.95        222.11        11.29 o                         
  -7  -5   6         13.00         18.53         4.71 o                         
  -6  -5   6        175.46        188.10         7.64 o                         
  -5  -5   6        720.47        721.27        13.36 o                         
  -4  -5   6         34.34         29.81         4.23 o                         
  -3  -5   6        319.41        265.40         7.74 o                         
  -2  -5   6       4032.26       3952.57        45.31 o                         
  -1  -5   6        685.15        695.94        12.19 o                         
   0  -5   6        142.91         86.93         4.96 o                         
   1  -5   6        615.56        669.17        12.23 o                         
   2  -5   6        425.54        398.63         9.80 o                         
   3  -5   6          6.99          7.13         4.19 o                         
   4  -5   6        247.89        252.36         9.30 o                         
   5  -5   6         24.34         24.73         5.23 o                         
   6  -5   6        304.85        292.38        13.44 o                         
   7  -5   6         29.22         20.69         8.23 o                         
   8  -5   6         32.32         35.89         8.89 o                         
   9  -5   6          1.04          0.90         9.82 o                         
  10  -5   6          5.01          3.79        10.41 o                         
 -10  -4   6          0.10          1.98         8.75 o                         
  -9  -4   6        201.46        207.16        11.63 o                         
  -8  -4   6          9.57          8.06         4.62 o                         
  -7  -4   6        460.99        463.11        13.37 o                         
  -6  -4   6        105.33         92.86         5.37 o                         
  -5  -4   6       1789.66       1861.23        26.43 o                         
  -4  -4   6         23.59         16.92         3.68 o                         
  -3  -4   6       1315.14       1365.70        18.94 o                         
  -2  -4   6         17.51         13.87         3.47 o                         
  -1  -4   6       1703.20       1766.21        22.60 o                         
   0  -4   6        130.66        108.90         4.92 o                         
   1  -4   6        148.73        175.13         6.55 o                         
   2  -4   6        174.63        139.46         6.40 o                         
   3  -4   6        372.10        268.20         8.54 o                         
   4  -4   6          3.83          2.43         4.16 o                         
   5  -4   6       2580.73       2810.37        36.32 o                         
   6  -4   6         37.14         45.70         7.64 o                         
   7  -4   6        644.79        653.05        26.31 o                         
   8  -4   6        480.79        558.26        19.00 o                         
   9  -4   6         18.63         10.42         9.65 o                         
  10  -4   6        146.95        149.47        15.64 o                         
 -10  -3   6        530.35        674.16        22.33 o                         
  -9  -3   6         70.22         70.62         8.37 o                         
  -8  -3   6         49.90         41.84         9.98 o                         
  -7  -3   6          5.75          1.26         7.41 o                         
  -6  -3   6        319.39        281.90        13.52 o                         
  -5  -3   6        308.63        324.61        11.84 o                         
  -4  -3   6        204.88        272.80         7.44 o                         
  -3  -3   6          2.21         -0.27         2.88 o                         
  -2  -3   6        437.54        364.31         8.07 o                         
  -1  -3   6         16.91         20.39         3.36 o                         
   0  -3   6        323.51        318.49         7.14 o                         
   1  -3   6        951.32       1003.60        14.91 o                         
   2  -3   6         88.50        106.54         5.57 o                         
   3  -3   6        319.02        281.03        12.10 o                         
   4  -3   6         82.45         96.57         5.99 o                         
   5  -3   6        209.42        218.66        14.08 o                         
   6  -3   6       1240.96       1276.59        25.97 o                         
   7  -3   6         28.87         22.24         7.30 o                         
   8  -3   6        532.90        514.62        18.33 o                         
   9  -3   6        185.41        171.42        15.20 o                         
  10  -3   6         12.20          8.72        10.80 o                         
 -10  -2   6        147.78        155.66        12.90 o                         
  -9  -2   6         18.66          7.17         6.84 o                         
  -8  -2   6         12.89         13.94         5.42 o                         
  -7  -2   6        135.00        114.20        10.52 o                         
  -6  -2   6        569.86        545.87        17.17 o                         
  -5  -2   6         13.45         13.32         5.34 o                         
  -4  -2   6         37.94         32.24         5.38 o                         
  -3  -2   6       1309.59       1393.36        19.31 o                         
  -2  -2   6         24.85         31.97         5.37 o                         
  -1  -2   6        118.44        142.83         5.27 o                         
   0  -2   6          1.65          0.12         2.67 o                         
   1  -2   6         25.17         14.64         3.34 o                         
   2  -2   6          4.81          1.71         3.54 o                         
   3  -2   6        241.37        203.13         9.71 o                         
   4  -2   6        312.05        294.01         8.85 o                         
   5  -2   6       3085.48       3286.16        40.45 o                         
   6  -2   6          2.75          2.07         4.71 o                         
   7  -2   6        189.61        167.06        13.85 o                         
   8  -2   6          0.82         -5.58         7.19 o                         
   9  -2   6          0.23          6.91         9.22 o                         
  10  -2   6         29.07         28.92        11.39 o                         
  11  -2   6        404.31        422.49        26.83 o                         
 -10  -1   6         32.26         25.51         8.93 o                         
  -9  -1   6       1033.12       1124.13        30.15 o                         
  -8  -1   6        449.38        495.30        11.75 o                         
  -7  -1   6         86.09         83.83        10.27 o                         
  -6  -1   6        237.84        213.75        10.78 o                         
  -5  -1   6          1.27         -1.34         4.83 o                         
  -4  -1   6         77.89         47.29         5.63 o                         
  -3  -1   6        267.27        246.23         8.83 o                         
  -2  -1   6       4619.28       4653.78        50.67 o                         
  -1  -1   6        236.99        248.14         6.23 o                         
   0  -1   6          2.47          3.81         3.08 o                         
   1  -1   6        813.44        898.57        13.18 o                         
   2  -1   6        261.73        254.66         7.35 o                         
   3  -1   6       1321.17       1387.33        19.39 o                         
   4  -1   6         68.28         67.02         5.54 o                         
   5  -1   6        118.68        123.78         8.13 o                         
   6  -1   6       1325.57       1320.83        23.62 o                         
   7  -1   6        139.06        122.59        12.86 o                         
   8  -1   6       1937.13       2063.63        41.60 o                         
   9  -1   6        234.81        211.87        15.36 o                         
  10  -1   6          3.17          7.46        10.37 o                         
  11  -1   6         13.93         11.13        11.40 o                         
 -10   0   6          7.29         11.33        10.51 o                         
  -9   0   6          7.02         -6.35         6.35 o                         
  -8   0   6         90.56         82.14         6.24 o                         
  -7   0   6          7.88          2.57         3.79 o                         
  -6   0   6         27.42         27.39         8.44 o                         
  -5   0   6        625.30        588.49        15.97 o                         
  -4   0   6        531.21        582.45        14.71 o                         
  -3   0   6        508.44        500.05        12.78 o                         
  -2   0   6       6041.76       6232.33        71.05 o                         
  -1   0   6        694.56        689.25        10.50 o                         
   0   0   6        539.54        536.63         9.52 o                         
   1   0   6       1111.24       1112.95        16.70 o                         
   2   0   6       2411.00       2650.94        31.24 o                         
   3   0   6        766.78        762.30        12.84 o                         
   4   0   6        689.90        768.87        13.50 o                         
   5   0   6        222.73        220.10         8.12 o                         
   6   0   6        147.91        117.08         7.25 o                         
   7   0   6        334.95        300.51        11.14 o                         
   8   0   6         54.53         59.00        10.18 o                         
   9   0   6          1.49         -6.49         9.94 o                         
  10   0   6         14.64         16.60        10.86 o                         
  11   0   6       1364.88       1544.13        39.93 o                         
 -10   1   6         26.56         25.27         9.09 o                         
  -9   1   6         63.94         59.16         9.53 o                         
  -8   1   6          0.06         -3.59         5.94 o                         
  -7   1   6        366.70        363.80        11.81 o                         
  -6   1   6        897.83        909.61        14.92 o                         
  -5   1   6        511.91        560.99        10.69 o                         
  -4   1   6         36.81         28.76         3.03 o                         
  -3   1   6        122.74        122.89         5.64 o                         
  -2   1   6        880.20        884.69        12.66 o                         
  -1   1   6        356.64        384.01         7.52 o                         
   0   1   6       7674.58       7792.54        72.79 o                         
   1   1   6        254.47        290.90         7.00 o                         
   2   1   6       2893.29       3183.52        38.87 o                         
   3   1   6        751.32        752.61        12.64 o                         
   4   1   6       7908.23       8890.06        95.28 o                         
   5   1   6         36.35         31.42         5.01 o                         
   6   1   6         13.71          6.44         5.01 o                         
   7   1   6        320.04        336.82        13.51 o                         
   8   1   6       1336.92       1306.89        30.87 o                         
   9   1   6        688.99        629.17        22.72 o                         
  10   1   6        655.11        692.84        25.54 o                         
  11   1   6        524.37        584.55        29.10 o                         
 -10   2   6          9.29          9.13         9.42 o                         
  -9   2   6        110.27        106.38         9.96 o                         
  -8   2   6        104.02         75.21         8.36 o                         
  -7   2   6       1626.96       1687.27        24.57 o                         
  -6   2   6        497.24        474.79        11.41 o                         
  -5   2   6       2124.49       2227.84        28.24 o                         
  -4   2   6         39.42         36.40         3.92 o                         
  -3   2   6       3566.85       3914.55        43.68 o                         
  -2   2   6       2141.44       2308.58        27.07 o                         
  -1   2   6        618.85        572.09        11.29 o                         
   0   2   6       4007.51       4283.11        43.90 o                         
   1   2   6      10072.94      10837.53       112.55 o                         
   2   2   6       1302.00       1371.18        19.17 o                         
   3   2   6       5299.49       5969.24        65.08 o                         
   4   2   6        607.68        642.92        13.09 o                         
   5   2   6        457.95        503.03        10.77 o                         
   6   2   6        155.55        160.08         8.75 o                         
   7   2   6        461.76        422.03        14.76 o                         
   8   2   6         23.38          9.65         8.26 o                         
   9   2   6          0.02          0.55         8.70 o                         
  10   2   6         58.38         49.09        12.01 o                         
  11   2   6       1037.51       1256.34        35.64 o                         
 -10   3   6         21.32          6.80         9.18 o                         
  -9   3   6         98.23         73.10         9.62 o                         
  -8   3   6         24.88         28.57         7.60 o                         
  -7   3   6        423.60        423.17        12.79 o                         
  -6   3   6        179.58        156.99         9.20 o                         
  -5   3   6        376.35        397.48         9.55 o                         
  -4   3   6        512.26        412.93        10.71 o                         
  -3   3   6        106.49         96.34         4.78 o                         
  -2   3   6          0.29         -1.25         2.71 o                         
  -1   3   6          6.14          5.40         2.55 o                         
   0   3   6      11973.83      12824.97       141.45 o                         
   1   3   6         10.01          6.26         3.35 o                         
   2   3   6        987.09       1072.49        15.29 o                         
   3   3   6        143.95        142.80         5.74 o                         
   4   3   6        390.68        364.59         8.52 o                         
   5   3   6          0.74          0.85         4.64 o                         
   6   3   6         27.07         18.60         6.17 o                         
   7   3   6         61.40         44.91         7.66 o                         
   8   3   6        725.13        705.25        19.43 o                         
   9   3   6        191.70        201.13        16.90 o                         
  10   3   6       1065.13       1131.54        33.38 o                         
  11   3   6        298.32        330.34        20.58 o                         
 -10   4   6          0.23         -4.26         9.18 o                         
  -9   4   6         42.44         51.95        10.15 o                         
  -8   4   6         17.27         17.76         7.29 o                         
  -7   4   6        682.85        732.31        18.53 o                         
  -6   4   6         19.09         15.43         4.56 o                         
  -5   4   6        103.66        106.75         6.72 o                         
  -4   4   6          0.09          0.75         3.41 o                         
  -3   4   6        552.71        606.04        12.43 o                         
  -2   4   6        446.72        430.86         9.71 o                         
  -1   4   6        237.87        275.43         7.28 o                         
   0   4   6       2094.67       2157.62        27.44 o                         
   1   4   6       2900.02       3099.54        35.46 o                         
   2   4   6       4266.74       4564.87        50.60 o                         
   3   4   6       8594.91       9423.73       107.46 o                         
   4   4   6        558.22        573.75        12.96 o                         
   5   4   6         51.43         60.98         6.23 o                         
   6   4   6         14.30          9.78         6.11 o                         
   7   4   6        239.13        200.74        11.54 o                         
   8   4   6        254.20        231.82        13.64 o                         
   9   4   6         64.62         66.07        11.32 o                         
  10   4   6        182.01        138.09        14.44 o                         
  11   4   6        933.13       1103.07        33.07 o                         
 -10   5   6          0.79          3.19         9.15 o                         
  -9   5   6        215.42        201.33        14.12 o                         
  -8   5   6        253.55        250.82        16.13 o                         
  -7   5   6        645.41        661.09        17.99 o                         
  -6   5   6        456.65        411.60        11.91 o                         
  -5   5   6        801.65        826.70        14.68 o                         
  -4   5   6        338.08        308.93         8.54 o                         
  -3   5   6        964.92       1054.86        19.15 o                         
  -2   5   6        194.74        228.29         8.50 o                         
  -1   5   6        150.98        164.87         6.71 o                         
   0   5   6         73.00        102.19         4.86 o                         
   1   5   6       9419.60      10130.70       106.25 o                         
   2   5   6          6.62          7.58         3.49 o                         
   3   5   6        110.59         94.96         4.94 o                         
   4   5   6        318.87        283.62        11.34 o                         
   5   5   6       2201.76       2472.14        34.86 o                         
   6   5   6        135.44        119.06         8.95 o                         
   7   5   6        294.27        240.75        13.57 o                         
   8   5   6        555.63        616.97        19.44 o                         
   9   5   6         23.84         13.93         8.62 o                         
  10   5   6        282.09        270.62        18.25 o                         
  11   5   6         17.78         11.21        12.06 o                         
 -10   6   6         25.06         10.18        10.20 o                         
  -9   6   6        151.52        161.26        23.00 o                         
  -8   6   6        548.69        516.97        28.47 o                         
  -7   6   6         28.21         23.16         7.65 o                         
  -6   6   6        618.98        697.43        16.07 o                         
  -5   6   6        397.23        377.70        11.10 o                         
  -4   6   6        352.15        335.40         9.00 o                         
  -3   6   6        762.53        792.60        14.91 o                         
  -2   6   6        207.89        185.72         8.10 o                         
  -1   6   6       2543.76       2748.60        35.34 o                         
   0   6   6       1011.00       1054.74        18.28 o                         
   1   6   6        983.22       1128.24        16.42 o                         
   2   6   6        472.67        511.37        10.41 o                         
   3   6   6        467.32        487.17        11.33 o                         
   4   6   6        420.23        371.26        13.42 o                         
   5   6   6        499.50        521.35        14.78 o                         
   6   6   6         18.01         12.46         6.49 o                         
   7   6   6        326.08        282.21        13.62 o                         
   8   6   6         91.69         88.15        10.02 o                         
   9   6   6         17.42         -1.87         8.12 o                         
  10   6   6          6.18         -0.68        10.13 o                         
 -10   7   6         10.69         -3.52         9.86 o                         
  -9   7   6         76.24         60.78        11.08 o                         
  -8   7   6         33.86         22.98         9.33 o                         
  -7   7   6        730.53        743.40        23.49 o                         
  -6   7   6       2308.18       2573.97        40.80 o                         
  -5   7   6       1161.76       1241.44        21.09 o                         
  -4   7   6       1308.20       1360.92        20.23 o                         
  -3   7   6        488.37        487.21        10.38 o                         
  -2   7   6        509.45        500.53        10.44 o                         
  -1   7   6        294.83        279.39         8.68 o                         
   0   7   6       1302.20       1473.28        29.01 o                         
   1   7   6        147.46        123.91         8.64 o                         
   2   7   6          3.71          6.34         3.74 o                         
   3   7   6         38.12         36.07         4.89 o                         
   4   7   6        556.06        512.35        12.77 o                         
   5   7   6        341.69        331.79        12.78 o                         
   6   7   6        298.53        255.02        19.30 o                         
   7   7   6        355.79        329.81        15.38 o                         
   8   7   6        952.85        956.62        36.11 o                         
   9   7   6        195.34        182.10        13.21 o                         
  10   7   6        119.89        107.90        13.66 o                         
  -9   8   6         32.95         28.39        10.66 o                         
  -8   8   6         68.95         54.92        10.92 o                         
  -7   8   6         17.22         15.80         8.35 o                         
  -6   8   6         49.68         47.91         8.68 o                         
  -5   8   6        183.51        187.52        19.02 o                         
  -4   8   6       1093.69       1211.84        21.71 o                         
  -3   8   6         77.53         84.25         5.37 o                         
  -2   8   6        344.93        352.38         9.44 o                         
  -1   8   6       1642.95       1590.82        21.95 o                         
   0   8   6         26.75         20.85         4.03 o                         
   1   8   6       2047.23       2057.34        26.72 o                         
   2   8   6        471.22        486.60        10.67 o                         
   3   8   6        507.22        442.47        10.92 o                         
   4   8   6        711.59        714.14        13.38 o                         
   5   8   6         13.32         10.41         5.93 o                         
   6   8   6        389.26        373.98        15.34 o                         
   7   8   6         33.31         13.58         7.50 o                         
   8   8   6       1222.62       1175.92        26.93 o                         
   9   8   6         44.65         40.74         9.81 o                         
  10   8   6         13.39         11.06        10.58 o                         
  -9   9   6        432.17        449.34        29.20 o                         
  -8   9   6         34.18         43.85        10.45 o                         
  -7   9   6          4.18         -1.81         8.07 o                         
  -6   9   6          1.73          4.55         7.27 o                         
  -5   9   6         24.07         16.22         6.39 o                         
  -4   9   6       1459.64       1576.74        32.03 o                         
  -3   9   6          6.43          6.37         3.92 o                         
  -2   9   6       2734.57       2955.93        36.59 o                         
  -1   9   6        116.17        101.79         5.91 o                         
   0   9   6         52.81         63.51         5.17 o                         
   1   9   6        517.97        440.10        17.72 o                         
   2   9   6         51.41         19.60         4.45 o                         
   3   9   6        166.70        158.85         7.42 o                         
   4   9   6        518.93        449.11        11.78 o                         
   5   9   6        654.50        605.72        16.71 o                         
   6   9   6       2235.81       2289.46        40.77 o                         
   7   9   6        353.29        357.68        15.85 o                         
   8   9   6          3.88          1.08         8.03 o                         
   9   9   6         71.61         86.13        12.78 o                         
  10   9   6          1.48         12.27        10.82 o                         
  -9  10   6        101.82        107.17        15.73 o                         
  -8  10   6        113.72        111.35        12.74 o                         
  -7  10   6        497.86        495.90        20.44 o                         
  -6  10   6         38.33         44.02         9.57 o                         
  -5  10   6        177.26        176.27        12.49 o                         
  -4  10   6         54.14         64.85         7.76 o                         
  -3  10   6        323.58        334.40        10.92 o                         
  -2  10   6       2331.25       2554.83        36.70 o                         
  -1  10   6        629.92        567.27        12.37 o                         
   0  10   6        544.06        532.44        11.88 o                         
   1  10   6        180.18        144.87         7.18 o                         
   2  10   6        193.57        244.48         8.86 o                         
   3  10   6        498.01        508.36        15.26 o                         
   4  10   6         16.51         19.57         5.13 o                         
   5  10   6         99.08         85.02         8.37 o                         
   6  10   6        411.04        431.84        21.82 o                         
   7  10   6        368.62        329.96        26.10 o                         
   8  10   6        238.08        250.42        16.38 o                         
   9  10   6        733.62        847.97        49.72 o                         
  -8  11   6         67.23         57.03        11.76 o                         
  -7  11   6          0.73         12.03         9.55 o                         
  -6  11   6        119.47        114.55        11.90 o                         
  -5  11   6         80.84         66.88        13.05 o                         
  -4  11   6        203.38        197.73        11.21 o                         
  -3  11   6         60.26         46.65         6.20 o                         
  -2  11   6        270.22        231.02        11.23 o                         
  -1  11   6        257.33        276.82         9.71 o                         
   0  11   6          0.21          2.69         4.28 o                         
   1  11   6       2222.04       2309.94        31.01 o                         
   2  11   6         68.67         44.83         5.94 o                         
   3  11   6        386.32        378.04        15.79 o                         
   4  11   6        307.27        299.14        11.01 o                         
   5  11   6        245.18        222.57        15.12 o                         
   6  11   6        213.91        200.52        20.17 o                         
   7  11   6       1172.87       1240.75        40.19 o                         
   8  11   6        355.30        310.67        21.09 o                         
   9  11   6         43.93         28.25        13.42 o                         
  -8  12   6         10.43         17.23        11.12 o                         
  -7  12   6         78.18         48.35        11.06 o                         
  -6  12   6       1675.02       2112.43        43.37 o                         
  -5  12   6        230.00        176.82        13.27 o                         
  -4  12   6          4.53         -4.08         6.39 o                         
  -3  12   6         48.07         43.36         8.28 o                         
  -2  12   6         51.08         37.31         6.17 o                         
  -1  12   6        585.39        595.46        16.20 o                         
   0  12   6        405.53        400.27        11.45 o                         
   1  12   6          2.67          2.15         4.64 o                         
   2  12   6          0.04         -2.28         4.84 o                         
   3  12   6        126.18        118.27         9.06 o                         
   4  12   6        362.69        322.48        15.12 o                         
   5  12   6         99.96         79.15        11.31 o                         
   6  12   6          0.01          4.16        10.45 o                         
   7  12   6         46.38         34.92        12.78 o                         
   8  12   6          0.05         -9.75        13.00 o                         
   9  12   6        238.29        298.29        23.00 o                         
  -7  13   6          5.71         -5.46         9.82 o                         
  -6  13   6        225.18        192.36        19.70 o                         
  -5  13   6         62.36         51.78        10.98 o                         
  -4  13   6        159.77        149.72        18.68 o                         
  -3  13   6          0.27         -4.44         7.28 o                         
  -2  13   6       1195.37       1275.74        23.41 o                         
  -1  13   6        160.80        143.91         8.38 o                         
   0  13   6        117.35        128.71         7.99 o                         
   1  13   6        741.04        771.08        19.19 o                         
   2  13   6        574.59        526.94        16.04 o                         
   3  13   6          0.01         -2.54         7.28 o                         
   4  13   6         91.48         83.26        12.35 o                         
   5  13   6         58.79         54.32        12.06 o                         
   6  13   6        325.27        322.56        20.99 o                         
   7  13   6        506.06        601.33        55.87 o                         
   8  13   6          0.92        -11.72        11.72 o                         
  -7  14   6          1.13         -7.99        13.71 o                         
  -6  14   6        161.55        167.35        15.79 o                         
  -5  14   6        255.00        228.41        15.63 o                         
  -4  14   6        155.32        122.44        12.21 o                         
  -3  14   6        197.18        191.38        15.84 o                         
  -2  14   6        439.19        443.59        16.00 o                         
  -1  14   6       1145.40       1267.79        25.08 o                         
   0  14   6        160.25        156.05        10.72 o                         
   1  14   6          8.10         -0.56         7.52 o                         
   2  14   6        452.43        445.44        18.80 o                         
   3  14   6        125.27        114.48        12.83 o                         
   4  14   6        119.97        147.77        18.89 o                         
   5  14   6         16.54         12.60        11.29 o                         
   6  14   6          1.86          0.28        13.00 o                         
   7  14   6        260.02        282.89        22.14 o                         
  -6  15   6         31.07         21.56        11.10 o                         
  -5  15   6        134.26         98.32        12.34 o                         
  -4  15   6         90.98         73.11        12.67 o                         
  -3  15   6        153.65        172.20        12.43 o                         
  -2  15   6         69.84         35.60        13.62 o                         
  -1  15   6          0.10          0.79        10.90 o                         
   0  15   6          1.93          7.75         8.40 o                         
   1  15   6         97.18        102.91        11.73 o                         
   2  15   6        158.79        165.02        13.82 o                         
   3  15   6          0.51         -1.47         8.74 o                         
   4  15   6        489.21        489.69        30.82 o                         
   5  15   6          3.69         11.77        11.84 o                         
   6  15   6         41.50         45.71        16.25 o                         
   7  15   6        176.16        166.16        28.26 o                         
  -5  16   6         64.37         65.30        16.68 o                         
  -4  16   6         67.79         52.97        19.49 o                         
  -3  16   6        171.62        122.84        22.67 o                         
  -2  16   6        157.75        138.24        17.23 o                         
  -1  16   6        502.09        494.08        28.24 o                         
   0  16   6        355.88        366.04        20.75 o                         
   1  16   6        178.44        162.85        13.99 o                         
   2  16   6         17.96         21.16         9.93 o                         
   3  16   6         23.94         20.78        11.32 o                         
   4  16   6        117.73        125.07        16.88 o                         
   5  16   6        249.65        280.90        43.67 o                         
   6  16   6         91.26         64.94        18.15 o                         
  -4  17   6         78.75         71.90        21.35 o                         
  -3  17   6        290.07        278.30        29.76 o                         
  -2  17   6          0.02         -8.12        12.18 o                         
  -1  17   6         81.78         64.05        15.25 o                         
   0  17   6          3.68          3.56        13.59 o                         
   1  17   6         95.40         86.21        13.69 o                         
   2  17   6        525.93        603.04        24.28 o                         
   3  17   6         88.34         60.01        13.96 o                         
   4  17   6        447.51        490.26        33.95 o                         
   5  17   6         40.51         45.93        14.73 o                         
  -3  18   6          4.76         12.21        18.17 o                         
  -2  18   6         12.23         -7.18        15.77 o                         
  -1  18   6         72.51         80.91        17.02 o                         
   0  18   6        205.02        220.14        22.49 o                         
   1  18   6         14.61         17.94        14.56 o                         
   2  18   6        689.75        787.87        35.34 o                         
   3  18   6        231.98        268.80        34.37 o                         
  -1 -15   7         32.56         52.23        21.35 o                         
   0 -15   7         96.95        134.37        17.06 o                         
   1 -15   7        453.86        527.57        28.25 o                         
  -3 -14   7         21.74         15.91        12.29 o                         
  -2 -14   7        145.49        154.84        16.83 o                         
  -1 -14   7          4.32         -0.86        12.65 o                         
   0 -14   7          0.90         10.81        11.72 o                         
   1 -14   7         43.42         31.49        12.61 o                         
   2 -14   7         19.24         22.82        12.24 o                         
   3 -14   7          0.18        -13.55        13.55 o                         
   4 -14   7        295.09        378.72        31.50 o                         
  -5 -13   7        138.25        163.31        28.45 o                         
  -4 -13   7         21.32         28.98        12.01 o                         
  -3 -13   7        149.44        154.23        16.70 o                         
  -2 -13   7        154.07        125.73        15.28 o                         
  -1 -13   7        197.03        185.22        15.45 o                         
   0 -13   7          1.79          9.40         9.53 o                         
   1 -13   7        252.88        212.83        15.89 o                         
   2 -13   7        201.91        186.09        14.96 o                         
   3 -13   7        209.26        206.63        27.96 o                         
   4 -13   7          4.58         13.04        12.93 o                         
   5 -13   7         20.08         -2.46        13.16 o                         
  -6 -12   7        421.20        476.40        42.04 o                         
  -5 -12   7          2.36         -4.21        10.11 o                         
  -4 -12   7        295.75        268.22        21.06 o                         
  -3 -12   7         87.03         74.00        14.39 o                         
  -2 -12   7         96.43         72.92        11.12 o                         
  -1 -12   7        176.86        148.56        13.66 o                         
   0 -12   7        228.08        201.29        14.80 o                         
   1 -12   7         65.67         68.47        10.90 o                         
   2 -12   7          3.36         -3.48         8.36 o                         
   3 -12   7          2.02          0.86         9.91 o                         
   4 -12   7          8.33         13.43        12.62 o                         
   5 -12   7         22.55         36.83        14.09 o                         
   6 -12   7        640.96        773.77        36.40 o                         
  -6 -11   7        181.98        157.23        14.41 o                         
  -5 -11   7         25.70         15.98         9.83 o                         
  -4 -11   7          8.27         15.93         9.35 o                         
  -3 -11   7        809.00        819.23        36.51 o                         
  -2 -11   7         55.52         37.87         9.76 o                         
  -1 -11   7        934.37       1055.15        28.09 o                         
   0 -11   7        542.59        634.77        22.56 o                         
   1 -11   7         15.93          9.62         8.19 o                         
   2 -11   7         38.06         12.41         8.54 o                         
   3 -11   7         30.80         19.05         9.18 o                         
   4 -11   7        197.78        181.14        18.77 o                         
   5 -11   7        620.06        552.53        25.14 o                         
   6 -11   7        212.17        211.37        18.13 o                         
   7 -11   7        131.40        149.36        17.05 o                         
  -7 -10   7         14.05         12.41        10.22 o                         
  -6 -10   7         21.38         17.56         9.72 o                         
  -5 -10   7         50.96         35.97         9.81 o                         
  -4 -10   7        173.84        167.38        19.35 o                         
  -3 -10   7          0.03         -1.48         7.70 o                         
  -2 -10   7       1402.50       1395.75        31.78 o                         
  -1 -10   7       1418.88       1463.40        32.52 o                         
   0 -10   7        146.22        148.46        13.76 o                         
   1 -10   7        174.04        127.64        11.52 o                         
   2 -10   7        504.42        518.13        19.87 o                         
   3 -10   7        281.19        238.77        13.02 o                         
   4 -10   7        476.73        486.24        22.01 o                         
   5 -10   7          0.18         -5.64         7.95 o                         
   6 -10   7        207.78        232.36        15.65 o                         
   7 -10   7          2.07          1.95         9.91 o                         
   8 -10   7          0.07         -0.50        12.75 o                         
  -8  -9   7         44.14         38.93        11.85 o                         
  -7  -9   7         12.57          4.30         8.92 o                         
  -6  -9   7        725.56        793.39        24.14 o                         
  -5  -9   7          0.53          4.56         7.96 o                         
  -4  -9   7          3.42          3.50         7.81 o                         
  -3  -9   7        539.15        509.75        18.93 o                         
  -2  -9   7          6.51          4.39         7.42 o                         
  -1  -9   7         34.27         26.86         8.58 o                         
   0  -9   7         59.24         44.59         9.48 o                         
   1  -9   7       2429.75       2697.59        46.16 o                         
   2  -9   7         39.65         30.86         7.59 o                         
   3  -9   7          0.47          2.07         5.68 o                         
   4  -9   7        123.28        109.83        13.91 o                         
   5  -9   7        172.41        155.72        12.45 o                         
   6  -9   7         31.54         25.97         9.56 o                         
   7  -9   7        196.71        193.18        23.92 o                         
   8  -9   7          3.74          0.13         9.99 o                         
  -8  -8   7        213.93        217.05        18.63 o                         
  -7  -8   7         40.06         31.97         9.14 o                         
  -6  -8   7        274.05        262.42        24.62 o                         
  -5  -8   7        565.64        487.51        18.96 o                         
  -4  -8   7         21.17         26.01         8.13 o                         
  -3  -8   7        205.95        194.57        13.53 o                         
  -2  -8   7        817.08        862.38        22.51 o                         
  -1  -8   7         17.74          8.81         6.64 o                         
   0  -8   7        937.30       1050.79        21.23 o                         
   1  -8   7        608.70        560.51        13.33 o                         
   2  -8   7        115.05         95.11         7.35 o                         
   3  -8   7          1.41         -0.66         5.23 o                         
   4  -8   7        529.92        508.17        16.35 o                         
   5  -8   7          0.66         16.42         7.62 o                         
   6  -8   7         18.98         24.58         8.70 o                         
   7  -8   7          0.06         -1.86         8.18 o                         
   8  -8   7        334.46        372.98        22.42 o                         
   9  -8   7         14.89          6.00        10.26 o                         
  -9  -7   7         50.17         50.99        17.25 o                         
  -8  -7   7          8.15          2.25         8.64 o                         
  -7  -7   7        166.95        135.71        12.35 o                         
  -6  -7   7        485.42        433.36        17.18 o                         
  -5  -7   7        335.45        283.78        22.24 o                         
  -4  -7   7        139.84        106.31        10.77 o                         
  -3  -7   7        792.43        734.19        19.84 o                         
  -2  -7   7        393.77        412.29        12.66 o                         
  -1  -7   7       1124.03       1181.89        27.27 o                         
   0  -7   7        224.56        223.66        11.54 o                         
   1  -7   7        186.69        142.22         7.41 o                         
   2  -7   7        283.89        262.98         9.43 o                         
   3  -7   7        255.92        249.74         9.72 o                         
   4  -7   7         37.09         31.24         5.84 o                         
   5  -7   7        417.02        359.01        16.11 o                         
   6  -7   7         16.46         18.03         7.96 o                         
   7  -7   7        173.84        190.27        13.25 o                         
   8  -7   7         36.81         14.33         9.19 o                         
   9  -7   7        132.06        136.66        21.23 o                         
  -9  -6   7        377.74        404.36        18.89 o                         
  -8  -6   7         15.24         13.91         8.41 o                         
  -7  -6   7          2.63         -5.28         6.69 o                         
  -6  -6   7       2175.78       2606.40        45.76 o                         
  -5  -6   7        125.60        127.84         8.47 o                         
  -4  -6   7         32.05         30.34         4.84 o                         
  -3  -6   7        115.34        114.98         6.07 o                         
  -2  -6   7         39.60         27.08         4.08 o                         
  -1  -6   7          5.48          3.26         3.57 o                         
   0  -6   7        884.10        967.96        18.91 o                         
   1  -6   7        289.61        300.34        13.16 o                         
   2  -6   7       1525.75       1519.42        22.46 o                         
   3  -6   7        280.26        315.91        10.35 o                         
   4  -6   7        182.61        155.99         8.27 o                         
   5  -6   7        164.17        147.04         9.64 o                         
   6  -6   7        618.84        566.68        18.14 o                         
   7  -6   7         38.72         36.48         9.05 o                         
   8  -6   7         28.62          5.65         8.65 o                         
   9  -6   7         18.76         17.50        10.51 o                         
  -9  -5   7         16.46          5.37        10.75 o                         
  -8  -5   7         25.97         19.19         7.14 o                         
  -7  -5   7         25.79         26.52         5.31 o                         
  -6  -5   7        142.45        100.54         8.70 o                         
  -5  -5   7        287.95        332.46        10.34 o                         
  -4  -5   7        236.27        211.42         7.81 o                         
  -3  -5   7       2033.97       2090.12        27.21 o                         
  -2  -5   7         20.38         20.25         3.97 o                         
  -1  -5   7         70.61         85.40         5.18 o                         
   0  -5   7        172.81        197.00         7.18 o                         
   1  -5   7       1696.14       1796.41        24.35 o                         
   2  -5   7        451.37        431.66        19.90 o                         
   3  -5   7        178.31        188.39         8.17 o                         
   4  -5   7         48.37         42.70         5.69 o                         
   5  -5   7         93.28         79.13         6.70 o                         
   6  -5   7        257.78        231.00        17.98 o                         
   7  -5   7        180.70        145.11        16.16 o                         
   8  -5   7          0.30          4.87         8.18 o                         
   9  -5   7        452.03        461.67        22.48 o                         
  10  -5   7         11.99         22.32        11.40 o                         
  -9  -4   7        169.67        150.63        10.19 o                         
  -8  -4   7          4.09          5.15         5.09 o                         
  -7  -4   7         70.63         65.16         7.50 o                         
  -6  -4   7        337.54        359.91        16.90 o                         
  -5  -4   7        809.80        687.62        12.86 o                         
  -4  -4   7       2979.83       3209.83        38.55 o                         
  -3  -4   7         19.96         26.47         4.04 o                         
  -2  -4   7          2.70          0.20         3.28 o                         
  -1  -4   7        344.85        329.73         8.37 o                         
   0  -4   7       1046.16       1080.57        21.48 o                         
   1  -4   7        321.83        312.50         8.50 o                         
   2  -4   7        303.01        411.19        10.58 o                         
   3  -4   7        437.94        489.03        11.36 o                         
   4  -4   7       1748.89       1914.17        28.70 o                         
   5  -4   7        249.69        247.34        11.74 o                         
   6  -4   7       1059.58       1020.63        22.90 o                         
   7  -4   7          6.07          3.21         7.19 o                         
   8  -4   7         56.18         48.12         9.28 o                         
   9  -4   7        303.09        261.39        19.32 o                         
  10  -4   7         23.80         14.48        11.44 o                         
 -10  -3   7         84.25        100.83        10.18 o                         
  -9  -3   7         41.07         60.12        11.54 o                         
  -8  -3   7        404.31        428.93        18.58 o                         
  -7  -3   7          0.56         -2.00         8.22 o                         
  -6  -3   7        134.65        110.86         9.11 o                         
  -5  -3   7        171.29        128.03        10.16 o                         
  -4  -3   7        101.71         76.28         4.65 o                         
  -3  -3   7        749.20        742.40        12.59 o                         
  -2  -3   7       2101.09       2301.89        28.26 o                         
  -1  -3   7        180.56        151.78         5.88 o                         
   0  -3   7        337.80        315.61         7.38 o                         
   1  -3   7         31.46         40.34         4.19 o                         
   2  -3   7        324.31        424.77         9.83 o                         
   3  -3   7       1000.03       1106.82        17.54 o                         
   4  -3   7       1790.91       1912.68        26.53 o                         
   5  -3   7       1448.06       1462.21        22.55 o                         
   6  -3   7        135.69        105.52         8.85 o                         
   7  -3   7        384.04        350.84        14.83 o                         
   8  -3   7        178.61        167.53        17.65 o                         
   9  -3   7        322.29        331.17        19.19 o                         
  10  -3   7          5.97          3.99        10.29 o                         
 -10  -2   7          3.84         12.62         8.31 o                         
  -9  -2   7         19.63         28.38         9.78 o                         
  -8  -2   7         11.16         16.51         8.13 o                         
  -7  -2   7        178.63        162.74        10.94 o                         
  -6  -2   7         20.89         15.89         6.54 o                         
  -5  -2   7       1460.94       1535.35        26.72 o                         
  -4  -2   7        104.35         81.31         4.92 o                         
  -3  -2   7       1135.01       1066.53        17.68 o                         
  -2  -2   7        497.67        498.49        12.09 o                         
  -1  -2   7          1.63          1.06         3.06 o                         
   0  -2   7        474.82        431.17         8.52 o                         
   1  -2   7          5.50          1.24         3.15 o                         
   2  -2   7          3.23          6.87         3.73 o                         
   3  -2   7        233.20        264.66         8.34 o                         
   4  -2   7       2008.99       2015.00        27.18 o                         
   5  -2   7        244.09        217.68        13.94 o                         
   6  -2   7       1416.74       1404.29        23.59 o                         
   7  -2   7        200.97        205.82        13.56 o                         
   8  -2   7        155.94        139.15        13.94 o                         
   9  -2   7         57.20         38.24        10.71 o                         
  10  -2   7         85.10         61.39        12.71 o                         
 -10  -1   7        120.66        158.59        11.93 o                         
  -9  -1   7         44.12         44.59         7.36 o                         
  -8  -1   7        147.76        143.84        13.99 o                         
  -7  -1   7          0.05          5.29         7.55 o                         
  -6  -1   7          1.23          7.53         6.09 o                         
  -5  -1   7          5.60          6.25         5.44 o                         
  -4  -1   7        141.46        125.36         8.35 o                         
  -3  -1   7        823.09        874.34        13.22 o                         
  -2  -1   7        630.86        614.50        10.47 o                         
  -1  -1   7       1890.03       1865.82        23.02 o                         
   0  -1   7        195.18        172.41         6.73 o                         
   1  -1   7        249.01        267.07         6.94 o                         
   2  -1   7        704.95        680.31        12.72 o                         
   3  -1   7          0.06         -3.56         3.56 o                         
   4  -1   7        780.15        799.57        14.47 o                         
   5  -1   7        285.38        253.59         9.62 o                         
   6  -1   7        339.80        359.12        14.13 o                         
   7  -1   7       3617.28       3794.70        59.16 o                         
   8  -1   7        724.57        672.73        24.50 o                         
   9  -1   7        344.23        346.66        22.88 o                         
  10  -1   7         94.83         87.89        13.28 o                         
  11  -1   7         98.92         83.71        28.46 o                         
 -10   0   7        141.36        170.97        14.62 o                         
  -9   0   7          0.75          2.67         6.60 o                         
  -8   0   7         68.10         68.49         6.04 o                         
  -7   0   7       1080.95       1077.40        23.57 o                         
  -6   0   7        288.23        296.71        13.63 o                         
  -5   0   7        383.53        318.24        11.93 o                         
  -4   0   7         43.38         27.69         5.98 o                         
  -3   0   7       7213.17       7856.81        89.35 o                         
  -2   0   7        856.60        903.67        13.31 o                         
  -1   0   7        400.39        390.56         7.85 o                         
   0   0   7        987.78       1031.00        14.97 o                         
   1   0   7         17.34         13.05         3.22 o                         
   2   0   7       2384.48       2498.42        30.21 o                         
   3   0   7        525.29        600.87        11.53 o                         
   4   0   7       1151.79       1182.23        19.38 o                         
   5   0   7        109.67         94.92         6.25 o                         
   6   0   7        555.08        564.48        13.67 o                         
   7   0   7        842.26        851.23        18.08 o                         
   8   0   7        111.96         69.20        10.93 o                         
   9   0   7         47.52         21.78        11.33 o                         
  10   0   7        554.28        628.95        25.89 o                         
  11   0   7         22.71         19.20        11.77 o                         
 -10   1   7        364.42        392.45        19.51 o                         
  -9   1   7          7.86          4.95         6.91 o                         
  -8   1   7        130.81        119.42         8.61 o                         
  -7   1   7        121.31        113.79         6.33 o                         
  -6   1   7        521.65        499.28        10.41 o                         
  -5   1   7        340.31        302.65         7.61 o                         
  -4   1   7        734.72        795.74        12.60 o                         
  -3   1   7       2138.08       2215.52        26.88 o                         
  -2   1   7        505.92        514.76         9.35 o                         
  -1   1   7         35.58         30.80         3.41 o                         
   0   1   7        363.56        409.30         6.68 o                         
   1   1   7        391.89        390.58         8.18 o                         
   2   1   7         20.42         12.01         3.66 o                         
   3   1   7        350.36        345.53        10.26 o                         
   4   1   7        939.10        914.69        15.22 o                         
   5   1   7          9.72          1.04         4.02 o                         
   6   1   7         17.12         14.67         5.05 o                         
   7   1   7        400.34        384.94        24.16 o                         
   8   1   7        123.50        133.96        12.91 o                         
   9   1   7        748.04        761.06        25.37 o                         
  10   1   7         83.63         76.05        13.31 o                         
  11   1   7         70.67         70.05        14.01 o                         
 -10   2   7          9.93         16.68         8.82 o                         
  -9   2   7         23.90         34.75         8.34 o                         
  -8   2   7        652.70        685.51        18.43 o                         
  -7   2   7       3536.05       3836.27        46.74 o                         
  -6   2   7        123.17        109.50         8.12 o                         
  -5   2   7         63.84         70.80         4.82 o                         
  -4   2   7         26.64         11.79         3.36 o                         
  -3   2   7       1033.15        949.01        14.94 o                         
  -2   2   7         21.65          5.22         2.97 o                         
  -1   2   7        352.91        342.56         7.46 o                         
   0   2   7      14027.91      15480.69       150.19 o                         
   1   2   7        284.28        297.33         7.41 o                         
   2   2   7        188.66        190.96         7.22 o                         
   3   2   7       1584.63       1768.94        23.32 o                         
   4   2   7        452.71        515.74        10.88 o                         
   5   2   7       1069.29       1004.87        16.62 o                         
   6   2   7        228.70        242.50        10.52 o                         
   7   2   7        923.28        920.78        21.44 o                         
   8   2   7          0.01         -7.59         7.68 o                         
   9   2   7         31.76         29.47        10.33 o                         
  10   2   7        123.71        137.02        19.93 o                         
  11   2   7         81.06         70.01        14.05 o                         
 -10   3   7        272.66        290.03        16.69 o                         
  -9   3   7          3.77         -3.19         7.86 o                         
  -8   3   7        944.98        970.14        26.40 o                         
  -7   3   7         13.38          7.42         5.44 o                         
  -6   3   7        652.20        669.19        13.43 o                         
  -5   3   7         89.20         67.88         5.09 o                         
  -4   3   7         27.64         28.68         3.99 o                         
  -3   3   7         39.84         19.80         4.91 o                         
  -2   3   7        532.71        608.08        10.37 o                         
  -1   3   7        314.95        280.84         6.86 o                         
   0   3   7      18732.94      20448.50       209.19 o                         
   1   3   7        703.28        726.04        11.89 o                         
   2   3   7         13.60         16.10         3.82 o                         
   3   3   7        292.06        263.29         8.88 o                         
   4   3   7       1031.89       1137.88        17.35 o                         
   5   3   7       1529.07       1828.27        25.01 o                         
   6   3   7         55.31         58.42         8.56 o                         
   7   3   7       1472.11       1418.89        27.69 o                         
   8   3   7          6.64          1.31         7.24 o                         
   9   3   7          3.38          0.71         9.24 o                         
  10   3   7          3.35          2.11        10.11 o                         
  11   3   7          0.11         16.31        11.62 o                         
 -10   4   7          0.93          4.92         8.90 o                         
  -9   4   7        532.06        543.15        20.75 o                         
  -8   4   7          7.69          4.62         7.34 o                         
  -7   4   7       1555.07       1541.54        28.67 o                         
  -6   4   7         33.64         26.33         4.91 o                         
  -5   4   7         14.34         15.28         4.25 o                         
  -4   4   7          0.86         -2.44         3.36 o                         
  -3   4   7       1775.20       1597.84        21.18 o                         
  -2   4   7          5.28          6.51         3.71 o                         
  -1   4   7        690.18        806.21        12.97 o                         
   0   4   7       9404.73      10158.31       106.35 o                         
   1   4   7        168.14        167.03         6.78 o                         
   2   4   7        172.60        190.01         8.97 o                         
   3   4   7        715.17        689.16        12.27 o                         
   4   4   7        393.81        426.53         9.45 o                         
   5   4   7        691.49        831.72        17.00 o                         
   6   4   7         53.14         31.30         6.88 o                         
   7   4   7        539.02        474.73        15.92 o                         
   8   4   7         76.40         50.37        10.90 o                         
   9   4   7          1.78          4.69         9.51 o                         
  10   4   7          5.41         -9.66         9.66 o                         
  11   4   7          1.97         11.65        11.62 o                         
 -10   5   7        532.61        571.83        29.01 o                         
  -9   5   7          3.82         20.21         9.24 o                         
  -8   5   7        857.84        910.40        24.93 o                         
  -7   5   7        160.20        182.10        12.93 o                         
  -6   5   7        474.07        470.06        15.15 o                         
  -5   5   7          7.82          6.39         4.14 o                         
  -4   5   7          3.03          3.07         3.57 o                         
  -3   5   7        443.13        471.90        11.18 o                         
  -2   5   7        766.84        850.70        17.63 o                         
  -1   5   7       3074.45       3392.98        42.10 o                         
   0   5   7      25533.33      27683.81       282.35 o                         
   1   5   7         23.63         14.71         3.75 o                         
   2   5   7         41.30         36.19         4.55 o                         
   3   5   7       1075.60       1095.81        16.66 o                         
   4   5   7         39.65         57.07         6.15 o                         
   5   5   7        709.13        933.98        18.22 o                         
   6   5   7          5.18          6.03         6.40 o                         
   7   5   7        686.91        655.78        18.55 o                         
   8   5   7         36.57         27.97         8.57 o                         
   9   5   7        454.27        454.17        21.44 o                         
  10   5   7        253.80        241.80        17.31 o                         
  11   5   7          0.13         -5.33        17.24 o                         
 -10   6   7         32.01         25.61        10.33 o                         
  -9   6   7         38.52         37.25        10.07 o                         
  -8   6   7        361.62        330.05        28.25 o                         
  -7   6   7       2399.89       2515.89        45.75 o                         
  -6   6   7         17.38         18.94         5.59 o                         
  -5   6   7       1889.12       1904.96        32.43 o                         
  -4   6   7        644.61        683.61        19.19 o                         
  -3   6   7        920.20        854.99        15.90 o                         
  -2   6   7        382.32        404.94         9.69 o                         
  -1   6   7       3140.80       3321.19        41.86 o                         
   0   6   7          6.82          6.04         3.51 o                         
   1   6   7        812.41        804.14        13.39 o                         
   2   6   7         51.83         52.59         6.82 o                         
   3   6   7         12.81         -0.26         3.53 o                         
   4   6   7        309.64        294.74        10.48 o                         
   5   6   7        507.02        436.84        13.83 o                         
   6   6   7         53.11         37.21         7.42 o                         
   7   6   7          1.46          3.51         6.74 o                         
   8   6   7         75.85         63.67         9.33 o                         
   9   6   7         26.16         18.87         9.03 o                         
  10   6   7        110.56        140.72        14.57 o                         
 -10   7   7        335.68        340.79        19.58 o                         
  -9   7   7        196.33        166.63        18.07 o                         
  -8   7   7        992.54       1081.37        34.47 o                         
  -7   7   7       1094.73       1180.54        36.24 o                         
  -6   7   7        208.68        191.69        13.39 o                         
  -5   7   7          2.28         -0.03         4.62 o                         
  -4   7   7          1.15         -4.11         4.11 o                         
  -3   7   7        223.20        216.78         8.99 o                         
  -2   7   7       3608.68       3892.27        48.89 o                         
  -1   7   7        374.89        396.96         8.96 o                         
   0   7   7        417.08        411.08         9.53 o                         
   1   7   7       1103.78       1201.58        17.88 o                         
   2   7   7         72.32         85.80         5.59 o                         
   3   7   7         41.06         25.73         4.45 o                         
   4   7   7        268.69        252.67        10.03 o                         
   5   7   7        291.70        289.45        12.47 o                         
   6   7   7         21.34         21.59         7.07 o                         
   7   7   7         99.48        121.02        13.02 o                         
   8   7   7         14.98          4.67         7.93 o                         
   9   7   7          2.60          4.63         8.69 o                         
  10   7   7         56.34         53.45        12.35 o                         
  -9   8   7         45.58         21.55        10.35 o                         
  -8   8   7        703.35        729.64        39.43 o                         
  -7   8   7        909.18        920.25        25.48 o                         
  -6   8   7        378.39        349.99        16.00 o                         
  -5   8   7       1069.58       1165.82        23.35 o                         
  -4   8   7         14.31          3.67         4.09 o                         
  -3   8   7        824.07        701.46        15.05 o                         
  -2   8   7         44.88         30.71         5.21 o                         
  -1   8   7        567.46        568.37        11.27 o                         
   0   8   7        275.48        261.78         9.45 o                         
   1   8   7          9.88         -3.21         3.96 o                         
   2   8   7        437.02        403.77        10.07 o                         
   3   8   7        230.89        188.02         7.70 o                         
   4   8   7        634.06        582.90        14.21 o                         
   5   8   7        303.88        308.59        13.08 o                         
   6   8   7        173.14        162.46        10.93 o                         
   7   8   7        945.50        957.29        23.24 o                         
   8   8   7         46.00         44.95         9.30 o                         
   9   8   7         71.04         46.82        10.24 o                         
  10   8   7         15.52         12.85        11.04 o                         
  -9   9   7        143.11        145.00        20.27 o                         
  -8   9   7         43.67         52.22        11.26 o                         
  -7   9   7         86.82         78.98        10.91 o                         
  -6   9   7        942.79        950.22        25.21 o                         
  -5   9   7         55.94         40.26         8.51 o                         
  -4   9   7          2.11          9.86         6.02 o                         
  -3   9   7        663.51        763.04        15.02 o                         
  -2   9   7        923.33        925.69        15.63 o                         
  -1   9   7        210.43        186.70         9.46 o                         
   0   9   7          0.11          1.00         3.75 o                         
   1   9   7         35.41         32.29         4.82 o                         
   2   9   7          3.76         -4.26         4.26 o                         
   3   9   7          1.33         -0.49         4.16 o                         
   4   9   7        107.75         94.37         7.03 o                         
   5   9   7        551.86        550.98        23.59 o                         
   6   9   7        709.14        728.47        22.96 o                         
   7   9   7        231.58        225.60        18.63 o                         
   8   9   7        166.01        142.35        12.28 o                         
   9   9   7         37.41         34.63         9.83 o                         
  10   9   7         40.34         21.51        11.96 o                         
  -9  10   7        177.16        160.23        21.41 o                         
  -8  10   7          1.45         20.12        10.17 o                         
  -7  10   7         40.63         42.19        10.41 o                         
  -6  10   7         48.06         45.65         9.92 o                         
  -5  10   7        110.03        107.15        14.32 o                         
  -4  10   7          8.59         11.68         6.44 o                         
  -3  10   7       1745.80       1867.49        34.76 o                         
  -2  10   7        237.76        238.09         8.84 o                         
  -1  10   7        121.96        129.64         6.90 o                         
   0  10   7          0.77         -0.56         3.93 o                         
   1  10   7        129.69        125.41         6.96 o                         
   2  10   7       1165.74       1195.54        21.57 o                         
   3  10   7          5.68          2.88         4.73 o                         
   4  10   7        310.31        318.08        11.09 o                         
   5  10   7        192.69        165.75        13.90 o                         
   6  10   7        558.50        509.35        25.11 o                         
   7  10   7        932.38        934.14        24.13 o                         
   8  10   7        375.58        408.72        22.43 o                         
   9  10   7         47.06         28.43        11.42 o                         
  -8  11   7        139.55         96.82        12.99 o                         
  -7  11   7        257.73        249.63        18.28 o                         
  -6  11   7          7.24         -3.90        11.20 o                         
  -5  11   7        101.95         73.98        10.91 o                         
  -4  11   7        241.95        270.92        15.94 o                         
  -3  11   7        869.86        852.00        22.08 o                         
  -2  11   7        894.47        916.28        17.86 o                         
  -1  11   7        986.50       1115.08        19.36 o                         
   0  11   7        601.32        549.88        12.66 o                         
   1  11   7        291.11        315.86        13.62 o                         
   2  11   7         47.85         44.09         5.66 o                         
   3  11   7         42.26         39.58         5.95 o                         
   4  11   7          8.46          7.35         6.06 o                         
   5  11   7        107.65         93.31        10.35 o                         
   6  11   7       2521.11       2665.29        49.47 o                         
   7  11   7          5.63         -0.53         9.52 o                         
   8  11   7          7.36          9.18        10.51 o                         
   9  11   7         97.89         86.02        16.99 o                         
  -8  12   7          4.19          5.54        10.36 o                         
  -7  12   7         61.94         57.88        15.42 o                         
  -6  12   7          0.17         -2.98         8.76 o                         
  -5  12   7          4.98          9.40         8.43 o                         
  -4  12   7        421.99        449.17        16.14 o                         
  -3  12   7        556.20        574.99        17.04 o                         
  -2  12   7        256.49        248.47        20.56 o                         
  -1  12   7        877.24        906.44        17.22 o                         
   0  12   7         50.38         58.67         6.24 o                         
   1  12   7         55.59         49.11         6.10 o                         
   2  12   7          0.00          2.10         4.98 o                         
   3  12   7         25.97         26.97         5.99 o                         
   4  12   7         30.64         28.16         8.95 o                         
   5  12   7        743.45        744.92        22.83 o                         
   6  12   7        580.95        522.73        21.00 o                         
   7  12   7        297.35        293.56        20.73 o                         
   8  12   7         20.28         15.44        12.58 o                         
   9  12   7        283.94        349.32        37.33 o                         
  -7  13   7        244.29        250.05        17.03 o                         
  -6  13   7        333.09        279.68        19.70 o                         
  -5  13   7         49.90         48.50        10.38 o                         
  -4  13   7         59.14         54.07        18.74 o                         
  -3  13   7          1.75          3.45         6.71 o                         
  -2  13   7       1783.76       1842.92        33.92 o                         
  -1  13   7        553.76        526.20        15.95 o                         
   0  13   7       1943.86       2082.74        30.19 o                         
   1  13   7         20.63         22.88         6.16 o                         
   2  13   7        238.50        248.83        17.06 o                         
   3  13   7          1.54         -0.49         6.45 o                         
   4  13   7         19.21         16.86         9.08 o                         
   5  13   7          5.20         -5.05        10.75 o                         
   6  13   7       1030.60       1120.38        35.32 o                         
   7  13   7          2.08          1.84        11.82 o                         
   8  13   7        446.19        484.56        27.27 o                         
  -7  14   7        244.61        222.58        17.00 o                         
  -6  14   7        265.40        247.85        17.13 o                         
  -5  14   7        205.70        212.05        15.18 o                         
  -4  14   7        266.30        265.39        17.94 o                         
  -3  14   7         11.86          7.69         7.32 o                         
  -2  14   7          0.15          0.76         6.68 o                         
  -1  14   7        499.43        497.12        16.59 o                         
   0  14   7         76.02         65.58         8.50 o                         
   1  14   7        276.66        294.33        13.63 o                         
   2  14   7         53.93         52.34         9.81 o                         
   3  14   7        897.04        903.21        25.30 o                         
   4  14   7          0.01          2.40         9.95 o                         
   5  14   7          8.08          6.20        11.90 o                         
   6  14   7          0.41         -1.13        11.39 o                         
   7  14   7        304.66        305.48        22.55 o                         
  -6  15   7          9.67          0.25        10.04 o                         
  -5  15   7        182.23        170.55        16.71 o                         
  -4  15   7         97.56         86.63        11.47 o                         
  -3  15   7         93.48        107.57        10.54 o                         
  -2  15   7         19.99          0.06         8.77 o                         
  -1  15   7        112.03         82.10        13.09 o                         
   0  15   7        357.65        391.15        19.81 o                         
   1  15   7          1.15          2.72         8.32 o                         
   2  15   7          0.09         -8.49         8.49 o                         
   3  15   7         23.22         17.37         9.88 o                         
   4  15   7         29.72         27.60        11.50 o                         
   5  15   7        134.15        152.23        29.02 o                         
   6  15   7         37.88         35.68        13.54 o                         
   7  15   7        393.57        363.61        25.06 o                         
  -5  16   7        259.48        275.27        18.02 o                         
  -4  16   7        112.68         87.61        14.32 o                         
  -3  16   7       1114.84       1162.26       163.43 o                         
  -2  16   7        392.06        394.91        40.60 o                         
  -1  16   7       1166.74       1256.20        41.78 o                         
   0  16   7        181.70        172.28        18.75 o                         
   1  16   7         23.03         23.76        11.07 o                         
   2  16   7         23.68         25.82        10.23 o                         
   3  16   7        925.90       1039.58        44.38 o                         
   4  16   7         43.96         46.53        13.22 o                         
   5  16   7        299.91        317.21        44.43 o                         
   6  16   7         72.04         53.76        15.06 o                         
  -4  17   7        200.28        155.80        25.64 o                         
  -3  17   7          3.45        -14.64        14.64 o                         
  -2  17   7          7.15         -3.99        12.38 o                         
  -1  17   7        406.65        402.19        26.61 o                         
   0  17   7         38.56         21.81        20.85 o                         
   1  17   7          6.55         14.13        13.70 o                         
   2  17   7         43.74         37.91        11.27 o                         
   3  17   7        376.28        387.14        54.57 o                         
   4  17   7        247.83        263.78        21.04 o                         
   5  17   7        175.23        238.72        21.40 o                         
  -3  18   7          9.97          8.01        17.35 o                         
  -2  18   7          1.22          9.75        14.22 o                         
  -1  18   7          1.18         -0.20        12.83 o                         
   0  18   7         23.30         31.36        15.18 o                         
   1  18   7        326.07        338.26        26.00 o                         
   2  18   7         13.28          6.39        15.81 o                         
   3  18   7        328.15        320.46        22.77 o                         
  -2 -14   8        138.57        138.01        16.98 o                         
  -1 -14   8          0.01         -3.16        11.51 o                         
   0 -14   8        229.54        299.58        22.29 o                         
   1 -14   8         23.24         36.32        13.31 o                         
   2 -14   8         17.54         19.18        14.51 o                         
   3 -14   8         49.40         45.55        29.91 o                         
  -4 -13   8         88.50        111.61        15.68 o                         
  -3 -13   8         52.29         62.72        13.71 o                         
  -2 -13   8         29.14         26.96        12.53 o                         
  -1 -13   8          1.30          0.80        11.11 o                         
   0 -13   8         44.40         62.94        13.97 o                         
   1 -13   8          9.04         20.13        11.92 o                         
   2 -13   8        297.27        307.08        21.44 o                         
   3 -13   8         34.20         22.03        17.00 o                         
   4 -13   8          9.04         23.62        17.66 o                         
  -5 -12   8         31.50         31.89        12.63 o                         
  -4 -12   8         49.56         41.85        12.79 o                         
  -3 -12   8        109.62        106.55        14.57 o                         
  -2 -12   8        121.60        142.84        15.81 o                         
  -1 -12   8        318.26        302.90        20.10 o                         
   0 -12   8          5.41         14.17        10.89 o                         
   1 -12   8        134.18        171.65        17.27 o                         
   2 -12   8          2.94         -9.68         9.68 o                         
   3 -12   8         56.75         82.19        19.76 o                         
   4 -12   8         19.38          4.64        13.59 o                         
   5 -12   8         70.18         83.71        18.48 o                         
  -6 -11   8         17.53          9.64        10.85 o                         
  -5 -11   8        381.87        374.79        21.60 o                         
  -4 -11   8         59.14         83.60        13.54 o                         
  -3 -11   8        383.95        367.39        21.59 o                         
  -2 -11   8       1146.25       1109.96        48.43 o                         
  -1 -11   8         67.49         56.57        11.97 o                         
   0 -11   8          4.44          3.13         8.65 o                         
   1 -11   8         64.45         58.79        10.83 o                         
   2 -11   8          0.48         -4.25         8.20 o                         
   3 -11   8          1.16          6.17         8.84 o                         
   4 -11   8        156.33        123.74        16.97 o                         
   5 -11   8         45.81         32.77        13.71 o                         
   6 -11   8          4.67          8.38        11.47 o                         
  -7 -10   8          4.48          7.92        11.93 o                         
  -6 -10   8         70.43         58.37        12.54 o                         
  -5 -10   8         69.17         82.51        13.18 o                         
  -4 -10   8         24.10         30.46         9.92 o                         
  -3 -10   8        189.67        173.50        14.19 o                         
  -2 -10   8       2387.16       2651.70        49.18 o                         
  -1 -10   8        167.64        185.96        18.14 o                         
   0 -10   8         75.09         87.35        10.68 o                         
   1 -10   8          0.81         -6.73         7.61 o                         
   2 -10   8         24.44         34.09         9.09 o                         
   3 -10   8         66.71         90.48        10.30 o                         
   4 -10   8         57.06         35.84        10.83 o                         
   5 -10   8        372.59        395.93        21.83 o                         
   6 -10   8         82.18        107.36        12.69 o                         
   7 -10   8         18.80         17.27        10.46 o                         
  -7  -9   8        343.13        403.89        21.13 o                         
  -6  -9   8        155.66        152.37        13.34 o                         
  -5  -9   8        971.92        995.58        26.79 o                         
  -4  -9   8          2.72          4.02         8.31 o                         
  -3  -9   8        165.63        159.06        12.32 o                         
  -2  -9   8        263.14        212.50        16.62 o                         
  -1  -9   8        361.20        342.12        16.31 o                         
   0  -9   8        109.16         93.94        10.32 o                         
   1  -9   8          0.26         -6.35         6.87 o                         
   2  -9   8        964.90        966.35        22.14 o                         
   3  -9   8         71.49         70.81         9.96 o                         
   4  -9   8         29.99         30.00         8.02 o                         
   5  -9   8        250.66        246.26        15.12 o                         
   6  -9   8        894.76        939.69        26.82 o                         
   7  -9   8          0.44         -2.05         9.17 o                         
   8  -9   8        271.04        276.11        18.42 o                         
  -8  -8   8          0.66          8.58         9.82 o                         
  -7  -8   8        301.80        277.32        15.95 o                         
  -6  -8   8          0.12         -4.79         8.00 o                         
  -5  -8   8         28.70         27.54         8.94 o                         
  -4  -8   8        241.03        226.16        15.19 o                         
  -3  -8   8        496.21        459.67        17.71 o                         
  -2  -8   8        140.34        129.64        10.59 o                         
  -1  -8   8          0.16          6.15         6.81 o                         
   0  -8   8        205.36        192.64        10.34 o                         
   1  -8   8        788.68        815.28        20.21 o                         
   2  -8   8          5.44         10.95         5.58 o                         
   3  -8   8         53.29         36.47         6.66 o                         
   4  -8   8        432.48        407.89        13.84 o                         
   5  -8   8          1.94          4.60         7.90 o                         
   6  -8   8       1109.20       1190.97        29.97 o                         
   7  -8   8         18.33         14.13        10.11 o                         
   8  -8   8         36.67         73.14        12.60 o                         
  -8  -7   8         49.79         44.79        10.26 o                         
  -7  -7   8        167.44        161.99        12.39 o                         
  -6  -7   8        270.08        258.13        14.44 o                         
  -5  -7   8        470.24        517.11        20.10 o                         
  -4  -7   8        135.52        145.02        11.00 o                         
  -3  -7   8        304.41        284.42        17.15 o                         
  -2  -7   8        329.27        331.07        13.65 o                         
  -1  -7   8       2486.97       2669.98        40.49 o                         
   0  -7   8       1522.64       1614.97        25.03 o                         
   1  -7   8        123.17        105.69        10.72 o                         
   2  -7   8        629.13        595.71        14.43 o                         
   3  -7   8        334.88        346.51        12.37 o                         
   4  -7   8        226.55        192.76         9.58 o                         
   5  -7   8       1280.23       1427.18        28.80 o                         
   6  -7   8         18.22         18.99         8.39 o                         
   7  -7   8         12.87         11.85         8.69 o                         
   8  -7   8        575.98        603.62        31.57 o                         
   9  -7   8          6.91         -4.26         9.69 o                         
  -9  -6   8         27.94         12.18         9.05 o                         
  -8  -6   8         83.69         88.31        10.04 o                         
  -7  -6   8          7.67          9.76         7.60 o                         
  -6  -6   8       2526.91       2547.35        50.02 o                         
  -5  -6   8         37.73         33.40         7.76 o                         
  -4  -6   8          0.23         -3.16         5.43 o                         
  -3  -6   8        195.84        171.87         8.25 o                         
  -2  -6   8       1154.85       1253.34        20.52 o                         
  -1  -6   8        256.20        246.79         8.91 o                         
   0  -6   8       2815.47       2876.70        38.42 o                         
   1  -6   8       1061.15       1059.57        18.71 o                         
   2  -6   8         97.49         91.45         6.47 o                         
   3  -6   8        674.02        683.90        15.96 o                         
   4  -6   8        224.01        206.83        11.37 o                         
   5  -6   8        566.68        553.10        17.15 o                         
   6  -6   8          4.99          2.71         7.31 o                         
   7  -6   8         60.75         47.07         9.40 o                         
   8  -6   8        184.90        178.89        13.64 o                         
   9  -6   8         58.99         66.29        12.97 o                         
  -9  -5   8        330.76        415.40        17.43 o                         
  -8  -5   8         26.12         31.08         8.05 o                         
  -7  -5   8         74.02        102.49         9.49 o                         
  -6  -5   8        723.71        723.85        14.65 o                         
  -5  -5   8         40.98         63.64         5.70 o                         
  -4  -5   8        124.05        115.55         6.56 o                         
  -3  -5   8        795.52        839.64        15.54 o                         
  -2  -5   8        486.45        456.11        10.42 o                         
  -1  -5   8        510.29        499.64        10.87 o                         
   0  -5   8        428.65        394.98        10.48 o                         
   1  -5   8        525.52        520.64        11.43 o                         
   2  -5   8         10.23          7.69         4.33 o                         
   3  -5   8         84.07         67.80         6.00 o                         
   4  -5   8         24.81         24.48         5.54 o                         
   5  -5   8        314.02        332.04        12.58 o                         
   6  -5   8        354.08        411.49        16.41 o                         
   7  -5   8        159.82        166.78        12.98 o                         
   8  -5   8         47.85         35.46         9.56 o                         
   9  -5   8          0.04          2.82        10.19 o                         
  -9  -4   8          3.54         -5.58        16.00 o                         
  -8  -4   8         20.85         17.81         9.44 o                         
  -7  -4   8          8.54          8.80         5.78 o                         
  -6  -4   8         33.52         30.44         5.42 o                         
  -5  -4   8        986.35       1032.88        17.10 o                         
  -4  -4   8        426.02        358.00         9.67 o                         
  -3  -4   8        103.68         95.51         5.77 o                         
  -2  -4   8        141.78        122.54         6.03 o                         
  -1  -4   8        718.08        740.96        13.06 o                         
   0  -4   8        417.03        413.27         9.90 o                         
   1  -4   8        534.12        567.71        11.54 o                         
   2  -4   8       1133.86       1196.57        18.70 o                         
   3  -4   8        344.17        298.18        10.11 o                         
   4  -4   8        125.57        121.08         9.31 o                         
   5  -4   8       1318.39       1439.26        24.45 o                         
   6  -4   8       1571.17       1645.00        31.04 o                         
   7  -4   8         67.73         46.21         8.50 o                         
   8  -4   8        874.00        921.34        24.26 o                         
   9  -4   8         86.82         70.18        12.77 o                         
  10  -4   8          0.08          0.81        10.76 o                         
  -9  -3   8         11.95          7.85         9.57 o                         
  -8  -3   8          0.08          1.57         7.78 o                         
  -7  -3   8       1254.82       1401.13        28.19 o                         
  -6  -3   8        102.40        109.82        10.34 o                         
  -5  -3   8         30.96         19.29         3.90 o                         
  -4  -3   8          5.27          4.74         3.62 o                         
  -3  -3   8        171.42        172.51         6.73 o                         
  -2  -3   8       1316.94       1360.51        22.93 o                         
  -1  -3   8       1262.57       1305.34        18.52 o                         
   0  -3   8        991.34        990.46        16.08 o                         
   1  -3   8        722.99        624.30        11.76 o                         
   2  -3   8        726.12        789.06        14.87 o                         
   3  -3   8          2.85          7.95         4.19 o                         
   4  -3   8        884.67        878.42        18.44 o                         
   5  -3   8       1754.29       1824.12        26.80 o                         
   6  -3   8        137.91        135.72        13.61 o                         
   7  -3   8        385.72        365.14        33.03 o                         
   8  -3   8          0.99         -4.10         7.62 o                         
   9  -3   8          7.05         -0.09        10.02 o                         
  10  -3   8        215.65        222.58        18.05 o                         
 -10  -2   8         27.12         45.22         8.13 o                         
  -9  -2   8        120.77        105.58        12.37 o                         
  -8  -2   8        274.10        275.13        17.56 o                         
  -7  -2   8        254.49        245.17        13.02 o                         
  -6  -2   8        365.14        318.58        14.99 o                         
  -5  -2   8         25.54         13.24         5.78 o                         
  -4  -2   8       1150.25       1187.61        18.42 o                         
  -3  -2   8        388.71        392.19         9.05 o                         
  -2  -2   8         23.72         32.76         4.51 o                         
  -1  -2   8         12.89         14.40         3.47 o                         
   0  -2   8       1513.95       1540.85        22.78 o                         
   1  -2   8        658.95        731.98        13.68 o                         
   2  -2   8       2188.64       2429.29        30.51 o                         
   3  -2   8         90.01        107.96         8.25 o                         
   4  -2   8       2171.73       2366.20        31.34 o                         
   5  -2   8         36.96         25.62         5.28 o                         
   6  -2   8        110.57         92.86         7.49 o                         
   7  -2   8        205.85        228.53        12.72 o                         
   8  -2   8        634.95        638.16        22.82 o                         
   9  -2   8          3.58         -1.17         9.33 o                         
  10  -2   8         90.14         89.31        13.81 o                         
 -10  -1   8         43.17         44.79         8.39 o                         
  -9  -1   8          0.82          2.44         9.64 o                         
  -8  -1   8        607.16        602.53        20.62 o                         
  -7  -1   8          8.00          3.35         7.01 o                         
  -6  -1   8        489.09        493.59        15.31 o                         
  -5  -1   8        105.13         96.30         8.78 o                         
  -4  -1   8        888.36        932.27        14.37 o                         
  -3  -1   8        704.62        713.95        12.05 o                         
  -2  -1   8        807.04        846.52        14.05 o                         
  -1  -1   8        740.37        709.00        11.61 o                         
   0  -1   8         29.89         24.17         4.05 o                         
   1  -1   8       3435.41       3670.43        42.04 o                         
   2  -1   8         35.59         29.08         4.30 o                         
   3  -1   8         23.78         13.62         4.31 o                         
   4  -1   8       1401.14       1488.48        23.35 o                         
   5  -1   8          2.15          5.88         4.61 o                         
   6  -1   8        329.09        328.42        11.68 o                         
   7  -1   8       1702.75       1725.46        32.01 o                         
   8  -1   8        692.82        761.06        27.88 o                         
   9  -1   8         49.65         48.35        11.44 o                         
  10  -1   8         48.77         45.56        12.42 o                         
 -10   0   8          1.08          6.35         8.43 o                         
  -9   0   8        686.71        699.25        18.77 o                         
  -8   0   8          1.84         -0.97         4.10 o                         
  -7   0   8        185.58        189.93        13.25 o                         
  -6   0   8        898.28        914.61        20.52 o                         
  -5   0   8        414.24        425.25        14.78 o                         
  -4   0   8       1583.88       1703.25        22.46 o                         
  -3   0   8        251.69        259.65         7.26 o                         
  -2   0   8        199.43        208.58         6.71 o                         
  -1   0   8        697.78        703.47        11.38 o                         
   0   0   8          0.43         -3.30         3.30 o                         
   1   0   8         33.20         51.05         3.79 o                         
   2   0   8        627.15        712.10        13.83 o                         
   3   0   8        138.04        126.77         6.40 o                         
   4   0   8       1456.03       1535.20        22.19 o                         
   5   0   8          5.02          3.42         4.47 o                         
   6   0   8         37.87         30.10         5.89 o                         
   7   0   8          0.05          2.30         6.23 o                         
   8   0   8        774.34        776.45        26.83 o                         
   9   0   8         29.14         12.16        10.20 o                         
  10   0   8        184.58        196.34        16.88 o                         
 -10   1   8          4.19          3.66        14.95 o                         
  -9   1   8          5.80          3.16         7.10 o                         
  -8   1   8        155.53        173.76         9.60 o                         
  -7   1   8       1107.34       1146.08        18.64 o                         
  -6   1   8       2460.43       2656.89        35.68 o                         
  -5   1   8        190.62        176.97         6.45 o                         
  -4   1   8         16.96         10.32         3.35 o                         
  -3   1   8        312.69        330.25         8.04 o                         
  -2   1   8        326.29        317.85         7.72 o                         
  -1   1   8          1.71          0.68         2.89 o                         
   0   1   8       2921.50       3241.01        37.59 o                         
   1   1   8          7.64         13.70         3.43 o                         
   2   1   8         47.82         36.34         4.29 o                         
   3   1   8        836.02        886.66        14.83 o
[truncated: 390,826 more chars]
